# Supplementary material for: Maintenance of Xist Imprinting Depends on Chromatin Condensation State and Rnf12 Dosage in Mice
Source: PLoS Genet. 2016 Oct 27;12(10):e1006375. doi: 10.1371/journal.pgen.1006375 (PMC5082930; doi:10.1371/journal.pgen.1006375)
Supplement: S1 Table — (XLSX) [file pgen.1006375.s011.xlsx]

## Sheet: Sheet1
	Control-1	Control-2	Control-3	Control-4	Kdm4b_TSA-1	Kdm4b_TSA-2	Kdm4b_TSA-3	Kdm4b_TSA-4	Kdm4b_TSA-5	Kdm4b_TSA-6	WT-1	WT-2	WT-3	WT-4	Annotation
Gene ID	Normalized (TMM)	Normalized (TMM)	Normalized (TMM)	Normalized (TMM)	Normalized (TMM)	Normalized (TMM)	Normalized (TMM)	Normalized (TMM)	Normalized (TMM)	Normalized (TMM)	Normalized (TMM)	Normalized (TMM)	Normalized (TMM)	Normalized (TMM)	Gene Symbol	Gene Type	Description	Aliases	Entrez ID	Ensembl ID	GO Accession	Paralogs	Chromosome	Start	End	Strand	DBXrefs
108946	12.314	11.8786	0	10.76	11.7696	10.1497	5.19039	11.8677	9.94286	4.06126	10.6778	11.2671	10.2825	10.905	Zzz3	protein-coding	zinc finger, ZZ domain containing 3	3110065C23Rik|6430567E01Rik|AA408566|AI481057|AW556059|R75514	108946	ENSMUSG00000039068	GO:0003674|GO:0003677|GO:0003682|GO:0005634|GO:0005671|GO:0006351|GO:0006355|GO:0008150|GO:0008270|GO:0046872	chr3	152395473	152462826	+	MGI:1920453|Vega:OTTMUSG00000017427
195018	11.7782	0	1.75545	10.1227	12.0645	11.4631	10.5332	9.11468	9.2404	10.345	8.88701	11.477	11.4717	10.1363	Zzef1	protein-coding	zinc finger, ZZ-type with EF hand domain 1	8430405D05Rik|BC051585|C130099L13Rik|C85424|mKIAA0399	195018	ENSMUSG00000055670	GO:0003674|GO:0005509|GO:0005575|GO:0008150|GO:0008270|GO:0046872	chr11	72796226	72927120	+	MGI:2444286|Vega:OTTMUSG00000006113
22793	12.4196	13.2439	12.7115	13.4159	12.3154	11.1506	11.9801	13.3711	10.027	12.8339	10.0785	11.582	11.4414	11.9405	Zyx	protein-coding	zyxin	9530098H06Rik|R75157	22793	ENSMUSG00000029860	GO:0001725|GO:0005515|GO:0005634|GO:0005737|GO:0005856|GO:0005913|GO:0005925|GO:0007155|GO:0008270|GO:0030054|GO:0046872	chr6	42349828	42360146	+	MGI:103072
414872	11.2809	9.2911	9.78156	9.49786	9.35242	4.2882	0	4.64634	0	0	0	3.89202	10.7567	8.15274	Zyg11b	protein-coding	zyg-ll homolog B (C. elegans)	1110046I03Rik|2810482G21Rik|D4Mgi23|Gm431|mKIAA1730	414872	ENSMUSG00000034636	GO:0003674|GO:0005575|GO:0008150	chr4	108227755	108301090	-	MGI:2685277|Vega:OTTMUSG00000008234
80292	11.4884	3.08227	11.1454	6.82323	10.8719	10.4255	11.0213	0	9.51827	10.5387	9.48625	9.23971	10.2523	8.06208	Zxdc	protein-coding	ZXD family zinc finger C	A930012H20|B930086F11Rik|BC003332	80292	ENSMUSG00000034430	GO:0003676|GO:0003700|GO:0005622|GO:0005634|GO:0006351|GO:0006355|GO:0008270|GO:0030275|GO:0045893|GO:0046872|GO:0070742	chr6	90369494	90403486	+	MGI:1933108|Vega:OTTMUSG00000023432
668166	0	0	0	0	0	0	0	0	0	0	0	10.0228	0	0	Zxdb	protein-coding	zinc finger, X-linked, duplicated B	Zxda	668166	ENSMUSG00000073062	GO:0003676|GO:0005622|GO:0005634|GO:0006351|GO:0006355|GO:0008150|GO:0008270|GO:0046872	chrX	94724569	94730191	+	MGI:3694898|Vega:OTTMUSG00000018137
52696	10.6439	8.51119	11.502	10.7165	10.9887	11.3435	12.0622	12.0433	10.1487	13.0493	12.1458	11.8126	10.015	10.3835	Zwint	protein-coding	ZW10 interactor	2010007E07Rik|2600001N01Rik|D10Ertd749e|Zwint-1	52696	ENSMUSG00000019923	GO:0000070|GO:0000775|GO:0000776|GO:0005634|GO:0005694|GO:0005737|GO:0007049|GO:0007067|GO:0007093|GO:0047485|GO:0051301|GO:0051649	chr10	72654895	72674964	+	MGI:1289227|Vega:OTTMUSG00000028989
68014	11.1672	12.602	7.07612	12.3235	10.8198	10.5998	12.4711	12.6205	12.1476	12.2138	11.7141	11.4543	11.5214	10.8695	Zwilch	protein-coding	Zwilch, kinetochore associated, homolog (Drosophila)	2310031L18Rik	68014	ENSMUSG00000032400	GO:0000775|GO:0000776|GO:0003674|GO:0005694|GO:0007049|GO:0007067|GO:0007093|GO:0051301	chr9	64137144	64172931	-	MGI:1915264|Vega:OTTMUSG00000028817
26951	0.717608	8.9241	9.67831	8.03161	8.6688	9.78074	8.62263	11.9341	3.71683	12.0223	10.4027	9.93797	11.6125	10.6606	Zw10	protein-coding	ZW10 homolog (Drosophila), centromere/kinetochore protein	6330566F14Rik|MmZw10	26951	ENSMUSG00000032264	GO:0000070|GO:0000132|GO:0000775|GO:0000776|GO:0000922|GO:0005634|GO:0005694|GO:0005737|GO:0005783|GO:0005828|GO:0005856|GO:0006461|GO:0006810|GO:0006888|GO:0007049|GO:0007067|GO:0007080|GO:0007093|GO:0007096|GO:0015031|GO:0016020|GO:0016192|GO:0034501|GO:0051301	chr9	49055581	49078773	+	MGI:1349478
72580	9.05968	6.62331	0	0	0	10.3152	0	0	4.54762	0	0	8.45535	0	3.38918	Zufsp	protein-coding	zinc finger with UFM1-specific peptidase domain	2700019D07Rik	72580	ENSMUSG00000039531	GO:0005622|GO:0008150|GO:0008270|GO:0046872	chr10	33919143	33951212	-	MGI:1919830
69747	0	0	0	0	0.937484	0	0	10.7173	11.3167	0	0.992199	0	0	9.83351	Zswim7	protein-coding	zinc finger, SWIM-type containing 7	2410012H22Rik	69747	ENSMUSG00000014243	GO:0000724|GO:0003674|GO:0005634|GO:0006281|GO:0006310|GO:0006974|GO:0008270|GO:0046872|GO:0050821|GO:0097196	chr11	62267224	62281395	-	MGI:1916997|Vega:OTTMUSG00000005849
67263	1.71761	0	0	9.35241	0	6.61013	0	0	10.431	0	9.96805	10.3291	9.95856	8.19654	Zswim6	protein-coding	zinc finger, SWIM domain containing 6	2900036G02Rik|mKIAA1577	67263	ENSMUSG00000032846	GO:0003674|GO:0005575|GO:0008270|GO:0046872|GO:0048812|GO:2001222	chr13	107724617	107890064	-	MGI:1914513
74464	0	3.42691	12.8473	0	0	0	0	0	0	0	0	0	0	0	Zswim5	protein-coding	zinc finger, SWIM domain containing 5	4933426E21Rik|AI503093|mKIAA1511	74464	ENSMUSG00000033948	GO:0003674|GO:0005575|GO:0008150|GO:0008270|GO:0046872	chr4	116877402	116989105	+	MGI:1921714|Vega:OTTMUSG00000009781
67538	6.24117	0	0	0	1.52245	0	0	12.0774	10.7206	0	0	8.17212	0	5.99404	Zswim3	protein-coding	zinc finger, SWIM domain containing 3	4921517A06Rik|C86566	67538	ENSMUSG00000045822	GO:0005575|GO:0008150|GO:0008270|GO:0046872	chr2	164805114	164822127	+	MGI:1914788|Vega:OTTMUSG00000001106
71971	0	0	12.0921	6.7539	9.91905	3.48084	1.70037	0	0	0	10.069	0	4.5728	8.35881	Zswim1	protein-coding	zinc finger, SWIM domain containing 1	2410003H12Rik|AI850991|BB046916	71971	ENSMUSG00000017764	GO:0003674|GO:0005634|GO:0008150|GO:0008270|GO:0046872	chr2	164822686	164826867	+	MGI:1919221|Vega:OTTMUSG00000001107
545913	0	0	0	0	11.2869	0	0	0	0	3.84975	0	0	0	0	Zscan4d	protein-coding	zinc finger and SCAN domain containing 4D	EG545913	545913	ENSMUSG00000090714	GO:0000781|GO:0003676|GO:0003677|GO:0003700|GO:0005622|GO:0005634|GO:0005694|GO:0006351|GO:0006355|GO:0008150|GO:0008270|GO:0016032|GO:0046872	chr7	11161643	11166148	-	MGI:3645954|Vega:OTTMUSG00000042375
99334	7.31901	0	0	0	10.0027	6.87402	0.79025	0	10.4733	10.5691	1.81663	4.81894	6.31594	0	Zscan29	protein-coding	zinc finger SCAN domains 29	AW125441|Zfp690	99334	ENSMUSG00000050619	GO:0003674|GO:0005575|GO:0005634|GO:0006351|GO:0006355|GO:0008150|GO:0046872	chr2	121157427	121171149	-	MGI:2139317|Vega:OTTMUSG00000015972
232878	10.454	0	0	0	0	0	9.6931	0	0	0	0	0	0	9.63869	Zscan22	protein-coding	zinc finger and SCAN domain containing 22	AW227621|D530006B18Rik|Hkr2	232878	ENSMUSG00000054715	GO:0003674|GO:0005575|GO:0005634|GO:0006351|GO:0006355|GO:0008150|GO:0046872	chr7	12897815	12908239	+	MGI:2443312|Vega:OTTMUSG00000027134
22697	0	9.874	9.30748	10.9722	5.74484	0	0	11.6265	0	0	1.9922	8.45535	7.93315	10.6964	Zscan21	protein-coding	zinc finger and SCAN domain containing 21	AI326272|CTfin51|RU49|Zfp-38|Zfp38|Zipro1	22697	ENSMUSG00000037017	GO:0003676|GO:0003677|GO:0003700|GO:0005622|GO:0005634|GO:0006351|GO:0006355|GO:0007275|GO:0007283|GO:0008270|GO:0016032|GO:0030154|GO:0045893|GO:0046872|GO:0048477	chr5	138116905	138134259	+	MGI:99182|Vega:OTTMUSG00000022636
269585	0	11.0043	10.6483	3.34791	0	0	0	0	2.71683	0	6.31413	0	0	0	Zscan20	protein-coding	zinc finger and SCAN domains 20	C130001F22|Zfp31|Zkscan20	269585	ENSMUSG00000061894	GO:0003676|GO:0003682|GO:0003700|GO:0005622|GO:0005634|GO:0005739|GO:0006351|GO:0006355|GO:0008150|GO:0008270|GO:0016032|GO:0046872	chr4	128583539	128610098	-	MGI:2679268|Vega:OTTMUSG00000009454
22758	9.85075	0	10.1261	0	1.52245	7.70001	0	0	1.71683	0	0	0	9.69421	10.5795	Zscan12	protein-coding	zinc finger and SCAN domain containing 12	2510038J07Rik|FPM315|Zfp96|mKIAA0426	22758	ENSMUSG00000036721	GO:0003676|GO:0003677|GO:0003700|GO:0005622|GO:0005634|GO:0006351|GO:0006355|GO:0008150|GO:0008270|GO:0016032|GO:0046872	chr13	21362820	21372302	+	MGI:1099444|Vega:OTTMUSG00000000417
22184	11.1491	12.2254	12.8106	11.3079	11.8294	8.86886	10.477	13.226	12.2135	12.1349	10.1163	9.34676	10.7961	12.2863	Zrsr2	protein-coding	zinc finger (CCCH type), RNA binding motif and serine/arginine rich 2	35kDa|5031411E02Rik|A230052C13Rik|C77286|U2af1-rs2|URP	22184	ENSMUSG00000031370	GO:0000245|GO:0000398|GO:0003723|GO:0005689|GO:0005730|GO:0030628|GO:0046872	chrX	163935443	163958666	-	MGI:103287|Vega:OTTMUSG00000019507
22183	0	0	0	10.4301	6.42934	0	0	4.1411	6.88675	0	0	9.36311	0	9.93993	Zrsr1	protein-coding	zinc finger (CCCH type), RNA binding motif and serine/arginine rich 1	D11Ncvs75|Irlgs2|SP2|U2af1-rs1|U2afbp-rs	22183	ENSMUSG00000044068	GO:0000166|GO:0003676|GO:0003723|GO:0005634|GO:0008270|GO:0030529|GO:0046872	chr11	22972005	22976496	+	MGI:98885|Vega:OTTMUSG00000005268
226409	0	4.30138	0	10.6877	7.22289	7.159	10.1439	0	11.8942	0	8.94057	2.08466	5.38994	10.0965	Zranb3	protein-coding	zinc finger, RAN-binding domain containing 3	4933425L19Rik|AH2|AI316834|C730006D09	226409	ENSMUSG00000036086	GO:0000166|GO:0000733|GO:0003676|GO:0003677|GO:0004386|GO:0004519|GO:0004520|GO:0005524|GO:0005622|GO:0006281|GO:0006974|GO:0008270|GO:0009411|GO:0016787|GO:0031297|GO:0036292|GO:0036310|GO:0043596|GO:0045910|GO:0046872|GO:0048478|GO:0070530	chr1	127954186	128103047	-	MGI:1918362|Vega:OTTMUSG00000017423
53861	5.33232	11.3227	0	11.1312	8.13716	7.18128	9.58563	11.4271	4.93922	5.06126	9.69782	9.51511	10.5336	10.4354	Zranb2	protein-coding	zinc finger, RAN-binding domain containing 2	AI227013|Zfp265|Zis|Znf265	53861	ENSMUSG00000028180	GO:0003723|GO:0005622|GO:0005634|GO:0006397|GO:0008270|GO:0008380|GO:0046872	chr3	157534397	157548339	+	MGI:1858211|Vega:OTTMUSG00000016669
360216	8.21346	11.0629	9.83848	11.4343	10.6733	9.53883	8.73536	9.77562	11.4688	11.7276	9.37374	8.13995	10.2825	11.4381	Zranb1	protein-coding	zinc finger, RAN-binding domain containing 1	9330160G10Rik|D7Wsu87e|Gm1956|Trabid	360216	ENSMUSG00000030967	GO:0004221|GO:0004843|GO:0005622|GO:0005634|GO:0005737|GO:0006508|GO:0007010|GO:0008233|GO:0008234|GO:0008270|GO:0016055|GO:0016477|GO:0016787|GO:0022604|GO:0030177|GO:0046872|GO:0070530|GO:0070536|GO:0071947	chr7	132931142	132985410	+	MGI:106441|Vega:OTTMUSG00000025669
407821	0	9.78915	8.28593	6.44215	7.10991	8.77539	11.8592	0	0.912301	11.4458	0	8.70458	7.76845	0	Znrf3	protein-coding	zinc and ring finger 3	AA591877|BC019575|Gm1167	407821	ENSMUSG00000041961	GO:0004842|GO:0005109|GO:0005886|GO:0005887|GO:0006511|GO:0008152|GO:0008270|GO:0016020|GO:0016021|GO:0016055|GO:0016567|GO:0016874|GO:0030178|GO:0038018|GO:0046872|GO:0060070|GO:0060071|GO:0072089|GO:0090090|GO:2000051	chr11	5276329	5444847	-	MGI:3039616|Vega:OTTMUSG00000005083
387524	9.71761	10.756	13.0513	12.3143	12.7036	13.0543	11.7694	12.2779	12.3513	12.6853	11.0961	12.3249	13.3352	12.8426	Znrf2	protein-coding	zinc and ring finger 2	1190002C14Rik|AU044205|D6Ertd365e	387524	ENSMUSG00000058446	GO:0003674|GO:0005575|GO:0005764|GO:0005768|GO:0005886|GO:0008150|GO:0008270|GO:0016020|GO:0016874|GO:0030054|GO:0045202|GO:0046872	chr6	54816916	54890224	+	MGI:1196246|Vega:OTTMUSG00000023430
170737	0	0	0	12.0799	0	7.94845	6.1598	0	0	0	0	7.60036	1.18048	9.74673	Znrf1	protein-coding	zinc and ring finger 1	B830022L21Rik|Rnf42|Zrfp1|nin283	170737	ENSMUSG00000033545	GO:0004842|GO:0005515|GO:0005764|GO:0005768|GO:0007010|GO:0008270|GO:0016020|GO:0016874|GO:0030054|GO:0031410|GO:0043161|GO:0045202|GO:0046872|GO:0070936	chr8	111536640	111626030	+	MGI:2177308|Vega:OTTMUSG00000038178
76416	4.41805	0	0	0	7.25941	9.31057	0	0	0	10.26	6.70644	7.12906	6.46589	0	Znrd1as	protein-coding	ZNRD1 antisense RNA	1700022C21Rik|AI746295|Znrd1-as	76416	ENSMUSG00000036214	GO:0003674|GO:0005575|GO:0008150	chr17	36958592	36965623	+	MGI:1923666|Vega:OTTMUSG00000037386
66136	10.7984	0	0	10.9102	6.90327	8.22903	0	0	10.2325	11.5654	0	10.896	6.4093	8.16616	Znrd1	protein-coding	zinc ribbon domain containing, 1	1110014N07Rik|Rpa12	66136	ENSMUSG00000036315	GO:0003676|GO:0003899|GO:0005575|GO:0005634|GO:0006351|GO:0008270|GO:0046872	chr17	36954358	36958485	-	MGI:1913386|Vega:OTTMUSG00000037385
229937	9.35242	11.5311	10.1012	11.2208	6.06677	0	6.48546	12.0389	7.99605	9.25108	9.30961	9.64691	8.43787	7.43357	Znhit6	protein-coding	zinc finger, HIT type 6	2410019A14Rik	229937	ENSMUSG00000074182	GO:0000492|GO:0042254|GO:0042802|GO:0046872|GO:0070761	chr3	145576208	145605245	+	MGI:1916996
448850	0	10.3985	11.5944	7.54955	0	0	10.5164	12.5257	8.45379	0	9.55635	2.40659	0	9.73498	Znhit3	protein-coding	zinc finger, HIT type 3	Myohd1|Trip3	448850	ENSMUSG00000020526	GO:0003674|GO:0005575|GO:0008150|GO:0046872	chr11	84910955	84916356	-	MGI:3051596|Vega:OTTMUSG00000001020
29805	0	10.4677	0	8.53378	6.02495	9.67314	0	0	0	0	0	0	4.88092	0	Znhit2	protein-coding	zinc finger, HIT domain containing 2	C11orf5|Fon|ORF6|Znhit2-ps	29805	ENSMUSG00000075227	GO:0046872	chr19	6061207	6062468	+	MGI:1352481|Vega:OTTMUSG00000028978
70103	0	0	11.1016	0	0	9.84717	4.6479	11.0114	0	9.40918	0	0	10.8044	4.50466	Znhit1	protein-coding	zinc finger, HIT domain containing 1	2700001K05Rik|ZNFN4A1	70103	ENSMUSG00000059518	GO:0003674|GO:0005575|GO:0008150|GO:0046872	chr5	136982201	136987882	-	MGI:1917353|Vega:OTTMUSG00000023366
98999	1.71761	0	0	9.77418	8.07704	8.32633	1.47797	0	0	4.18679	10.1176	9.08184	8.1053	0.804219	Znfx1	protein-coding	zinc finger, NFX1-type containing 1	AI481105	98999	ENSMUSG00000039501	GO:0003674|GO:0005575|GO:0008150|GO:0046872	chr2	167035797	167063015	-	MGI:2138982|Vega:OTTMUSG00000001138
70005	12.1731	6.57097	1.8549	9.87698	7.53894	10.3642	5.12183	11.8291	9.2024	8.06971	10.0076	11.1407	9.9826	6.36442	Znf41-ps	pseudo	ZNF41, pseudogene	1700029I01Rik	70005	0	0	chr4	145781543	145831978	+	MGI:1917255
228880	11.5333	11.6863	6.57311	10.7927	11.123	10.8713	12.3984	10.741	11.1591	13.3902	10.7502	10.8318	10.079	9.94601	Zmynd8	protein-coding	zinc finger, MYND-type containing 8	1110013E22Rik|2010005I16Rik|3632413B07Rik|AI316811|AL024039|Prkcbp1|RACK7|mKIAA1125	228880	ENSMUSG00000039671	GO:0003674|GO:0005575|GO:0008150|GO:0016301|GO:0016310|GO:0046872	chr2	165784152	165896950	-	MGI:1918025|Vega:OTTMUSG00000001126
67187	0	0	8.86119	11.8333	9.82775	10.1968	0	8.73344	7.99636	8.13469	10.6379	10.1681	7.14179	10.7216	Zmynd19	protein-coding	zinc finger, MYND domain containing 19	2700064H14Rik|AA536891|AU014915|mizip	67187	ENSMUSG00000026974	GO:0003674|GO:0005737|GO:0005794|GO:0005886|GO:0008150|GO:0008270|GO:0016020|GO:0043231|GO:0045202|GO:0046872	chr2	24949802	24959413	+	MGI:1914437|Vega:OTTMUSG00000011513
574428	0	0	11.007	0	0	0	0	0	0	0	0	0	0	0	Zmynd15	protein-coding	zinc finger, MYND-type containing 15	0	574428	ENSMUSG00000040829	GO:0005634|GO:0005737|GO:0006351|GO:0006355|GO:0007283|GO:0007286|GO:0008270|GO:0030154|GO:0042826|GO:0045892|GO:0046872	chr11	70459622	70466199	+	MGI:3603821|Vega:OTTMUSG00000006043
66505	0	0	11.9308	0	2.52245	0	0	0	9.43107	0	6.96948	0	0	0	Zmynd11	protein-coding	zinc finger, MYND domain containing 11	2210402G22Rik|BS69	66505	ENSMUSG00000021156	GO:0005634|GO:0005737|GO:0043124|GO:0046329|GO:0046872|GO:2001237	chr13	9684836	9765314	-	MGI:1913755|Vega:OTTMUSG00000017437
100177	0	0	0	0	0	7.89023	11.2203	0	8.81486	0	11.5739	0	8.13468	9.9527	Zmym6	protein-coding	zinc finger, MYM-type 6	9330177P20Rik|AI593204|AI661340|D4Wsu24e|Zfp258	100177	ENSMUSG00000042408	GO:0003674|GO:0005575|GO:0007010|GO:0022604	chr4	127077383	127124294	+	MGI:106505|Vega:OTTMUSG00000009333
219105	2.79917	1.19245	6.30029	9.30979	9.9629	0.480843	7.66661	0	9.33191	11.2841	4.75607	1.12029	10.5046	9.70409	Zmym5	protein-coding	zinc finger, MYM-type 5	9830124H08Rik	219105	ENSMUSG00000040123	GO:0003674|GO:0005575|GO:0005634|GO:0008150|GO:0008270|GO:0046872	chr14	56790585	56811716	-	MGI:3041170|Vega:OTTMUSG00000037133
67785	10.7797	10.3516	11.477	9.2596	7.03551	10.4752	7.52601	10.61	11.0822	0	7.24037	9.33733	9.22076	11.1396	Zmym4	protein-coding	zinc finger, MYM-type 4	6330503C17Rik|AI480785|AW493829|CDIR|D630001M21|MYM|Zfp262|Znf262|mKIAA0425	67785	ENSMUSG00000042446	GO:0003674|GO:0005575|GO:0007010|GO:0008270|GO:0022604|GO:0046872	chr4	126861820	126967923	-	MGI:1915035|Vega:OTTMUSG00000009279
56364	4.80507	5.97123	0	0	10.1074	11.3975	0	11.7632	5.71074	9.06571	0	0	9.63882	10.5073	Zmym3	protein-coding	zinc finger, MYM-type 3	9030216B10Rik|AW122925|DXS6673E|DXS6673El|Zfp261	56364	ENSMUSG00000031310	GO:0005634|GO:0007010|GO:0008270|GO:0022604|GO:0046872	chrX	101404384	101420685	-	MGI:1927231|Vega:OTTMUSG00000018207
76007	11.842	0	6.07738	0	10.046	8.79824	8.15511	0	0	0	5.9464	10.837	10.2358	10.0246	Zmym2	protein-coding	zinc finger, MYM-type 2	5830413P05Rik|FIM|MYM|RAMP|SCLL|Zfp198|Znf198	76007	ENSMUSG00000021945	GO:0005515|GO:0005634|GO:0006351|GO:0006355|GO:0008270|GO:0016605|GO:0031624|GO:0046872	chr14	56886653	56962579	+	MGI:1923257
68310	11.6398	11.2529	10.0729	8.00068	10.3147	11.5543	10.6788	5.06955	9.146	9.27602	11.5236	10.9463	10.7379	11.1228	Zmym1	protein-coding	zinc finger, MYM domain containing 1	5830412B09Rik|AW209050	68310	ENSMUSG00000043872	GO:0003674|GO:0005575|GO:0008150	chr4	127047094	127061132	-	MGI:1915560|Vega:OTTMUSG00000009317
230709	12.959	13.6581	13.1301	14.1742	13.2274	13.3506	13.6668	13.9756	14.3048	13.703	13.5487	14.3025	13.8985	13.6271	Zmpste24	protein-coding	zinc metallopeptidase, STE24 homolog (S. cerevisiae)	A530043O15Rik|D030046F19|FACE1|Face-1|MADB|STE24|Ste24p	230709	ENSMUSG00000043207	GO:0004222|GO:0005783|GO:0005794|GO:0006508|GO:0006998|GO:0008152|GO:0008233|GO:0008237|GO:0016020|GO:0016021|GO:0016787|GO:0030327|GO:0046872	chr4	121059238	121098243	-	MGI:1890508|Vega:OTTMUSG00000008909
52915	2.71761	4.16388	0	9.90404	8.90038	9.09555	9.86312	3.88735	0	0	11.7159	8.73573	7.38993	9.60189	Zmiz2	protein-coding	zinc finger, MIZ-type containing 2	2410117E06Rik|D11Bwg0280e|R74931|Zimp7	52915	ENSMUSG00000041164	GO:0005634|GO:0005739|GO:0008270|GO:0030374|GO:0043596|GO:0045944|GO:0046872	chr11	6389364	6406162	+	MGI:106374|Vega:OTTMUSG00000000781
328365	13.3795	11.9898	10.6533	12.7275	12.0805	13.1572	12.3363	13.2885	11.6485	10.4244	12.7251	12.2677	11.4272	13.0437	Zmiz1	protein-coding	zinc finger, MIZ-type containing 1	BC065120|E330020C23|ENSMUSG00000072684|Gm10397|I920194n01|Rai17|Zimp10	328365	ENSMUSG00000007817	GO:0001570|GO:0001701|GO:0003007|GO:0007296|GO:0007569|GO:0045944|GO:0048146|GO:0048589|GO:0048844	chr14	25459185	25666747	+	MGI:3040693|Vega:OTTMUSG00000034637
67178	0	0	0	11.2934	9.1663	10.4338	0	0	0	10.291	9.5138	0	0	9.54737	Zmat5	protein-coding	zinc finger, matrin type 5	2610510L01Rik|D11Bwg0572e|D11Bwg1548e	67178	ENSMUSG00000009076	GO:0003676|GO:0005634|GO:0005681|GO:0005689|GO:0005737|GO:0006397|GO:0008150|GO:0008270|GO:0008380|GO:0046872	chr11	4704671	4737666	+	MGI:1914428|Vega:OTTMUSG00000005068
22401	10.8029	0	0	4.07948	10.4874	4.40368	10.3942	9.79097	8.2535	10.1552	11.3465	10.4297	10.1294	8.22636	Zmat3	protein-coding	zinc finger matrin type 3	Wig1	22401	ENSMUSG00000027663	GO:0005730|GO:0006917|GO:0030308	chr3	32334794	32365665	-	MGI:1195270|Vega:OTTMUSG00000022152
66492	11.5787	7.44928	11.8999	12.3633	10.7767	12.3726	11.421	9.88039	12.5115	10.7541	9.42056	9.88556	9.94702	11.308	Zmat2	protein-coding	zinc finger, matrin type 2	2610510D14Rik|2900082I05Rik	66492	ENSMUSG00000001383	GO:0003676|GO:0003677|GO:0005575|GO:0005622|GO:0005634|GO:0008150|GO:0008270|GO:0046872	chr18	36793923	36799660	+	MGI:1913742
22757	0	0	0	10.5825	0	0	0	2.99426	0	0	0	4.7851	0	0	Zkscan5	protein-coding	zinc finger with KRAB and SCAN domains 5	AI132486|AI326970|Zfp95|hKraba1	22757	ENSMUSG00000055991	GO:0003676|GO:0003677|GO:0003700|GO:0005622|GO:0005634|GO:0006351|GO:0006355|GO:0008270|GO:0016032|GO:0046872	chr5	145204559	145221750	+	MGI:107533|Vega:OTTMUSG00000022937
67235	0	11.2337	0	0	0	0	0	0	0	8.25646	0	0	0	0	Zkscan14	protein-coding	zinc finger with KRAB and SCAN domains 14	2310046C23Rik|2810437E14Rik|Zfp99|Znf394	67235	ENSMUSG00000029627	GO:0003676|GO:0003677|GO:0003700|GO:0005622|GO:0005634|GO:0006351|GO:0006355|GO:0008270|GO:0016032|GO:0046872	chr5	145194946	145201882	-	MGI:1914485|Vega:OTTMUSG00000022929
74570	0	0	11.9488	6.32977	6.93748	9.81623	9.46002	11.2275	1.13187	9.96596	0	9.77291	6.35041	11.0438	Zkscan1	protein-coding	zinc finger with KRAB and SCAN domains 1	5930429A01Rik|9130423L19Rik|9230118B16Rik|AI646829|AI788588|C87323|KOX18|PHZ-37|ZNF139	74570	ENSMUSG00000029729	GO:0003676|GO:0003677|GO:0003700|GO:0005622|GO:0005634|GO:0005739|GO:0006351|GO:0006355|GO:0008270|GO:0016032|GO:0046872	chr5	138085084	138107822	+	MGI:1921820|Vega:OTTMUSG00000022628
22773	0	1.84195	9.74509	0	9.91046	0	10.1767	0	0	0	0	4.10982	0	0	Zic3	protein-coding	zinc finger protein of the cerebellum 3	Bn	22773	ENSMUSG00000067860	GO:0001947|GO:0003676|GO:0003677|GO:0003700|GO:0005515|GO:0005622|GO:0005634|GO:0005737|GO:0006351|GO:0006355|GO:0007275|GO:0007368|GO:0007389|GO:0007399|GO:0008270|GO:0009952|GO:0030154|GO:0035545|GO:0043565|GO:0045893|GO:0045944|GO:0046872	chrX	58030628	58041732	+	MGI:106676|Vega:OTTMUSG00000017528
229007	0	0	0	9.82446	0	0	0	1.18691	10.179	11.4733	0	2.66962	2.18048	3.50466	Zgpat	protein-coding	zinc finger, CCCH-type with G patch domain	1500006I01Rik|BC021513	229007	ENSMUSG00000027582	GO:0003676|GO:0003677|GO:0003700|GO:0005634|GO:0006351|GO:0006355|GO:0007175|GO:0008270|GO:0043565|GO:0045892|GO:0046872	chr2	181364931	181381394	+	MGI:2449939|Vega:OTTMUSG00000016650
230597	0	8.88615	0	7.21581	0	0	11.0162	4.69674	0	0	2.51103	10.0374	0	0	Zfyve9	protein-coding	zinc finger, FYVE domain containing 9	E030027L17|Madhip|NSP|SARA|SMADIP	230597	ENSMUSG00000034557	GO:0005515|GO:0005545|GO:0005737|GO:0007179|GO:0007183|GO:0007184|GO:0017015|GO:0031901|GO:0046332|GO:0046872	chr4	108639259	108723876	-	MGI:2652838|Vega:OTTMUSG00000008247
319740	0.66514	0	0	0	0	10.929	8.05792	0	0	8.04476	1.17064	9.16148	9.28115	4.71111	Zfyve27	protein-coding	zinc finger, FYVE domain containing 27	2210011N02Rik|9530077C24Rik|AI426636|AI593546|AI835681	319740	ENSMUSG00000018820	GO:0005737|GO:0005768|GO:0005783|GO:0005886|GO:0016020|GO:0016021|GO:0030424|GO:0030425|GO:0031175|GO:0032584|GO:0042995|GO:0046872|GO:0048011|GO:0055038|GO:0072659	chr19	42170567	42194592	+	MGI:1919602|Vega:OTTMUSG00000035213
211978	9.07296	2.42691	12.4958	10.2798	11.9123	11.3574	9.74398	9.90029	10.3242	4.92375	9.55606	11.2055	10.9387	10.1673	Zfyve26	protein-coding	zinc finger, FYVE domain containing 26	4930465A13|9330197E15Rik|A630028O16Rik|Gm893|mKIAA0321	211978	ENSMUSG00000066440	GO:0000724|GO:0000910|GO:0005737|GO:0005813|GO:0005856|GO:0006281|GO:0006974|GO:0007049|GO:0008289|GO:0030496|GO:0032266|GO:0046872|GO:0051301	chr12	79232347	79296282	-	MGI:1924767
68520	1.30257	0	11.2008	6.58057	9.80207	10.2638	11.153	0	0	0	8.72352	1.08466	6.68828	9.88237	Zfyve21	protein-coding	zinc finger, FYVE domain containing 21	1110013H04Rik|AW558780|C85416	68520	ENSMUSG00000021286	GO:0003674|GO:0005575|GO:0008150|GO:0030054|GO:0031410|GO:0046872	chr12	111814170	111828388	+	MGI:1915770
78287	12.181	3.16388	11.2685	9.13451	9.99426	10.4467	1.70036	0	7.11086	7.14137	10.8856	5.99155	11.0347	9.70063	Zfyve20	protein-coding	zinc finger, FYVE domain containing 20	5330426D11Rik	78287	ENSMUSG00000014550	GO:0005622|GO:0005768|GO:0005886|GO:0006810|GO:0008150|GO:0008270|GO:0015031|GO:0016020|GO:0017137|GO:0043231|GO:0046872	chr6	92186712	92214811	-	MGI:1925537|Vega:OTTMUSG00000023797
72008	0	0	0	0	5.25941	9.43504	10.2572	0	0	9.9995	0	10.7158	9.8153	3.50466	Zfyve19	protein-coding	zinc finger, FYVE domain containing 19	1500041L05Rik	72008	ENSMUSG00000068580	GO:0003674|GO:0005575|GO:0008150|GO:0008270|GO:0046872	chr2	119208720	119217050	+	MGI:1919258|Vega:OTTMUSG00000015764
218441	0	0	0.419172	0	10.2263	9.43794	9.02245	0	10.0282	4.77161	6.46793	0	7.85996	10.7313	Zfyve16	protein-coding	zinc finger, FYVE domain containing 16	AI035632|B130024H06Rik|B130031L15|mKIAA0305	218441	ENSMUSG00000021706	GO:0005545|GO:0005547|GO:0005737|GO:0005768|GO:0005769|GO:0006622|GO:0008565|GO:0016020|GO:0016197|GO:0043231|GO:0046872	chr13	92487749	92530810	-	MGI:2145181|Vega:OTTMUSG00000024652
217695	10.0407	9.26684	0	8.86519	10.9589	11.1916	10.8189	11.3085	8.4991	11.5852	9.53331	9.31828	11.0307	10.5133	Zfyve1	protein-coding	zinc finger, FYVE domain containing 1	DFCP1|G630053K23|TAFF1|ZNFN2A1|mKIAA1589	217695	ENSMUSG00000042628	GO:0005545|GO:0005547|GO:0005783|GO:0005794|GO:0005795|GO:0010923|GO:0043325|GO:0046872|GO:0048471	chr12	83546941	83597147	-	MGI:3026685
22764	11.5886	10.174	10.5008	5.61095	11.9208	1.48084	6.04276	11.0222	0	9.66252	11.5383	10.1015	10.1806	7.96913	Zfx	protein-coding	zinc finger protein X-linked	Zfx5|Zfx5,6|Zfx6	22764	ENSMUSG00000079509	GO:0001541|GO:0003676|GO:0003677|GO:0005622|GO:0005634|GO:0006351|GO:0006355|GO:0007281|GO:0007283|GO:0007610|GO:0008270|GO:0009566|GO:0009790|GO:0009791|GO:0016265|GO:0035264|GO:0046872|GO:0048599|GO:0048872	chrX	94074631	94123407	-	MGI:99211|Vega:OTTMUSG00000018032
22763	10.4931	13.1502	4.92538	12.1423	13.5979	11.4145	10.706	10.7539	11.8747	12.5628	12.261	12.2325	12.0753	10.4318	Zfr	protein-coding	zinc finger RNA binding protein	C920030H05Rik	22763	ENSMUSG00000022201	GO:0003676|GO:0003677|GO:0003723|GO:0005622|GO:0005634|GO:0005694|GO:0005737|GO:0007275|GO:0008270	chr15	12117851	12185449	+	MGI:1341890|Vega:OTTMUSG00000033214
81909	4.03954	0	0	0	5.58134	9.21894	3.00547	10.4886	9.8271	9.68664	10.7477	9.17214	0	7.03429	Zfpl1	protein-coding	zinc finger like protein 1	1500015B20Rik	81909	ENSMUSG00000024792	GO:0003674|GO:0005794|GO:0006810|GO:0008150|GO:0008270|GO:0016020|GO:0016021|GO:0016192|GO:0046872	chr19	6080762	6084891	-	MGI:1891017|Vega:OTTMUSG00000028976
22759	8.09198	7.30956	0.206116	0	0.937484	4.98036	10.7048	2.27437	0.333501	4.598	8.50895	6.03897	8.50466	9.64185	Zfp97	protein-coding	zinc finger protein 97	NGD16-4	22759	ENSMUSG00000095990	GO:0003674|GO:0005634|GO:0008150|GO:0046872	chr17	17121383	17146878	+	MGI:105921|Vega:OTTMUSG00000033435
234413	11.1281	1.84195	11.7339	8.17064	11.2994	10.2357	11.2634	9.38289	3.13187	0.601826	10.4382	10.2293	10.2706	10.8035	Zfp961	protein-coding	zinc finger protein 961	A230105L22Rik|BC065788|mszf37|mszf55-2	234413	ENSMUSG00000052446	GO:0003674|GO:0005575|GO:0008150|GO:0046872	chr8	71951066	71970333	+	MGI:3583954|Vega:OTTMUSG00000025161
233987	0	0	1.22939	4.27391	4.39691	7.57888	0	0	0	0	11.5226	0	9.26529	0.389181	Zfp958	protein-coding	zinc finger protein 958	0	233987	ENSMUSG00000058748	GO:0003674|GO:0005575|GO:0008150|GO:0046872	chr8	4613170	4630231	+	MGI:2385298
105590	0	2.16388	0	0	11.7601	0	0	0	0	4.30227	0	0	0	0	Zfp957	protein-coding	zinc finger protein 957	AU017455	105590	ENSMUSG00000071262	GO:0003674|GO:0005575|GO:0008150	chr14	79212355	79247367	-	MGI:2145729|Vega:OTTMUSG00000034684
101197	0	0	11.0152	0	0	7.27187	0	0	8.40333	8.52367	5.07966	9.11533	0	8.85673	Zfp956	protein-coding	zinc finger protein 956	AI894139	101197	ENSMUSG00000045466	GO:0003674|GO:0005575|GO:0008150|GO:0046872	chr6	47953390	47965299	+	MGI:2141515|Vega:OTTMUSG00000028883
100043468	0	0	0	7.23544	0	8.86455	0	0	10.388	0	11.0187	0	10.8089	0	Zfp955b	protein-coding	zinc finger protein 955B	A430003O12Rik|C430039G02Rik|C530035A18Rik|Gm4455|Zfp883b	100043468	ENSMUSG00000096910	GO:0003674|GO:0005575|GO:0008150|GO:0046872	chr17	33289544	33304689	+	MGI:4834573
232853	0	0	0	0	9.00085	0	0	0	0	0	0	0	10.2385	0	Zfp954	protein-coding	zinc finger protein 954	5730403M16Rik|8030437F07|AA123315	232853	ENSMUSG00000062116	GO:0003674|GO:0005575|GO:0008150|GO:0046872	chr7	7114683	7121476	-	MGI:1917764|Vega:OTTMUSG00000033615
629016	0	0	0	0	0	8.26548	6.61411	0	0	10.0897	10.8455	0	0	0	Zfp953	protein-coding	zinc finger protein 953	E130120F12Rik	629016	ENSMUSG00000056552	GO:0003674|GO:0005575|GO:0008150|GO:0046872	chr13	67316298	67360572	-	MGI:3612873|Vega:OTTMUSG00000036829
240067	0	0	0	0	7.69903	10.451	5.19679	0	0	0.601826	0	8.06194	6.5728	0	Zfp952	protein-coding	zinc finger protein 952	BC057593|C920016K16Rik	240067	ENSMUSG00000053390	GO:0003674|GO:0005575|GO:0008150|GO:0046872	chr17	32993139	33005457	+	MGI:2441928|Vega:OTTMUSG00000031505
626391	0.717608	0	0	8.44142	10.8293	0	0	4.56938	0	0.601826	0	7.21395	9.95692	7.71711	Zfp951	protein-coding	zinc finger protein 951	C230055K05Rik	626391	ENSMUSG00000072774	GO:0003674|GO:0005575|GO:0008150|GO:0046872	chr5	104813168	104860068	-	MGI:2441896
71640	12.5754	11.7627	0	11.3423	6.6654	10.6154	11.82	0	10.5858	8.35671	10.7955	10.6809	10.5203	11.4009	Zfp949	protein-coding	zinc finger protein 949	4930422I07Rik	71640	ENSMUSG00000032425	GO:0003674|GO:0005575|GO:0008150|GO:0046872	chr9	88548020	88571086	+	MGI:1918890|Vega:OTTMUSG00000034721
381066	0	10.3388	8.11007	0	0	0	0	2.50883	0	7.48447	0	5.83955	0	11.0036	Zfp948	protein-coding	zinc finger protein 948	0	381066	ENSMUSG00000067931	GO:0003674|GO:0005575|GO:0008150|GO:0046872	chr17	21567046	21588682	+	MGI:3040683
210853	11.7422	0	0	0	0	5.39307	9.18686	0	10.9813	5.92375	7.06902	8.05045	8.76545	8.27995	Zfp947	protein-coding	zinc finger protein 947	6720451E15|EG210853|Gm4769	210853	ENSMUSG00000063383	GO:0003674|GO:0005575|GO:0008150|GO:0046872	chr17	22144359	22165977	-	MGI:3646759|Vega:OTTMUSG00000033062
73233	0	0	11.6529	11.906	8.70236	0	0	0	6.30179	0	7.32852	2.08466	5.86699	0	Zfp942	protein-coding	zinc finger protein 942	3110048L19Rik	73233	ENSMUSG00000071267	GO:0003674|GO:0005575|GO:0008150|GO:0046872	chr17	21926963	21962464	-	MGI:1920483|Vega:OTTMUSG00000033054
407812	9.71902	0	0	5.4183	0	8.72877	9.41265	7.0397	0	10.0281	0	0	0	0	Zfp941	protein-coding	zinc finger protein 941	0	407812	ENSMUSG00000060314	GO:0003674|GO:0005575|GO:0008150|GO:0046872	chr7	140809677	140822178	-	MGI:3039601|Vega:OTTMUSG00000022510
668620	0	1.71642	0	9.11676	6.85038	6.44455	9.87383	9.82625	9.66532	10.9696	7.74631	10.0772	8.15919	11.0347	Zfp936	protein-coding	zinc finger protein 936	EG435970|EG668620|Gm9272|I1C0022H11Rik	668620	ENSMUSG00000064194	GO:0003674|GO:0005575|GO:0008150|GO:0046872	chr7	43177588	43192109	+	MGI:3642994
71508	3.31752	0.576587	8.95185	7.83995	5.13044	5.10832	0.214938	0	7.49184	2.81128	8.38539	9.1611	10.0894	9.32489	Zfp935	protein-coding	zinc finger protein 935	8430426H19Rik|Es113	71508	ENSMUSG00000055228	GO:0003674|GO:0005575|GO:0008150|GO:0046872	chr13	62453016	62466812	-	MGI:1918758
77117	4.74182	4.27918	8.95185	9.11252	7.88741	9.38852	4.7968	2.5631	7.52654	9.13321	8.70115	9.892	11.2221	10.3457	Zfp934	protein-coding	zinc finger protein 934	6720457D02Rik	77117	ENSMUSG00000074865	GO:0003674|GO:0005575|GO:0008150|GO:0046872	chr13	62453016	62558599	-	MGI:1924367
242747	0	0	11.1327	0	0	0	0	2.77187	0	3.50872	0	0.236666	0	0	Zfp933	protein-coding	zinc finger protein 933	2810408P10Rik	242747	ENSMUSG00000059423	GO:0003674|GO:0005575|GO:0008150|GO:0046872	chr4	147822986	147848375	-	MGI:1922865|Vega:OTTMUSG00000010676
69504	3.32049	0	5.10635	9.90825	7.95429	0	11.0537	10.1918	9.51449	10.6425	10.6647	9.28202	10.0318	9.31399	Zfp932	protein-coding	zinc finger protein 932	2310001H12Rik	69504	ENSMUSG00000066613	GO:0003674|GO:0005575|GO:0008150|GO:0046872	chr5	109996527	110010411	+	MGI:1916754|Vega:OTTMUSG00000022003
353208	7.6365	11.4652	0	0	0	7.28605	0	0	0	6.74521	2.39177	3.20985	5.76845	6.96858	Zfp931	protein-coding	zinc finger protein 931	2810021G02Rik	353208	ENSMUSG00000078861	GO:0003674|GO:0005575|GO:0008150|GO:0046872	chr2	178066878	178078425	-	MGI:2441662|Vega:OTTMUSG00000016320
234358	0	9.87124	0	0	5.36375	0	0	7.37673	4.55813	0	9.45572	5.70283	11.0971	2.80422	Zfp930	protein-coding	zinc finger protein 930	0	234358	ENSMUSG00000059897	GO:0003674|GO:0005575|GO:0008150|GO:0046872	chr8	69209046	69230539	+	MGI:2675306
22755	10.947	0	0	0	7.05642	0	0	0	0	0	0	3.40659	0	0	Zfp93	protein-coding	zinc finger protein 93	Znf235	22755	ENSMUSG00000055305	GO:0003676|GO:0003677|GO:0005622|GO:0005634|GO:0006351|GO:0006355|GO:0008270|GO:0046872	chr7	24270418	24277794	+	MGI:107611|Vega:OTTMUSG00000022364
109910	11.5238	12.6056	12.8662	10.5268	10.8697	12.214	12.0303	12.4032	11.4655	12.6553	10.9848	12.9165	12.6109	12.0557	Zfp91	protein-coding	zinc finger protein 91	9130014I08Rik|A530054C17Rik|AL024263|AW545902|Pzf|Zfp-91	109910	ENSMUSG00000024695	GO:0003676|GO:0004842|GO:0005622|GO:0005634|GO:0007250|GO:0008270|GO:0016874|GO:0043231|GO:0046872|GO:0070534	chr19	12766939	12796123	-	MGI:104854|Vega:OTTMUSG00000034852
22750	0	0	1.01285	8.55216	11.1372	1.55885	9.70611	4.77187	0	0.0168637	10.1671	7.91121	0	9.94633	Zfp9	protein-coding	zinc finger protein 9	1810048F22Rik|AU016736|Krox-4|Zfp-9|mszf79-2	22750	ENSMUSG00000072623	GO:0046872	chr6	118461950	118479273	-	MGI:99210|Vega:OTTMUSG00000034569
382019	11.2577	0	0	0	4.35924	0	10.6504	0	0	3.50872	6.9464	0	0.639915	0	Zfp882	protein-coding	zinc finger protein 882	ENSMUSG00000052439|Gm15468|OTTMUSG00000022410	382019	ENSMUSG00000089857	GO:0003674|GO:0005575|GO:0008150|GO:0046872	chr8	71908606	71918851	+	MGI:3642748|Vega:OTTMUSG00000022410
408067	0	0	9.68038	0	11.1276	0	1.53301	0	0	2.19876	0	1.40659	1.0731	0	Zfp874b	protein-coding	zinc finger protein 874b	9630025I21Rik|Rslcan16	408067	ENSMUSG00000059839	GO:0003674|GO:0005575|GO:0008150|GO:0046872	chr13	67471513	67484253	-	MGI:3040702
238692	0	0.841951	0	0	0	8.53613	11.65	0	10.9009	0	8.16713	5.25459	10.1068	2.9104	Zfp874a	protein-coding	zinc finger protein 874a	C330011K17Rik|Rslcan15|Zfp874	238692	ENSMUSG00000069206	GO:0003674|GO:0005575|GO:0008150|GO:0046872	chr13	67424549	67451624	-	MGI:3040703
208292	12.9606	3.35201	7.28221	10.5106	11.1208	7.74226	11.1384	11.9059	8.42497	3.12185	9.60516	5.2443	10.543	3.32709	Zfp871	protein-coding	zinc finger protein 871	4732483N19|9030612M13Rik|AI118577|AI265322|mKIAA3006	208292	ENSMUSG00000024298	GO:0003674|GO:0005575|GO:0008150|GO:0046872	chr17	32765497	32788287	-	MGI:1921793|Vega:OTTMUSG00000036486
240066	0	3.54239	4.34042	0	10.529	9.22904	0	0	9.28897	11.5318	8.84395	9.44442	0	5.53214	Zfp870	protein-coding	zinc finger protein 870	AI173952	240066	ENSMUSG00000095325	GO:0003674|GO:0005575|GO:0008150|GO:0046872	chr17	32879221	32891603	-	MGI:3029586
170763	0	8.25558	0	0	0	0	0	3.57922	11.7507	0	0	0	0	6.00389	Zfp87	protein-coding	zinc finger protein 87	2210039O17Rik|4631412O18Rik|KRAB4|Mzf22|Zfp72	170763	0	GO:0003674|GO:0005575|GO:0008150|GO:0046872	chr13	67490167	67526231	-	MGI:107768
66869	0	0	0	10.8785	11.2269	6.02	6.98577	0	8.23516	3.88723	10.3376	8.28188	7.22488	9.95142	Zfp869	protein-coding	zinc finger protein 869	1200003I07Rik	66869	ENSMUSG00000054648	GO:0046872	chr8	69705137	69716948	-	MGI:1914119
234362	0	0	0	0	6.10741	10.1166	2.06293	0	0	11.2057	0	11.0927	8.26794	10.0318	Zfp868	protein-coding	zinc finger protein 868	AI449175|AW108241|C530032E20|mszf62	234362	ENSMUSG00000060427	GO:0003674|GO:0005575|GO:0008150|GO:0046872	chr8	69610654	69625548	-	MGI:2142546|Vega:OTTMUSG00000031076
330788	7.00301	0	0	6.27391	7.93184	0	5.07292	1.77187	10.2127	0	0	0	0	2.81321	Zfp866	protein-coding	zinc finger protein 866	9830167H18Rik|AI875089|C85843|D330038O06Rik	330788	ENSMUSG00000043090	GO:0003674|GO:0005575|GO:0008150|GO:0046872	chr8	69742859	69774911	-	MGI:3584369|Vega:OTTMUSG00000022394
319748	0	0	0	0	0	0	10.7645	0	1.13187	0	9.34755	0	5.42841	10.8857	Zfp865	protein-coding	zinc finger protein 865	6430526N21Rik|Znf865	319748	ENSMUSG00000074405	GO:0003676|GO:0003677|GO:0005622|GO:0005634|GO:0006351|GO:0006355|GO:0008150|GO:0008270|GO:0046872	chr7	5020376	5033223	+	MGI:2442656|Vega:OTTMUSG00000022335
74352	0	0	10.0916	0	8.63445	10.6595	0	11.0573	0	10.5399	9.04205	0	8.95856	10.1825	Zfp84	protein-coding	zinc finger protein 84	2210410P13Rik|4633401C23Rik|AI415447|BB081605|C86188|KRAB18|Zfp69	74352	ENSMUSG00000046185	GO:0003674|GO:0005575|GO:0008150|GO:0046872	chr7	29768552	29781419	+	MGI:107780|Vega:OTTMUSG00000027083
72805	10.718	10.9534	7.76018	12.0744	11.7793	10.5447	11.5595	8.79701	5.64275	6.54884	10.0247	6.56963	10.6216	10.3859	Zfp839	protein-coding	zinc finger protein 839	2810455K09Rik	72805	ENSMUSG00000021271	GO:0003674|GO:0005575|GO:0008150	chr12	110850279	110869998	+	MGI:1920055
66983	3.71761	10.8574	11.6989	8.04279	9.58008	9.44085	0	1.77187	11.6127	0	5.7377	0	9.04725	6.41893	Zfp830	protein-coding	zinc finger protein 830	2410003C20Rik|AV301118|AW048207|Ccdc16|Omcg1|Znf830	66983	ENSMUSG00000046010	GO:0001832|GO:0003674|GO:0005634|GO:0005694|GO:0005737|GO:0007049|GO:0007067|GO:0007275|GO:0046872|GO:0051301	chr11	82764345	82767622	+	MGI:1914233|Vega:OTTMUSG00000000903
101994	11.8446	11.0056	0.170493	11.2698	11.0853	1.48084	6.28533	11.3058	8.64757	8.60183	10.4557	0	8.0753	5.38918	Zfp828	protein-coding	zinc finger protein 828	AA675043|AI116001|Champ1|D8Ertd457e|D8Ertd569e|Znf828|mKIAA1802	101994	ENSMUSG00000047710	GO:0000775|GO:0000776|GO:0000777|GO:0000793|GO:0003676|GO:0005622|GO:0005634|GO:0005694|GO:0005737|GO:0005819|GO:0005856|GO:0008270|GO:0031134|GO:0034501|GO:0035372|GO:0046872|GO:0051315	chr8	13869641	13881639	+	MGI:1196398|Vega:OTTMUSG00000022615
414758	0	0	0	0	9.46886	0	10.1302	0	0	0	7.55837	0	0	3.80422	Zfp826	miscRNA	zinc finger protein 826	5830428H23Rik|AU016073|BC055757	414758	0	GO:0001570|GO:0001822|GO:0006807|GO:0009791|GO:0014909|GO:0030097|GO:0035264|GO:0048008|GO:0048705|GO:0048745|GO:0060021|GO:0060325	chr19	61114984	61140807	-	MGI:1926073
235956	0	0	0	6.66984	2.93748	10.1166	6.76337	0	3.93922	3.18679	8.04476	4.72852	2.98784	0	Zfp825	protein-coding	zinc finger protein 825	0	235956	ENSMUSG00000069208	GO:0003674|GO:0005575|GO:0008150|GO:0046872	chr13	74480057	74493950	-	MGI:2385315
75871	0	11.5557	0	8.46478	8.05643	0	0	13.3425	0	0	8.62882	9.61799	8.91858	9.75696	Zfp821	protein-coding	zinc finger protein 821	4930566A11Rik|Znf821	75871	ENSMUSG00000031728	GO:0003676|GO:0003677|GO:0005622|GO:0005634|GO:0006351|GO:0006355|GO:0008150|GO:0008270|GO:0046872	chr8	109705549	109724932	+	MGI:1923121
75424	11.5141	0	0	9.53971	10.029	0	0	0.32441	0	0	7.02562	4.40659	10.2262	9.73935	Zfp820	protein-coding	zinc finger protein 820	2610036F08Rik	75424	ENSMUSG00000069743	GO:0003674|GO:0005575|GO:0008150|GO:0046872	chr17	21816876	21845759	-	MGI:1922674
74400	0	0	0	0	9.20661	0	7.99892	4.18691	5.83231	0	0	0	9.22488	11.0542	Zfp819	protein-coding	zinc finger protein 819	4930427I11Rik|4933405K07Rik	74400	ENSMUSG00000055102	GO:0003674|GO:0008150|GO:0046872	chr7	43607169	43618279	+	MGI:1921650|Vega:OTTMUSG00000022478
235050	0	0	0	0	6.12731	0	0	0	11.3679	0	0	0.0846624	8.70405	0	Zfp810	protein-coding	zinc finger protein 810	BC005471	235050	ENSMUSG00000066829	GO:0003674|GO:0005575|GO:0008150|GO:0046872	chr9	22276748	22307638	-	MGI:2384563
224694	0.717608	5.69993	0	9.8285	0.937484	9.06204	0	10.0402	0	0	0	0	8.85996	0	Zfp81	protein-coding	zinc finger protein 81	AA409460|AA409461|C330034P10Rik|D330034E10Rik|Hszfp36|KRAB13|Zfp78	224694	ENSMUSG00000003929	GO:0003674|GO:0005575|GO:0008150|GO:0046872	chr17	33333728	33358878	-	MGI:1890752|Vega:OTTMUSG00000033065
235047	2.88753	7.69993	8.49693	11.582	10.5617	9.46088	2.47797	0	10.5686	10.3005	8.45591	10.6392	6.79519	9.37846	Zfp809	protein-coding	zinc finger protein 809	BB114266|C330026E23	235047	ENSMUSG00000057982	GO:0046872	chr9	22225703	22243354	+	MGI:2143362
627049	11.0491	9.36027	0	7.29277	0	0	0	0	5.98985	0	6.63606	0	9.55769	0	Zfp800	protein-coding	zinc finger protein 800	AA407452|Znf800	627049	ENSMUSG00000039841	GO:0003676|GO:0003677|GO:0005622|GO:0005634|GO:0006351|GO:0006355|GO:0008150|GO:0008270|GO:0046872	chr6	28239931	28397975	-	MGI:1889334|Vega:OTTMUSG00000021280
240064	0	0	10.2224	0	0.007873	0	0	0	0	1.2799	0	0	0	0	Zfp799	protein-coding	zinc finger protein 799	6030490I01Rik	240064	ENSMUSG00000095253	GO:0003674|GO:0005575|GO:0008150|GO:0046872	chr17	32817204	32830248	-	MGI:2443934
244556	0	0	0	0	0	0	10.0249	0	0	0	0	5.21395	7.05085	7.84861	Zfp791	protein-coding	zinc finger protein 791	EG244556	244556	ENSMUSG00000074194	GO:0003674|GO:0005575|GO:0008150|GO:0046872	chr8	85109167	85123095	-	MGI:3648473
233056	0	0	0	0	0	0	0	0	0	10.233	0	0	0	0	Zfp790	protein-coding	zinc finger protein 790	6330581L23Rik	233056	ENSMUSG00000011427	GO:0003674|GO:0005575|GO:0008150|GO:0046872	chr7	29816072	29832042	+	MGI:1923431
67607	8.3506	0	0	9.59572	0	10.2898	0	0	0	0	0	11.1215	4.08737	9.8527	Zfp788	protein-coding	zinc finger protein 788	2810426N06Rik|AI256342|AI605193	67607	ENSMUSG00000074165	GO:0003674|GO:0005575|GO:0008150|GO:0046872	chr7	41633531	41651532	+	MGI:1914857|Vega:OTTMUSG00000022450
338354	0	0	0	0	8.16678	9.98639	4.52382	0	4.38779	10.5531	1.62447	3.44534	0	8.15737	Zfp780b	protein-coding	zinc finger protein 780B	B230208L21Rik	338354	ENSMUSG00000063047	GO:0003674|GO:0005575|GO:0008150|GO:0046872	chr7	27959135	27979157	-	MGI:2444764
330463	0	0	0	0	9.0616	0	4.70294	0	0	0	0	10.1628	2.76545	0	Zfp78	protein-coding	zinc finger protein 78	A330079D15|KRAB12|Zfp77	330463	ENSMUSG00000055150	GO:0003674|GO:0005634|GO:0008150|GO:0046872	chr7	6363308	6382605	+	MGI:107783
72306	0	11.5126	0	8.68062	10.0564	9.17781	11.8608	4.88735	0	0	10.9894	9.74109	10.7011	10.4828	Zfp777	protein-coding	zinc finger protein 777	2500002G23Rik	72306	ENSMUSG00000071477	GO:0003674|GO:0005575|GO:0008150|GO:0046872	chr6	48024188	48048911	-	MGI:1919556|Vega:OTTMUSG00000022127
243372	10.437	10.3045	0	1.02598	9.33836	8.66572	6.82375	3.50883	3.93922	9.37661	8.84395	7.54409	1.8442	10.7423	Zfp775	protein-coding	zinc finger protein 775	C130032F08Rik|Znf775	243372	ENSMUSG00000007216	GO:0003676|GO:0003677|GO:0005622|GO:0005634|GO:0006351|GO:0006355|GO:0008150|GO:0008270|GO:0046872	chr6	48605536	48623227	+	MGI:2683557
244216	0	10.0551	9.81072	0	6.22289	0	0	5.62985	0	0	0	0	0	7.75841	Zfp771	protein-coding	zinc finger protein 771	G630024C07Rik|Znf771	244216	ENSMUSG00000054716	GO:0003676|GO:0003677|GO:0005622|GO:0005634|GO:0006351|GO:0006355|GO:0008150|GO:0008270|GO:0046872	chr7	127244526	127254801	+	MGI:2442050|Vega:OTTMUSG00000022480
233890	4.17704	11.0617	0	5.11345	0	0	0	2.64634	0	0	0	9.08184	4.88092	9.08034	Zfp768	protein-coding	zinc finger protein 768	BC026432|Znf768	233890	ENSMUSG00000047371	GO:0003676|GO:0003677|GO:0005622|GO:0005634|GO:0006351|GO:0006355|GO:0008150|GO:0008270|GO:0046872	chr7	127342795	127345314	-	MGI:2384582
73451	10.9464	0	2.49242	0	6.3298	0	0	0	8.62372	0	0	8.63541	0	6.91274	Zfp763	protein-coding	zinc finger protein 763	1700065O13Rik|AI839635	73451	ENSMUSG00000067430	GO:0003674|GO:0005575|GO:0008150|GO:0046872	chr17	33016864	33033381	-	MGI:1920701|Vega:OTTMUSG00000031523
268670	0	0	0	0	0	9.00048	0	11.856	0	0	0	0	0	0	Zfp759	protein-coding	zinc finger protein 759	BC028265|Rslcan-8|Rslcan8	268670	ENSMUSG00000057396	GO:0003674|GO:0005575|GO:0008150|GO:0046872	chr13	67128228	67141787	+	MGI:2446280
212276	0	0	0	3.34791	0	0	0	0	0	0	0	10.0533	0	0	Zfp748	protein-coding	zinc finger protein 748	2610014M12Rik|BC055310|KRAB-O|Zfp208|mKIAA4236|mszf54	212276	ENSMUSG00000095432	GO:0005515|GO:0005634|GO:0005737|GO:0008150|GO:0046872	chr13	67538654	67553152	-	MGI:1916455
269997	4.80507	0	0	0	9.10239	0	0	0	1.13187	7.992	9.52747	9.09812	10.8002	0.804219	Zfp747	protein-coding	zinc finger protein 747	6430604K15Rik	269997	ENSMUSG00000054381	GO:0003674|GO:0005575|GO:0008150|GO:0046872	chr7	127372537	127376050	-	MGI:2443581
69228	0	10.551	0	11.6467	8.88293	0	2.21494	0	9.61971	10.2275	9.25194	9.30625	10.5846	11.3769	Zfp746	protein-coding	zinc finger protein 746	2810407L07Rik|AI317225|Znf746	69228	ENSMUSG00000057691	GO:0003676|GO:0003677|GO:0005515|GO:0005622|GO:0005634|GO:0005737|GO:0006351|GO:0006355|GO:0008270|GO:0010941|GO:0031625|GO:0044212|GO:0045892|GO:0046872|GO:0070997	chr6	48062395	48086593	-	MGI:1916478
68744	0	7.48875	0	5.34791	10.1137	9.28185	0	1.77187	0	11.0669	7.05829	11.1641	8.64809	6.77	Zfp740	protein-coding	zinc finger protein 740	1110034O07Rik|AW548228|Znf740	68744	ENSMUSG00000046897	GO:0003676|GO:0005622|GO:0005634|GO:0006351|GO:0006355|GO:0008150|GO:0008270|GO:0046872	chr15	102203648	102215601	+	MGI:1915994|Vega:OTTMUSG00000030885
408068	4.30257	0	0	0	5.3298	0	9.68254	0	7.5755	0.601826	3.63606	10.742	0	0.804219	Zfp738	protein-coding	zinc finger protein 738	3830402I07Rik|6720487G11Rik	408068	ENSMUSG00000048280	GO:0003674|GO:0005575|GO:0008150|GO:0046872	chr13	67667441	67683512	-	MGI:3040706|Vega:OTTMUSG00000032933
210105	0	0	0	10.8533	5.02495	0	0	0	0	0	9.33427	9.49617	7.33003	0.389181	Zfp719	protein-coding	zinc finger protein 719	8030458J18|9430094P17Rik|C630016O21Rik|mszf6	210105	ENSMUSG00000030469	GO:0003674|GO:0005634|GO:0005737|GO:0008150|GO:0045111|GO:0046872	chr7	43579586	43593710	+	MGI:2444708|Vega:OTTMUSG00000022474
69930	0	0	0.170493	6.36583	11.0623	10.2769	0	0	0	0	0	6.96731	4.76545	0	Zfp715	protein-coding	zinc finger protein 715	2610041B18Rik|mszf15	69930	ENSMUSG00000012640	GO:0003674|GO:0005575|GO:0008150|GO:0046872	chr7	43296523	43313261	-	MGI:1917180|Vega:OTTMUSG00000022471
209225	1.30257	12.174	3.49242	12.03	10.1137	11.7061	7.32764	8.84512	11.198	1.60183	10.494	9.65831	10.809	9.80281	Zfp710	protein-coding	zinc finger protein 710	5430400N05Rik|9830165K13|AI324798|Znf710	209225	ENSMUSG00000048897	GO:0003676|GO:0003677|GO:0005622|GO:0005634|GO:0006351|GO:0006355|GO:0008150|GO:0008270|GO:0046872	chr7	80024814	80092751	+	MGI:1921747
69020	10.5079	0	0	0	1.93748	7.43504	0	0	0	10.3659	6.51576	0	0	6.58558	Zfp707	protein-coding	zinc finger protein 707	1500031N24Rik|AI451708|AW495315	69020	ENSMUSG00000034429	GO:0003674|GO:0005575|GO:0008150|GO:0046872	chr15	75969185	75975868	+	MGI:1916270|Vega:OTTMUSG00000022535
68036	13.7992	12.0469	13.811	12.6321	12.4319	13.3149	13.1446	13.6846	13.2496	13.4346	11.6335	12.3301	13.0957	13.0524	Zfp706	protein-coding	zinc finger protein 706	3110006P09Rik|AA793007|AW536850|C77232|Znf706	68036	ENSMUSG00000062397	GO:0003674|GO:0005575|GO:0005622|GO:0008150|GO:0008270|GO:0046872	chr15	36997027	37007402	-	MGI:1915286
170753	9.08291	12.8257	12.5119	7.4136	10.0542	9.96898	9.94968	13.3801	10.3801	9.98458	9.60362	10.7766	11.3207	10.3911	Zfp704	protein-coding	zinc finger protein 704	C030026M03|C030034L19Rik|Gig1|Znf704	170753	ENSMUSG00000040209	GO:0005622|GO:0008270|GO:0046872	chr3	9427010	9610085	-	MGI:2180715
223669	11.9424	9.9596	11.6132	11.2939	5.25941	1.48084	6.84138	8.10577	10.5602	9.97142	10.6288	8.94885	5.35041	8.33949	Zfp7	protein-coding	zinc finger protein 7	KRAB20|KRAB7|Krox-2|Zfp-7|Zfp65|Zfp80|Zfp86-rs1|mszf73-2	223669	ENSMUSG00000033669	GO:0005575|GO:0008150|GO:0046872	chr15	76879276	76892394	+	MGI:99208
103836	0	0	0	0	9.90038	8.46953	2.86657	0	8.7093	9.38018	0	0	10.0802	0	Zfp692	protein-coding	zinc finger protein 692	AI746306|AI839920|Zfp692-ps|Znf692	103836	ENSMUSG00000037243	GO:0003676|GO:0003677|GO:0005622|GO:0005634|GO:0006351|GO:0006355|GO:0008150|GO:0008270|GO:0046872	chr11	58307069	58314613	+	MGI:2144276|Vega:OTTMUSG00000005728
69234	0	0	9.12032	0	9.38663	1.48084	0	0.771869	8.05668	0	10.1372	0	0	8.35111	Zfp688	protein-coding	zinc finger protein 688	2810407K09Rik|AI326029	69234	ENSMUSG00000045251	GO:0003674|GO:0005575|GO:0008150|GO:0046872	chr7	127418966	127422034	-	MGI:1916484|Vega:OTTMUSG00000022488
78266	2.88753	9.31159	0	0	11.5563	1.48084	0	11.2402	10.6893	9.10167	5.38452	4.7851	10.3175	10.8404	Zfp687	protein-coding	zinc finger protein 687	4931408L03Rik|Znf687|mKIAA1441	78266	ENSMUSG00000019338	GO:0003676|GO:0003677|GO:0005622|GO:0005634|GO:0005730|GO:0006351|GO:0006355|GO:0008150|GO:0008270|GO:0046872	chr3	95006702	95015437	-	MGI:1925516|Vega:OTTMUSG00000019659
384763	0	0	0	7.03721	0	0	0	11.56	10.6582	0	9.03659	9.91279	9.64605	9.98785	Zfp667	protein-coding	zinc finger protein 667	A830025F02Rik|Mip1|ZNF667	384763	ENSMUSG00000054893	GO:0003676|GO:0003677|GO:0005622|GO:0005634|GO:0006351|GO:0006355|GO:0008150|GO:0008270|GO:0046872	chr7	6286580	6307883	+	MGI:2442757|Vega:OTTMUSG00000022340
269704	11.4928	12.6766	0.170493	0	10.1494	9.32319	11.9098	6.04489	11.7689	12.2822	11.0549	12.1824	10.7841	10.9489	Zfp664	protein-coding	zinc finger protein 664	AW060232|D930038J03Rik|ZFOC1|Znf664	269704	ENSMUSG00000079215	GO:0003676|GO:0003677|GO:0005622|GO:0005634|GO:0006351|GO:0006355|GO:0008150|GO:0008270|GO:0046872	chr5	124862705	124888630	+	MGI:2442505|Vega:OTTMUSG00000024512
72180	0	0	0	0	0	0	0	10.2717	0	0	0	0	0	0	Zfp661	protein-coding	zinc finger protein 661	2810405K07Rik|A1-5|Znf2	72180	ENSMUSG00000034800	GO:0003676|GO:0003677|GO:0005622|GO:0005634|GO:0006351|GO:0006355|GO:0008150|GO:0008270|GO:0046872	chr2	127575533	127584677	-	MGI:1919430|Vega:OTTMUSG00000016029
210104	0	0	0	10.4997	0	0	0	0	0	8.99199	6.74709	2.08466	0	0	Zfp658	protein-coding	zinc finger protein 658	0	210104	ENSMUSG00000056592	GO:0003674|GO:0005575|GO:0008150|GO:0046872	chr7	43562370	43575461	+	MGI:2652821|Vega:OTTMUSG00000022472
72611	10.8838	12.4488	4.62992	8.30676	10.7164	12.4963	11.2225	0.771869	10.5851	12.6957	11.4856	12.0602	11.6957	10.9565	Zfp655	protein-coding	zinc finger protein 655	2700038I16Rik|9030409O18Rik|mKIAA4222	72611	ENSMUSG00000007812	GO:0003674|GO:0005634|GO:0005730|GO:0005737|GO:0008150	chr5	145231715	145247306	+	MGI:1919861
72020	9.4006	0	0	8.83977	10.7262	7.15327	0	0	0	8.40596	0	6.03886	9.0871	7.84314	Zfp654	protein-coding	zinc finger protein 654	1600021C16Rik|1810008K20Rik|Znf654	72020	ENSMUSG00000047141	GO:0003676|GO:0003677|GO:0005622|GO:0005634|GO:0006351|GO:0006355|GO:0008150|GO:0008270|GO:0046872	chr16	64780347	64786321	-	MGI:1919270
319601	12.4517	0	0	0	0	0	0	0	0	0	4.57716	0	9.74082	0	Zfp653	protein-coding	zinc finger protein 653	E430039K05Rik|Znf653	319601	ENSMUSG00000038895	GO:0003676|GO:0003677|GO:0005622|GO:0005634|GO:0006351|GO:0006355|GO:0008150|GO:0008270|GO:0046872	chr9	22055460	22071345	-	MGI:2442362
268469	10.0339	11.3951	1.17049	10.7177	9.5262	8.59979	10.5414	0	10.6207	10.7272	0	8.92387	8.57709	8.08499	Zfp652	protein-coding	zinc finger protein 652	9530033F24Rik|ZNF652	268469	ENSMUSG00000075595	GO:0003676|GO:0003677|GO:0005622|GO:0005634|GO:0006351|GO:0006355|GO:0008150|GO:0008270|GO:0046872	chr11	95713008	95835115	+	MGI:2442221|Vega:OTTMUSG00000001747
270210	0	0	0.170493	0	0	0	0	0	0	0	0	10.1787	0	0	Zfp651	protein-coding	zinc finger protein 651	4732420M22Rik|BC030045|R74626	270210	ENSMUSG00000013419	GO:0003674|GO:0005575|GO:0005634|GO:0008150|GO:0046872	chr9	121760033	121771742	+	MGI:2670992
233905	8.29126	8.07557	10.3622	11.2452	9.53925	9.92999	10.5663	11.948	9.57274	9.27778	9.55635	12.1902	11.705	11.7653	Zfp646	protein-coding	zinc finger protein 646	6820429M01	233905	ENSMUSG00000049739	GO:0003674|GO:0005575|GO:0008150	chr7	127876796	127885996	+	MGI:3665412|Vega:OTTMUSG00000022500
52397	0	10.0827	11.2853	7.64069	11.2054	7.6418	5.62093	8.18972	0	7.02809	10.0034	6.19319	1.76545	10.8764	Zfp644	protein-coding	zinc finger protein 644	1110068L01Rik|AA408882|BM-005|D5Ertd689e|Zep-2	52397	ENSMUSG00000049606	GO:0003674|GO:0005575|GO:0008150	chr5	106616741	106696830	-	MGI:1277212|Vega:OTTMUSG00000023248
22722	1.71761	0	0.170493	1.02598	8.74161	4.9381	0.89301	0.186907	9.89342	5.71035	0	11.4748	2.18048	3.71111	Zfp64	protein-coding	zinc finger protein 64	0	22722	ENSMUSG00000027551	GO:0003676|GO:0003677|GO:0005622|GO:0005634|GO:0006351|GO:0006355|GO:0007275|GO:0008270|GO:0046872	chr2	168893512	168955587	-	MGI:107342|Vega:OTTMUSG00000016118
52521	11.214	12.0401	11.858	10.9641	11.7015	11.1355	10.1079	11.9432	10.1347	11.3803	11.4975	11.9235	11.1031	10.7438	Zfp622	protein-coding	zinc finger protein 622	1110033B05Rik|D15Ertd806e|ZPR9|Znf622	52521	ENSMUSG00000052253	GO:0003676|GO:0005622|GO:0005634|GO:0005730|GO:0005737|GO:0005794|GO:0008270|GO:0008631|GO:0033674|GO:0043065|GO:0043410|GO:0046330|GO:0046872	chr15	25984366	25998482	+	MGI:1289282
22720	8.64242	10.3527	0	7.60341	0.937484	0	10.0773	2.88735	0	0	7.34093	0	7.64903	8.0432	Zfp62	protein-coding	zinc finger protein 62	0	22720	ENSMUSG00000046311	GO:0003676|GO:0005622|GO:0005634|GO:0006351|GO:0006355|GO:0008270|GO:0046872	chr11	49203327	49218816	+	MGI:99662|Vega:OTTMUSG00000005549
170938	0	11.0219	0	0.218629	8.92948	10.2084	0	0	8.72116	1.18526	0	9.7688	10.2785	4.38918	Zfp617	protein-coding	zinc finger protein 617	Zfps11-6	170938	ENSMUSG00000066880	GO:0003674|GO:0005575|GO:0008150|GO:0046872	chr8	71922825	71934630	+	MGI:2684459|Vega:OTTMUSG00000031324
234725	9.762	10.6581	0	0	10.6466	4.2882	0	0	0	0	0	0	1.18048	8.58885	Zfp612	protein-coding	zinc finger protein 612	B230354B21Rik	234725	ENSMUSG00000044676	GO:0003674|GO:0005575|GO:0008150|GO:0046872	chr8	110079734	110092752	+	MGI:2443465
214812	1.30257	6.76081	10.9584	11.4694	9.59957	4.80277	10.6466	4.1411	5.41823	10.6179	9.75541	10.033	5.98784	11.4863	Zfp609	protein-coding	zinc finger protein 609	9830165N24|BC016271|Znf609|mKIAA0295	214812	ENSMUSG00000040524	GO:0005622|GO:0008150|GO:0008270|GO:0046872	chr9	65691583	65827564	-	MGI:2674092|Vega:OTTMUSG00000034279
269023	0	0	0	0	10.0629	5.18128	7.28533	2.18691	10.4322	0	0	10.2757	0	0	Zfp608	protein-coding	zinc finger protein 608	4932417D18Rik|D430007A19Rik|Znf608	269023	ENSMUSG00000052713	GO:0005622|GO:0008150|GO:0008270|GO:0046872	chr18	54888045	54992591	-	MGI:2442338
675812	9.59413	0	8.15634	0	0.937484	0	0	0	10.6377	0	0	0	1.76545	0	Zfp605	protein-coding	zinc finger protein 605	A830023I12Rik	675812	ENSMUSG00000023284	GO:0003674|GO:0005575|GO:0008150|GO:0046872	chr5	110110092	110129794	+	MGI:2444933|Vega:OTTMUSG00000022595
667666	7.79545	11.7216	9.43655	8.07265	10.3678	10.4667	9.21743	7.21074	10.0092	8.72555	8.75215	12.1954	8.88132	10.1307	Zfp600	protein-coding	zinc finger protein 600	Gm13164|OTTMUSG00000010694	667666	ENSMUSG00000066007	GO:0003674|GO:0005575|GO:0008150|GO:0046872	chr4	146156824	146198749	+	MGI:3705222|Vega:OTTMUSG00000010694
22718	10.6124	9.27448	0	0.025984	0	7.9001	0	10.7681	0	8.43788	0	9.51337	9.78225	8.39667	Zfp60	protein-coding	zinc finger protein 60	6330516O17Rik|AI426106|AI449354|Mfg-3|Mfg3	22718	ENSMUSG00000037640	GO:0046872	chr7	27731409	27751689	+	MGI:99207|Vega:OTTMUSG00000022375
235048	11.6612	12.0194	0	0	5.02495	9.78005	0	6.16799	10.308	12.7752	8.46387	8.15075	0	9.74086	Zfp599	protein-coding	zinc finger protein 599	6720416P20	235048	ENSMUSG00000062794	GO:0003674|GO:0005575|GO:0008150|GO:0046872	chr9	22247430	22259895	-	MGI:2679006|Vega:OTTMUSG00000033650
213753	10.1668	11.1192	11.6768	11.7193	10.2148	10.1391	9.75782	11.7292	11.9595	10.2716	9.98386	11.0169	9.76357	11.4097	Zfp598	protein-coding	zinc finger protein 598	BC023040|Ntrap|Znf598	213753	ENSMUSG00000041130	GO:0005622|GO:0008150|GO:0008270|GO:0046872	chr17	24669752	24682016	+	MGI:2670965
68040	0	0	7.68225	10.9736	10.0974	7.95658	10.2362	9.84957	9.69029	0.601826	0	10.0861	9.0753	10.5872	Zfp593	protein-coding	zinc finger protein 593	3110024A21Rik|AV062409|E130106C14Rik|ZNF593	68040	ENSMUSG00000028840	GO:0003677|GO:0005622|GO:0005634|GO:0006351|GO:0006355|GO:0008150|GO:0008270|GO:0046872	chr4	134243306	134245591	-	MGI:1915290|Vega:OTTMUSG00000010564
233410	7.87243	11.6776	9.10418	5.95672	7.04601	10.7983	11.3705	0.186906	9.57481	10.3824	10.92	9.92071	9.71964	8.26365	Zfp592	protein-coding	zinc finger protein 592	8430405N24|A730014M16Rik|Znf592|mKIAA0211	233410	ENSMUSG00000005621	GO:0003677|GO:0005515|GO:0005622|GO:0005634|GO:0006351|GO:0006355|GO:0008150|GO:0008270|GO:0046872	chr7	80993684	81045162	+	MGI:2443541|Vega:OTTMUSG00000023910
22717	0	9.14801	0	2.61095	2.25114	9.1253	10.7316	0	0	0	0	9.9978	0	6.7929	Zfp59	protein-coding	zinc finger protein 59	Mfg-2|Mfg2	22717	ENSMUSG00000078779	GO:0003674|GO:0005634|GO:0008150|GO:0046872	chr7	27838584	27856774	+	MGI:99206
101544	10.9392	9.25223	9.03908	10.6702	12.0291	12.4842	11.154	11.5063	12.3011	10.7532	9.22578	8.79689	11.1275	10.2051	Zfp575	protein-coding	zinc finger protein 575	AI326876|Znf575	101544	ENSMUSG00000066721	GO:0003676|GO:0003677|GO:0005622|GO:0005634|GO:0006351|GO:0006355|GO:0008150|GO:0008270|GO:0046872	chr7	24583838	24587641	-	MGI:2141921
232976	0	2.84195	0	0	8.74161	4.80277	11.9859	0	2.13187	0	7.36724	0	0	10.0663	Zfp574	protein-coding	zinc finger protein 574	A630056B21Rik|Znf574	232976	ENSMUSG00000045252	GO:0003676|GO:0003677|GO:0005622|GO:0005634|GO:0006351|GO:0006355|GO:0008150|GO:0008270|GO:0046872	chr7	25077205	25083492	+	MGI:2442951
22715	0	0	8.85874	6.65534	13.0899	9.87744	9.98405	12.2638	0	5.09027	0.992199	5.33259	10.9093	0	Zfp57	protein-coding	zinc finger protein 57	G19|Zfp-57	22715	ENSMUSG00000036036	GO:0000122|GO:0003676|GO:0003677|GO:0005515|GO:0005622|GO:0005634|GO:0005720|GO:0006349|GO:0006351|GO:0006355|GO:0007275|GO:0008270|GO:0043045|GO:0046872	chr17	37001163	37010729	+	MGI:99204|Vega:OTTMUSG00000037387
243905	13.3007	10.6855	13.0044	13.4198	12.364	12.5371	13.462	13.3954	12.3465	8.02809	13.0139	11.7628	11.8472	12.8133	Zfp568	protein-coding	zinc finger protein 568	C80731|Gm1691|chato	243905	ENSMUSG00000074221	GO:0000122|GO:0005515|GO:0005634|GO:0010646|GO:0022007|GO:0046872|GO:0060028|GO:0060669	chr7	29983955	30028282	+	MGI:2142347|Vega:OTTMUSG00000033725
72556	0	12.1236	0	0	2.25941	9.36501	0	0	6.52418	5.60183	0	1.08466	0	0	Zfp566	protein-coding	zinc finger protein 566	2700043M03Rik|mszf4	72556	ENSMUSG00000078768	GO:0003674|GO:0005575|GO:0008150|GO:0046872	chr7	30077337	30090510	-	MGI:1919806
240068	0	0	0	0	10.3763	0	2.16763	0	0	0	0	0	0	0	Zfp563	protein-coding	zinc finger protein 563	D10628|D130054H01|NTfin7|Zfp413	240068	ENSMUSG00000067424	GO:0003674|GO:0005575|GO:0008150|GO:0046872	chr17	33089367	33110704	+	MGI:2677168|Vega:OTTMUSG00000033106
233887	0	0	0	6.64069	9.08104	9.86134	2.47797	7.73961	9.60764	10.9249	9.27887	3.17362	3.63139	10.1778	Zfp553	protein-coding	zinc finger protein 553	2600009K23Rik|AI431057|BC026401|C330013F15Rik|ENSMUSG00000054461|Znf48	233887	ENSMUSG00000045598	GO:0003676|GO:0003677|GO:0005622|GO:0005634|GO:0006351|GO:0006355|GO:0008150|GO:0008270|GO:0046872	chr7	127233255	127237860	+	MGI:2384725|Vega:OTTMUSG00000022479
100503584	3.6245	9.44976	12.3022	5.27391	10.3848	8.99725	10.4656	7.08218	3.07047	9.16978	9.55049	11.7264	10.1915	10.1545	Zfp534	protein-coding	zinc finger protein 534	Gm13159|OTTMUSG00000010681|Rp23-282c23.3	100503584	ENSMUSG00000062518	GO:0003674|GO:0005575|GO:0008150|GO:0046872	chr4	147673503	147702553	-	MGI:3650650|Vega:OTTMUSG00000010681
328977	10.1265	6.52845	0	0	11.986	4.49083	9.69002	0	10.5738	12.284	0	11.5177	9.38166	7.99404	Zfp532	protein-coding	zinc finger protein 532	C530030I18Rik|Znf532|mKIAA1629	328977	ENSMUSG00000042439	GO:0003676|GO:0003677|GO:0005622|GO:0005634|GO:0006351|GO:0006355|GO:0008150|GO:0008270|GO:0046872	chr18	65580230	65689436	+	MGI:3036282
24132	0	2.16388	0	0	8.6654	0	12.1939	7.17737	0.131867	0	5.63606	0	10.4911	0	Zfp53	protein-coding	zinc finger protein 53	D030067O06Rik|KRAZ1|Zfp-53|Zfp118|zfas8	24132	ENSMUSG00000057409	GO:0005515|GO:0005634|GO:0008150|GO:0046872	chr17	21488988	21531828	+	MGI:99200
210172	11.437	0	0.755455	0	9.55035	0	0	0.186907	10.952	0	0	1.74483	5.63992	8.19224	Zfp526	protein-coding	zinc finger protein 526	D030024H03Rik|Znf526	210172	ENSMUSG00000046541	GO:0003676|GO:0003677|GO:0005622|GO:0005634|GO:0006351|GO:0006355|GO:0008150|GO:0008270|GO:0046872	chr7	25221451	25227505	+	MGI:2445181
224656	0	0	0	0	0	0	0	0	10.4572	0	0	0	0	7.80422	Zfp523	protein-coding	zinc finger protein 523	2810027J07|BC025615|Znf76	224656	ENSMUSG00000024220	GO:0003676|GO:0003677|GO:0005515|GO:0005622|GO:0005634|GO:0006351|GO:0006355|GO:0008150|GO:0008270|GO:0046872	chr17	28177418	28205886	+	MGI:2687278|Vega:OTTMUSG00000023383
100515	0.717608	11.2164	0	0	7.17589	2.48084	8.27887	0	10.6912	5.18679	0	10.837	9.83154	9.48018	Zfp518b	protein-coding	zinc finger protein 518B	6820424L24Rik|AA410078|AI661722|Znf518b	100515	ENSMUSG00000046572	GO:0003676|GO:0003677|GO:0005622|GO:0005634|GO:0006351|GO:0006355|GO:0008150|GO:0008270|GO:0046872	chr5	38668484	38684826	-	MGI:2140750|Vega:OTTMUSG00000042276
72672	9.68195	5.48581	11.7486	7.53378	6.18541	4.48084	11.151	6.57922	12.1081	11.6766	8.37158	10.7606	10.5058	9.30207	Zfp518a	protein-coding	zinc finger protein 518A	2810401C22Rik|6330417C12Rik|AI426493|Zfp518|Znf518|Znf518a|mKIAA0335	72672	ENSMUSG00000049164	GO:0003676|GO:0003677|GO:0005622|GO:0005634|GO:0006351|GO:0006355|GO:0008150|GO:0008270|GO:0046872	chr19	40894705	40917947	+	MGI:1919922
329003	5.44553	0	0	9.64804	5.79546	9.90291	10.5773	9.16847	0	11.0882	0.992199	11.0591	6.08737	11.164	Zfp516	protein-coding	zinc finger protein 516	C330029B10Rik|D230016L03|Zfp26l|Znf516|mKIAA0222	329003	ENSMUSG00000058881	GO:0003676|GO:0003677|GO:0005622|GO:0005634|GO:0006351|GO:0006355|GO:0008150|GO:0008270|GO:0046872	chr18	82910879	83005314	+	MGI:2443957
101023	0	11.2364	0	1.02598	8.88	0	0	11.7945	0	11.2844	9.85329	7.33259	0	9.55576	Zfp513	protein-coding	zinc finger protein 513	AW990386|D430028M17Rik|Znf513	101023	ENSMUSG00000043059	GO:0003676|GO:0003677|GO:0005622|GO:0005634|GO:0006351|GO:0006355|GO:0008270|GO:0044212|GO:0046872|GO:0060041	chr5	31198981	31202303	-	MGI:2141255|Vega:OTTMUSG00000022493
269639	0	0	0	10.8446	9.78611	9.24903	0	0	0	6.82492	10.4111	7.77116	0	7.96409	Zfp512	protein-coding	zinc finger protein 512	2500002M11Rik|AI450173|D230008H22|Znf512	269639	ENSMUSG00000062761	GO:0003677|GO:0005622|GO:0005634|GO:0006351|GO:0006355|GO:0008150|GO:0008270|GO:0046872	chr5	31452436	31481753	+	MGI:1917345
69752	0	0	0.170493	0	6.74484	8.4752	10.4859	0	1.13187	0	0	0	1.76545	2.38918	Zfp511	protein-coding	zinc finger protein 511	2410004P19Rik|C86579|Znf511	69752	ENSMUSG00000025470	GO:0003677|GO:0005622|GO:0005634|GO:0006351|GO:0006355|GO:0008150|GO:0008270|GO:0046872	chr7	140036391	140040605	+	MGI:1917002
668501	0.717608	8.03671	11.1556	9.1501	11.4897	11.1977	0	8.449	3.71683	10.2663	11.1968	10.477	8.3046	6.46243	Zfp507	protein-coding	zinc finger protein 507	1810022O10Rik|A230056M16Rik|AL024009|AU021817|BB105092|Gm480|Znf507|mKIAA1084	668501	ENSMUSG00000044452	GO:0003676|GO:0003677|GO:0005622|GO:0005634|GO:0006351|GO:0006355|GO:0008150|GO:0008270|GO:0046872	chr7	35772346	35802989	-	MGI:1916378|Vega:OTTMUSG00000029463
666311	11.2679	0	11.3661	0	8.70236	3.48084	10.3988	0	6.55813	0	5.38452	0	0	9.11256	Zfp498	protein-coding	zinc finger protein 498	EG666311	666311	ENSMUSG00000070420	GO:0003674|GO:0005575|GO:0005634|GO:0006351|GO:0006355|GO:0008150|GO:0046872	chr5	145283343	145291469	+	MGI:3647079
72958	0	10.8332	0	0	0	0	0	0	0	0	0	0	0	0	Zfp493	protein-coding	zinc finger protein 493	2900054J07Rik|Rslcan12	72958	ENSMUSG00000090659	GO:0003674|GO:0005575|GO:0008150|GO:0046872	chr13	67779693	67789080	+	MGI:1920208
382867	11.6247	9.52982	4.49902	10.7534	6.46887	8.64142	10.0574	7.7017	10.2457	5.00214	8.92193	10.4383	10.8954	10.2002	Zfp488	protein-coding	zinc finger protein 488	Gm1206|Znf488	382867	ENSMUSG00000044519	GO:0003676|GO:0003677|GO:0005515|GO:0005622|GO:0005634|GO:0006351|GO:0006355|GO:0008270|GO:0014003|GO:0045892|GO:0046872|GO:0048714	chr14	33967070	33978764	-	MGI:2686052|Vega:OTTMUSG00000035273
224691	0	10.5927	0	0	0	0	8.68254	0	0	1.18679	9.69956	0	9.11712	0	Zfp472	protein-coding	zinc finger protein 472	KRIM-1|Krim-1A|Krim-1B|Krim1	224691	ENSMUSG00000053600	GO:0003674|GO:0005575|GO:0008150|GO:0046872	chr17	32965831	32979211	+	MGI:2385049|Vega:OTTMUSG00000032577
242466	0.280262	4.16388	9.71808	0.025984	9.8903	0	11.098	9.43365	1.20226	7.50947	0	8.5725	0.00561684	9.36092	Zfp462	protein-coding	zinc finger protein 462	6030417H05|9430078C22Rik|Gt4-2|Zfpip	242466	ENSMUSG00000060206	GO:0003674|GO:0005634|GO:0043392|GO:0045944	chr4	54947945	55083563	+	MGI:107690|Vega:OTTMUSG00000007225
328274	0	0.426913	0	0.32592	9.12397	10.7713	6.37801	1.15038	0.285673	0.353147	0	10.2682	8.77213	6.15366	Zfp459	protein-coding	zinc finger protein 459	9930025G17Rik|Rslcan-14	328274	ENSMUSG00000055560	GO:0003674|GO:0005575|GO:0008150|GO:0046872	chr13	67405713	67421418	-	MGI:3040701
98403	7.06634	2.42691	12.055	0	9.79855	7.84717	10.1767	12.0296	0	12.5372	9.77028	9.49829	0	10.2104	Zfp451	protein-coding	zinc finger protein 451	4930515K21Rik|4933435G09Rik|AI596398|COASTER|Kiaa0576-hp|Znf451|mKIAA1702	98403	ENSMUSG00000042197	GO:0003677|GO:0005622|GO:0005634|GO:0006351|GO:0006355|GO:0008150|GO:0008270|GO:0046872	chr1	33761753	33814427	-	MGI:2137896|Vega:OTTMUSG00000021885
269870	0	9.37917	12.5819	10.6423	0	0	6.25056	0	0	0	9.94676	6.44221	9.69618	0	Zfp446	protein-coding	zinc finger protein 446	A630035I11Rik|A930031C22|AA120513|AV306632	269870	ENSMUSG00000033961	GO:0003674|GO:0005575|GO:0005634|GO:0006351|GO:0006355|GO:0008150|GO:0046872	chr7	12977848	12985716	+	MGI:2442185|Vega:OTTMUSG00000023323
235682	5.80507	9.98533	2.17049	10.3513	9.12978	12.6233	11.7873	12.1309	10.6979	12.128	8.52358	11.5286	10.5114	11.2518	Zfp445	protein-coding	zinc finger protein 445	AW610627|ZNF168|Znf445|mszf29|mszf50	235682	ENSMUSG00000047036	GO:0003676|GO:0003677|GO:0003700|GO:0005622|GO:0005634|GO:0006351|GO:0006355|GO:0008270|GO:0016032|GO:0046872	chr9	122848910	122866006	-	MGI:2143340
240186	0	0	0	0	0	0	11.3953	0	0	0	9.6787	0	4.70405	0	Zfp438	protein-coding	zinc finger protein 438	9430031G09|9430091M14Rik|B830013J05Rik	240186	ENSMUSG00000050945	GO:0001071|GO:0005634|GO:0045892	chr18	5210031	5334439	-	MGI:2444919
232969	0	0	10.7217	0	7.04601	0	3.89301	0.0052997	0	8.18303	0	9.3667	8.06923	0	Zfp428	protein-coding	zinc finger protein 428	2410005H09Rik|AV271806|AW047854|Znf428	232969	ENSMUSG00000064264	GO:0005622|GO:0008150|GO:0008270|GO:0046872	chr7	24507087	24515682	+	MGI:1916463|Vega:OTTMUSG00000042105
235028	0	0	11.8309	0	0	0	11.9377	4.18691	11.0448	6.4384	10.3574	0	8.00066	0	Zfp426	protein-coding	zinc finger protein 426	2900057C04Rik|KRAB1|Zfo61|Zfp68-rs1|Znf426|mKIAA4237	235028	ENSMUSG00000059475	GO:0003676|GO:0003677|GO:0005622|GO:0005634|GO:0006351|GO:0006355|GO:0008150|GO:0008270|GO:0046872	chr9	20468549	20492746	-	MGI:1920248|Vega:OTTMUSG00000036855
22702	12.5376	12.6625	13.0095	12.7615	11.5485	11.4473	12.3128	11.8099	13.2508	12.2064	12.8004	12.6678	10.9345	11.9996	Zfp42	protein-coding	zinc finger protein 42	Rex-1|Rex1|Zfp-42	22702	ENSMUSG00000051176	GO:0001701|GO:0003676|GO:0003677|GO:0005622|GO:0005634|GO:0005737|GO:0006351|GO:0006355|GO:0007286|GO:0008270|GO:0046872|GO:2000653	chr8	43295067	43307009	-	MGI:99187
52708	0	0	0	0	5.46105	9.78462	5.76337	0	1.13187	0	10.6584	0	0	6.03304	Zfp410	protein-coding	zinc finger protein 410	Apa1|D12Ertd748e|Znf410	52708	ENSMUSG00000042472	GO:0003676|GO:0003677|GO:0005622|GO:0005634|GO:0006351|GO:0006355|GO:0008150|GO:0008270|GO:0046872	chr12	84316859	84344439	+	MGI:1289280
381410	0	2.50111	0	8.61507	9.31697	9.75359	4.4916	1.99426	5.33229	9.71639	8.83455	0	6.72042	10.1182	Zfp408	protein-coding	zinc finger protein 408	Gm1011	381410	ENSMUSG00000075040	GO:0005575|GO:0008150|GO:0042802	chr2	91643688	91649791	-	MGI:2685857|Vega:OTTMUSG00000014301
240476	11.1913	0	13.1046	11.199	9.98869	10.2441	2.47797	12.8047	10.5882	0	12.0376	6.5604	9.95362	10.6599	Zfp407	protein-coding	zinc finger protein 407	6430585N13Rik|Gm333|Gm334|Gm948|ZNF407	240476	ENSMUSG00000048410	GO:0003674|GO:0005575|GO:0008150	chr18	84207702	84589504	-	MGI:2685179|Vega:OTTMUSG00000033200
272347	0	0	0	0	0	0	0	0	0	0.601826	8.54295	10.4032	9.48653	10.9309	Zfp398	protein-coding	zinc finger protein 398	5730513I23Rik|6430539K21	272347	ENSMUSG00000062519	GO:0003674|GO:0005575|GO:0008150|GO:0046872	chr6	47835661	47868257	+	MGI:1917856|Vega:OTTMUSG00000022842
69256	0	0	10.7248	6.69292	3.94647	5.7389	0.632658	0	0.890989	10.1264	0.421012	9.70972	9.67044	0	Zfp397	protein-coding	zinc finger protein 397	2810411K16Rik|6720480F11Rik|AI461664	69256	ENSMUSG00000024276	GO:0003674|GO:0005575|GO:0005634|GO:0006351|GO:0006355|GO:0008150|GO:0046872	chr18	23954688	23964670	+	MGI:1916506
380912	1.37867	3.84195	10.6503	11.0862	10.6487	10.7455	11.5971	12.1322	11.4335	7.49725	10.9673	10.8994	10.7234	9.36218	Zfp395	protein-coding	zinc finger protein 395	BC053701|Gm910	380912	ENSMUSG00000034522	GO:0003677|GO:0005634|GO:0005737|GO:0006357	chr14	65358676	65398930	+	MGI:2682318
56220	8.21346	0	11.083	0	0	0	0	10.7328	0	9.28657	8.92589	8.87907	4.18048	10.0616	Zfp386	protein-coding	zinc finger protein 386 (Kruppel-like)	Kzf1|mKIAA4205	56220	ENSMUSG00000042063	GO:0003677|GO:0003682|GO:0005575|GO:0046872|GO:0051038	chr12	116047724	116060594	+	MGI:1930708
29813	9.88251	0	2.49242	11.5083	8.62048	0	10.9319	9.57492	0	0	9.44752	10.3747	0	9.21831	Zfp385a	protein-coding	zinc finger protein 385A	Hzf|Zfp385	29813	ENSMUSG00000000552	GO:0035855	chr15	103313895	103340086	-	MGI:1352495
269800	0.717608	7.83064	9.63073	3.61095	8.3298	10.0623	8.95506	11.6649	7.27142	11.5155	10.0241	9.85945	11.0897	9.66065	Zfp384	protein-coding	zinc finger protein 384	BB163993|C130073D16Rik|Ciz|NP|Nmp4	269800	ENSMUSG00000038346	GO:0005634|GO:0005925|GO:0006913|GO:0017124|GO:0043565|GO:0045944|GO:0050714	chr6	125009238	125037870	+	MGI:2443203|Vega:OTTMUSG00000022893
73729	0	0	0	0	0	10.2223	0	0	0	9.68531	0	0	0	0	Zfp383	protein-coding	zinc finger protein 383	1110003H10Rik	73729	0	GO:0003674|GO:0005575|GO:0008150	chr7	29908517	29916813	+	MGI:1920979
12193	10.1153	11.109	9.57457	12.1131	12.2098	11.8318	10.3003	0	10.8418	11.0463	9.27065	10.5328	10.4854	10.7246	Zfp36l2	protein-coding	zinc finger protein 36, C3H type-like 2	Brf2|ERF2|Tis11d	12193	ENSMUSG00000045817	GO:0000288|GO:0003676|GO:0003677|GO:0003723|GO:0005634|GO:0005737|GO:0008270|GO:0033077|GO:0043488|GO:0046872	chr17	84183928	84187947	-	MGI:107945|Vega:OTTMUSG00000020082
12192	2.71761	0	0	0	11.3179	0	0	11.4763	0	0	2.9922	9.90644	10.0677	5.05215	Zfp36l1	protein-coding	zinc finger protein 36, C3H type-like 1	AW742437|AW743212|Berg36|Brf1|D530020L18Rik|ERF1|TIS11b|cMG1	12192	ENSMUSG00000021127	GO:0000288|GO:0001570|GO:0003676|GO:0003677|GO:0003729|GO:0005634|GO:0005737|GO:0005829|GO:0006402|GO:0006417|GO:0008270|GO:0017091|GO:0033077|GO:0043488|GO:0046872	chr12	80107760	80113013	-	MGI:107946
170936	0	7.41634	0	0	0	0	0	3.77187	10.4425	0	0	5.60383	0	0	Zfp369	protein-coding	zinc finger protein 369	B930030B22Rik|D230020H11Rik|NRIF2	170936	ENSMUSG00000021514	GO:0003676|GO:0003677|GO:0003700|GO:0005166|GO:0005515|GO:0005622|GO:0005634|GO:0005737|GO:0006351|GO:0006355|GO:0006915|GO:0008270|GO:0016032|GO:0046872|GO:0051726	chr13	65278854	65297795	+	MGI:2176229|Vega:OTTMUSG00000032928
238673	0	0	0	6.61095	4.74484	5.06581	10.8171	0	6.93922	0	8.9551	0	0	10.4854	Zfp367	protein-coding	zinc finger protein 367	8030486J21Rik|ZFF29a|ZFF29b|Znf367	238673	ENSMUSG00000044934	GO:0003676|GO:0003677|GO:0003700|GO:0005622|GO:0005634|GO:0005737|GO:0006351|GO:0006355|GO:0006357|GO:0008270|GO:0046872	chr13	64133057	64153199	-	MGI:2442266|Vega:OTTMUSG00000027754
230761	0.053963	0	0	0	0	0	0	0	10.9961	0	0	0	3.50241	1.38918	Zfp362	protein-coding	zinc finger protein 362	0	230761	ENSMUSG00000028799	GO:0003674|GO:0005575|GO:0008150	chr4	128773085	128806112	-	MGI:2652839|Vega:OTTMUSG00000009542
22695	0	7.0514	0	9.88397	0	0	0	0	7.6076	9.27248	0	10.1866	0	0	Zfp36	protein-coding	zinc finger protein 36	Gos24|Nup475|TIS11D|TISII|Tis11|Ttp|Zfp-36	22695	ENSMUSG00000044786	GO:0000122|GO:0000288|GO:0000289|GO:0003676|GO:0003677|GO:0003729|GO:0005634|GO:0005737|GO:0005829|GO:0006357|GO:0006402|GO:0006950|GO:0007243|GO:0008270|GO:0010494|GO:0017091|GO:0019901|GO:0019957|GO:0032680|GO:0035925|GO:0043488|GO:0045638|GO:0046872|GO:0050728|GO:0050779|GO:0060213|GO:0070935|GO:0071889	chr7	28376784	28379255	-	MGI:99180|Vega:OTTMUSG00000021115
21408	3.30257	0	0	11.9021	0	0	0	0	0	0	0	0	2.76545	0	Zfp354a	protein-coding	zinc finger protein 354A	AW488485|Tcf17|Znf354a|kid1	21408	ENSMUSG00000020364	GO:0000122|GO:0003676|GO:0003677|GO:0003700|GO:0005622|GO:0005634|GO:0005730|GO:0006351|GO:0006355|GO:0007275|GO:0007576|GO:0008270|GO:0046872	chr11	51059257	51072799	+	MGI:103172|Vega:OTTMUSG00000005592
26919	0	0	0	0	0	7.23573	0.89301	10.4265	10.1333	8.81372	9.21137	0	7.39965	0	Zfp346	protein-coding	zinc finger protein 346	Jaz|Znf346	26919	ENSMUSG00000021481	GO:0003676|GO:0003723|GO:0003725|GO:0005515|GO:0005622|GO:0005634|GO:0005730|GO:0005737|GO:0006915|GO:0008270|GO:0046872	chr13	55105309	55135071	+	MGI:1349417|Vega:OTTMUSG00000035039
329559	10.7917	0.841951	3.67296	9.26439	10.8623	4.2882	6.43217	11.1851	4.83231	0	0	4.72852	8.37434	0	Zfp335	protein-coding	zinc finger protein 335	1810045J01Rik|NIF-1|Nif1|Znf335	329559	ENSMUSG00000039834	GO:0003674|GO:0005575|GO:0008150	chr2	164891892	164911750	-	MGI:2682313|Vega:OTTMUSG00000001111
30932	11.8287	12.7676	13.083	11.6379	9.16151	10.7347	6.84721	8.46999	12.5681	11.3512	10.2728	11.6416	9.36288	12.0998	Zfp330	protein-coding	zinc finger protein 330	BC008086|Noa36|Znf330	30932	ENSMUSG00000031711	GO:0000775|GO:0005634|GO:0005694|GO:0005730|GO:0008270|GO:0030496|GO:0046872	chr8	82763620	82774126	-	MGI:1353574
67230	0	0	0	0	0	0	0	0	10.8693	0	0	9.76423	0	2.40115	Zfp329	protein-coding	zinc finger protein 329	2810439M05Rik|4632409L22Rik|ZNF329	67230	ENSMUSG00000057894	GO:0003676|GO:0003677|GO:0005622|GO:0005634|GO:0006351|GO:0006355|GO:0008150|GO:0008270|GO:0046872	chr7	12803780	12818860	-	MGI:1921283|Vega:OTTMUSG00000022349
54367	0	9.50906	6.54553	9.71422	9.67389	10.0808	0	9.63502	9.21135	7.95938	0	9.10147	0	0	Zfp326	protein-coding	zinc finger protein 326	5730470H14Rik|ZAN75|Znf326	54367	ENSMUSG00000029290	GO:0000993|GO:0003677|GO:0005622|GO:0005634|GO:0006351|GO:0006355|GO:0006397|GO:0008270|GO:0008380|GO:0016363|GO:0032784|GO:0044609|GO:0045893|GO:0046872	chr5	105876568	105915820	+	MGI:1927246|Vega:OTTMUSG00000023428
218100	0	0.841951	3.97785	0	8.69904	10.6938	8.99892	7.92162	0	11.4184	6.62156	3.40659	5.26795	6.46243	Zfp322a	protein-coding	zinc finger protein 322A	9630054P07Rik|Znf322|Znf322a	218100	ENSMUSG00000046351	GO:0003676|GO:0003677|GO:0005622|GO:0005634|GO:0005737|GO:0006351|GO:0006355|GO:0008150|GO:0008270|GO:0046872	chr13	23353104	23369202	-	MGI:2442566|Vega:OTTMUSG00000000548
79233	0	0	0	0	0	0	0	3.50883	0	10.3441	0	0	7.6643	0	Zfp319	protein-coding	zinc finger protein 319	AI225750|AI413472|Znf319|mKIAA1388	79233	ENSMUSG00000046556	GO:0003676|GO:0003677|GO:0005622|GO:0005634|GO:0006351|GO:0006355|GO:0008150|GO:0008270|GO:0046872	chr8	95326136	95331950	-	MGI:1890618
57908	8.26835	0	0	0	8.75447	10.3847	11.5387	0	0	11.5057	0	4.99155	0	0	Zfp318	protein-coding	zinc finger protein 318	2610034E08Rik|D530032D06Rik|TZF|Znf318	57908	ENSMUSG00000015597	GO:0003676|GO:0005622|GO:0005634|GO:0005737|GO:0006351|GO:0006355|GO:0007126|GO:0008270|GO:0046872	chr17	46383766	46420918	+	MGI:1889348|Vega:OTTMUSG00000023200
244713	0	10.8484	0	7.94485	11.238	2.06581	0	0	11.2094	0	9.89527	9.61213	10.26	5.47494	Zfp317	protein-coding	zinc finger protein 317	4932416G03|D230022C05Rik|KRAB9|Zfp67|Zfp75|mszf40	244713	ENSMUSG00000057551	GO:0003674|GO:0005575|GO:0008150|GO:0046872	chr9	19622091	19649731	+	MGI:107775
63872	0	0	0	11.4787	0	8.34503	4.70036	0	0	0	0	10.3689	0	0	Zfp296	protein-coding	zinc finger protein 296	2210018A16Rik	63872	ENSMUSG00000011267	GO:0003674|GO:0005575|GO:0008150	chr7	19577287	19580656	+	MGI:1926956|Vega:OTTMUSG00000024036
114565	3.52496	0	11.1428	7.30211	5.70567	5.65118	4.72661	0	10.6128	11.4327	0	8.90165	0	9.05215	Zfp295	protein-coding	zinc finger protein 295	5430437K12Rik|B430213I24Rik|Znf295|mKIAA1227	114565	ENSMUSG00000046962	GO:0005634|GO:0008327|GO:0045892|GO:0046872	chr16	97944904	97962628	-	MGI:1927240
30046	7.39709	0	7.67432	8.79086	10.1615	8.15327	10.66	6.84512	11.4828	11.367	10.0757	11.1105	10.1215	10.1046	Zfp292	protein-coding	zinc finger protein 292	5730450D02Rik|5830493J20Rik|9430062L07Rik|AI449016|Krox-10|Zfp-15|Zfp15|Zn-15|Zn-16|mKIAA0530	30046	ENSMUSG00000039967	GO:0001077|GO:0003676|GO:0003677|GO:0005622|GO:0005634|GO:0006351|GO:0006355|GO:0008270|GO:0045944|GO:0046872	chr4	34803110	34882948	-	MGI:1353423|Vega:OTTMUSG00000006461
101095	6.33232	10.3714	0	9.09476	0	6.1247	0	11.5679	9.27142	0	0	11.1359	5.18048	5.32778	Zfp282	protein-coding	zinc finger protein 282	AI449432|C81429|E430019K09Rik|HUB1	101095	ENSMUSG00000025821	GO:0003674|GO:0005575|GO:0008150|GO:0046872	chr6	47877555	47908484	+	MGI:2141413|Vega:OTTMUSG00000022846
226442	0	10.4241	2.75545	0	10.0809	0	11.3806	9.92077	11.0729	9.72724	7.39308	11.6659	9.39965	10.0438	Zfp281	protein-coding	zinc finger protein 281	0	226442	ENSMUSG00000041483	GO:0003700|GO:0005634|GO:0010629|GO:0043565|GO:0044212|GO:0045892|GO:0045893	chr1	136624901	136630391	+	MGI:3029290|Vega:OTTMUSG00000022094
235469	5.20946	8.71232	8.53873	8.99753	10.9428	10.224	8.12573	1.18691	9.87838	10.8348	5.31413	8.14681	7.44727	0	Zfp280d	protein-coding	zinc finger protein 280D	A930005F02Rik|BC027163|Suhw4|ZNF634|Znf280d	235469	ENSMUSG00000038535	GO:0003677|GO:0005622|GO:0005634|GO:0006351|GO:0006355|GO:0008150|GO:0008270|GO:0046872	chr9	72274899	72363771	+	MGI:2384583
208968	0	10.3187	7.06531	7.38354	3.25941	2.48084	5.57951	0	3.13187	8.62141	6.82509	10.847	10.1347	7.89168	Zfp280c	protein-coding	zinc finger protein 280C	BC028839|Suhw3|Zfp633|Znf280c|mKIAA1584	208968	ENSMUSG00000036916	GO:0003677|GO:0005622|GO:0005634|GO:0006351|GO:0006355|GO:0008150|GO:0008270|GO:0046872	chrX	48541626	48594452	-	MGI:2387585|Vega:OTTMUSG00000017553
64453	7.74551	12.3048	11.8265	11.1802	10.2895	10.9657	11.6456	11.8708	7.33154	11.8573	11.6726	10.5359	10.0291	10.821	Zfp280b	protein-coding	zinc finger protein 280B	D10Jhu82e|Suhw2	64453	ENSMUSG00000049764	GO:0003674|GO:0005575|GO:0008150	chr10	76032612	76042969	+	MGI:1927865
246196	6.86579	10.4876	1.49242	10.2212	8.86663	6.20877	7.7984	12.1041	8.21138	10.7369	6.96948	7.68085	1.18048	7.52189	Zfp277	protein-coding	zinc finger protein 277	2410017E24Rik|NIRF4	246196	ENSMUSG00000055917	GO:0003674|GO:0005575|GO:0008150	chr12	40315046	40445790	-	MGI:1890393
27081	11.2621	10.493	11.5708	0	9.44726	10.9061	0	5.27437	9.28415	0	4.69264	10.512	0	9.44446	Zfp275	protein-coding	zinc finger protein 275	5430431L06Rik|AI593314|DXBay20|DXHXS52|DXPas8	27081	ENSMUSG00000031365	GO:0046872	chrX	73342620	73359080	+	MGI:1350985|Vega:OTTMUSG00000017691
77519	0	0	0	0	0	0	0	0	0	0	10.1882	0	0	0	Zfp266	protein-coding	zinc finger protein 266	5330440G10Rik|5730601F06Rik|AW552317	77519	ENSMUSG00000060510	GO:0003674|GO:0005575|GO:0008150|GO:0046872	chr9	20495069	20521419	-	MGI:1924769|Vega:OTTMUSG00000037612
74120	0	5.08988	12.7831	0	7.19487	10.3122	10.7672	0	12.3679	1.60183	3.9922	11.7442	10.4081	11.2779	Zfp263	protein-coding	zinc finger protein 263	1200014J04Rik|AI326880|AU020888|NT2|mFPM315	74120	ENSMUSG00000022529	GO:0003677|GO:0005634|GO:0005737|GO:0006351|GO:0006355|GO:0015630|GO:0045892|GO:0046872	chr16	3744099	3750788	+	MGI:1921370|Vega:OTTMUSG00000035126
26466	0	0	0	0	3.25941	0	10.5096	0	0	0	0	0	0	7.16177	Zfp260	protein-coding	zinc finger protein 260	AI480997|Ozrf1|PEX1|Zfp63|Znf260	26466	ENSMUSG00000049421	GO:0003676|GO:0003677|GO:0005622|GO:0005634|GO:0005737|GO:0006351|GO:0006355|GO:0007275|GO:0008270|GO:0046872	chr7	30095076	30107614	+	MGI:1347071|Vega:OTTMUSG00000022415
22688	9.29608	10.2667	9.80908	11.9131	9.7404	10.6749	1.47797	6.05727	8.80537	11.1248	5.53136	9.36063	11.5069	11.3014	Zfp26	protein-coding	zinc finger protein 26	5033428C05Rik|KRAB15|Zfp-26|Zfp70|Zfp81-rs1|mKIAA4196|mkr-3|mszf14|mszf52	22688	ENSMUSG00000063108	GO:0003676|GO:0003677|GO:0005622|GO:0005634|GO:0006355|GO:0008270|GO:0046872	chr9	20428318	20475033	-	MGI:99173|Vega:OTTMUSG00000034227
22687	0	10.7292	7.17612	11.9997	7.43733	10.6457	8.28533	12.0993	9.94404	2.60183	0	10.1776	9.08437	11.1711	Zfp259	protein-coding	zinc finger protein 259	AI303781|ZPR1|Znf259	22687	ENSMUSG00000032078	GO:0005515|GO:0005634|GO:0005737|GO:0008270|GO:0046872	chr9	46273064	46282642	+	MGI:1330262|Vega:OTTMUSG00000021886
71591	6.66012	8.48941	0	10.9464	11.1087	9.56299	11.7371	11.4018	10.7512	11.5644	10.8164	9.3326	10.7952	6.8595	Zfp251	protein-coding	zinc finger protein 251	9130001M19Rik|AV339307	71591	ENSMUSG00000022526	GO:0003674|GO:0005575|GO:0008150|GO:0046872	chr15	76851291	76871435	-	MGI:1918841
72720	7.83707	0.723895	8.91418	5.72919	10.1772	3.13105	8.5023	0	9.66599	11.3581	8.92489	1.25459	7.79159	3.04792	Zfp248	protein-coding	zinc finger protein 248	2810037F07Rik|E130106N01Rik	72720	ENSMUSG00000030145	GO:0003674|GO:0005575|GO:0008150|GO:0046872	chr6	118427319	118455506	-	MGI:1919970|Vega:OTTMUSG00000034568
30928	8.60635	5.01188	10.1218	0	0	8.86886	11.9058	10.893	1.13187	0	10.1955	10.5189	10.2519	7.108	Zfp238	protein-coding	zinc finger protein 238	RP58|Znf238	30928	ENSMUSG00000063659	GO:0000122|GO:0001701|GO:0003676|GO:0003677|GO:0005622|GO:0005634|GO:0006351|GO:0006355|GO:0007275|GO:0007519|GO:0008270|GO:0021549|GO:0021766|GO:0021987|GO:0043565|GO:0045892|GO:0046872|GO:0048666|GO:0048872|GO:0051302	chr1	177442407	177450764	+	MGI:1353609
329002	8.11849	11.4822	0	0	11.183	6.33882	9.84793	0	10.6249	0	10.7612	10.2819	5.60731	7.05215	Zfp236	protein-coding	zinc finger protein 236	AI447957|Gm335	329002	ENSMUSG00000041258	GO:0003674|GO:0005575|GO:0008150	chr18	82593597	82692734	-	MGI:1926950
381067	1.30257	9.68901	0	0	3.93748	9.61783	0	12.1162	11.4776	0	0	0	7.58987	0	Zfp229	protein-coding	zinc finger protein 229	0	381067	ENSMUSG00000061544	GO:0003674|GO:0005575|GO:0008150|GO:0046872	chr17	21733724	21769342	+	MGI:2679295
69890	0	11.1673	0	0	6.12731	9.08076	11.0132	0	0	5.41003	7.45981	0	0	8.96661	Zfp219	protein-coding	zinc finger protein 219	2010302A17Rik	69890	ENSMUSG00000049295	GO:0003677|GO:0003700|GO:0005634|GO:0006351|GO:0006355|GO:0045892	chr14	52006075	52020733	-	MGI:1917140
228913	9.66092	11.4061	11.8991	10.7479	11.2566	11.5087	12.6945	11.8695	11.6903	11.2488	11.358	11.54	11.3321	11.1673	Zfp217	protein-coding	zinc finger protein 217	4933431C08Rik|AW987152|Gm562|ZABC1|Znf217	228913	ENSMUSG00000052056	GO:0000118|GO:0005654|GO:0006355|GO:0007569|GO:0044212|GO:0045892	chr2	170108643	170142675	-	MGI:2685408|Vega:OTTMUSG00000016078
232784	10.6454	0	6.32024	0	10.5623	8.41158	6.22393	0	0	0	10.9922	0	0	8.27589	Zfp212	protein-coding	Zinc finger protein 212	Znf212|mKIAA3011	232784	ENSMUSG00000052763	GO:0005575|GO:0008150|GO:0042802|GO:0046872	chr6	47920568	47932637	+	MGI:2682609|Vega:OTTMUSG00000029727
22680	11.6924	10.4484	10.4684	10.5245	11.4762	12.4903	12.5952	13.2454	12.782	8.98792	12.1799	11.6406	12.3585	12.1753	Zfp207	protein-coding	zinc finger protein 207	8430401D15Rik|Zep	22680	ENSMUSG00000017421	GO:0005634|GO:0008150|GO:0008201	chr11	80383279	80405873	+	MGI:1340045|Vega:OTTMUSG00000000221
80902	0	0	0	0	0	0	0	0	0	0	9.41637	0	0	10.1284	Zfp202	protein-coding	zinc finger protein 202	C130037E22Rik|Znf202	80902	ENSMUSG00000025602	GO:0003674|GO:0005575|GO:0005634|GO:0006351|GO:0006355|GO:0008150|GO:0046872	chr9	40192316	40213604	+	MGI:1933401|Vega:OTTMUSG00000035370
22678	0	0	0	0	0	0	0	0	0	0	0	10.5994	0	0	Zfp2	protein-coding	zinc finger protein 2	9930007F06Rik|Fnp-2|Zfp-2|mkr-2|mszf87	22678	ENSMUSG00000049321	GO:0003676|GO:0003677|GO:0005622|GO:0005634|GO:0006351|GO:0006355|GO:0008150|GO:0008270|GO:0046872	chr11	50898712	50916161	-	MGI:99167|Vega:OTTMUSG00000007892
59057	0	0	3.34042	0	0	7.8384	0	0	0	0	3.57716	9.30625	0	10.6987	Zfp191	protein-coding	zinc finger protein 191	3526401F17Rik|5033419P20Rik|AI480505|AI642085|AL024422|KOX17|ZF-12|Znf191|Znf24|Znp191	59057	ENSMUSG00000051469	GO:0003676|GO:0003677|GO:0003700|GO:0005622|GO:0005634|GO:0006351|GO:0006355|GO:0008270|GO:0016032|GO:0042552|GO:0043565|GO:0045892|GO:0046872	chr18	24009859	24020771	-	MGI:1929704|Vega:OTTMUSG00000032638
432731	3.68378	0.841951	12.8638	6.08586	9.61515	9.74587	3.60378	1.0349	9.89176	0.674022	9.82999	2.66962	10.5587	6.06035	Zfp187	protein-coding	zinc finger protein 187	BC068174|Znf187	432731	ENSMUSG00000022228	GO:0003676|GO:0003700|GO:0005622|GO:0005634|GO:0006351|GO:0006355|GO:0008150|GO:0008270|GO:0016032|GO:0046872	chr13	21442175	21453727	-	MGI:3531417
22673	0	0	0	4.93288	0	10.3232	0	0	10.8061	7.25288	7.3886	0	0	0	Zfp185	protein-coding	zinc finger protein 185	P1|Znf185	22673	ENSMUSG00000031351	GO:0005737|GO:0005856|GO:0008270|GO:0030054|GO:0046872	chrX	72987339	73031543	+	MGI:108095|Vega:OTTMUSG00000017674
319535	1.71761	0	10.016	0	0	1.48084	0	0	0	6.02809	10.5949	9.49405	0	8.24716	Zfp182	protein-coding	zinc finger protein 182	6330583I20Rik|Znf182	319535	ENSMUSG00000054737	GO:0003676|GO:0003677|GO:0005622|GO:0005634|GO:0006351|GO:0006355|GO:0008150|GO:0008270|GO:0046872	chrX	21026184	21062043	-	MGI:2442220|Vega:OTTMUSG00000017196
210135	0	4.84195	0	11.1934	0.937484	0	0	0	0	5.15641	10.3198	0	7.5114	8.44084	Zfp180	protein-coding	zinc finger protein 180	2310040I01Rik|AI852378|D130011P11|HHZ168	210135	ENSMUSG00000057101	GO:0003674|GO:0005575|GO:0008150	chr7	24081944	24107215	+	MGI:1923701
382118	0	0	3.34042	9.68776	0	0	11.8604	0	0	0	0	6.91417	10.6192	0	Zfp167	protein-coding	zinc finger protein 167	BC042569	382118	ENSMUSG00000063488	GO:0003674|GO:0005575|GO:0005634|GO:0006351|GO:0006355|GO:0008150|GO:0046872	chr9	122886832	122896124	+	MGI:3040678
22666	7.98439	10.791	12.1377	9.92534	10.1112	11.49	10.9615	12.6565	0	6.26004	9.8855	8.54819	10.4117	10.3453	Zfp161	protein-coding	zinc finger protein 161	ZF5	22666	ENSMUSG00000049672	GO:0003676|GO:0003677|GO:0005622|GO:0005634|GO:0006351|GO:0006355|GO:0008270|GO:0046872	chr17	69383375	69390544	+	MGI:1195345|Vega:OTTMUSG00000021835
224585	0	0	0	0	6.08723	9.72877	9.4676	11.8564	5.30179	11.2275	10.8964	0	0	7.7929	Zfp160	protein-coding	zinc finger protein 160	6720480D16Rik|F11|HKr18|HZF5|KR18|mKIAA1611|mszf47	224585	ENSMUSG00000067942	GO:0003674|GO:0005575|GO:0008150|GO:0046872	chr17	21008941	21043070	+	MGI:108187
22661	11.2688	11.1934	10.3279	9.81877	8.07191	8.63059	11.2824	11.1246	11.4062	6.59051	9.25738	9.35145	11.1201	10.0149	Zfp148	protein-coding	zinc finger protein 148	2210405J08Rik|AI480666|AW045217|BERF-1|BFCOL1|ZBP-89|Znf148	22661	ENSMUSG00000022811	GO:0000122|GO:0000976|GO:0003676|GO:0003677|GO:0003690|GO:0003700|GO:0005622|GO:0005634|GO:0005794|GO:0006351|GO:0006355|GO:0006461|GO:0007276|GO:0008270|GO:0010629|GO:0043565|GO:0045892|GO:0045944|GO:0046872	chr16	33380775	33503903	+	MGI:1332234
26465	0	11.5319	0	0.576152	8.77669	9.20194	1.21494	0	0	9.33315	0	0	5.50084	0	Zfp146	protein-coding	zinc finger protein 146	OZF|Znf146	26465	ENSMUSG00000037029	GO:0003676|GO:0003677|GO:0005622|GO:0005634|GO:0005730|GO:0005737|GO:0008270|GO:0046872	chr7	30161268	30169727	-	MGI:1347092|Vega:OTTMUSG00000022420
20841	0	7.90804	10.9477	7.85887	9.83835	5.18128	0	0	2.20406	0	9.54102	1.08466	0	10.466	Zfp143	protein-coding	zinc finger protein 143	AA959806|AU015869|D7Ertd805e|KRAB14|SBF|Staf|Zfp79|Zfp80-rs1|Znf143|pHZ-1	20841	ENSMUSG00000061079	GO:0003676|GO:0003677|GO:0005515|GO:0005622|GO:0005634|GO:0006351|GO:0006355|GO:0008270|GO:0046872	chr7	110061702	110095392	+	MGI:1277969
77264	0	0	0	9.97581	10.8323	1.48084	8.40475	9.95426	5.30179	1.60183	9.72991	1.08466	9.37278	9.108	Zfp142	protein-coding	zinc finger protein 142	9330177B18Rik|BB154236|mKIAA0236	77264	ENSMUSG00000026135	GO:0003674|GO:0005575|GO:0008150	chr1	74565128	74588036	-	MGI:1924514|Vega:OTTMUSG00000021744
434178	10.0513	2.84195	0	4.19591	9.97503	0	3.96594	9.78403	0	12.3669	9.78802	9.64117	4.88092	0	Zfp141	unknown	zinc finger protein 141	0	434178	0	GO:0003674|GO:0005575|GO:0008150|GO:0046872	chr7	42473713	42505726	-	MGI:3584269
72465	7.57559	12.5571	0	0	0	7.98864	8.34216	0	8.53701	5.18679	5.07966	11.3998	10.5973	7.7815	Zfp131	protein-coding	zinc finger protein 131	2610109I01Rik|AW558871|Znf131	72465	ENSMUSG00000094870	GO:0003676|GO:0003677|GO:0005622|GO:0005634|GO:0006351|GO:0006355|GO:0008270|GO:0046872	chr13	119765187	119791107	-	MGI:1919715
22654	0	0	0	10.293	9.89459	0	0	1.77187	0	5.92375	2.9922	9.87601	3.50241	0	Zfp13	protein-coding	zinc finger protein 13	4933429B21|AI835008|Krox-8|Rhit|Zfp-13	22654	ENSMUSG00000062012	GO:0003676|GO:0003677|GO:0005622|GO:0005634|GO:0006355|GO:0008270|GO:0046872	chr17	23575852	23599487	-	MGI:99159
104348	8.69489	0	0	0	0	0	0	0	0	0.824219	4.07966	10.4378	7.46589	7.26365	Zfp120	protein-coding	zinc finger protein 120	AI315103|E030042N05Rik|F80|MZF31|Zfp844	104348	ENSMUSG00000068134	GO:0003676|GO:0003677|GO:0005622|GO:0005634|GO:0006351|GO:0006355|GO:0008150|GO:0008270|GO:0046872	chr2	150114407	150136678	-	MGI:1345179|Vega:OTTMUSG00000015770
231866	10.6594	0	12.1249	0	0	0	0	0	1.00634	0.98649	2.88065	10.2487	3.50241	0	Zfp12	protein-coding	zinc finger protein 12	C530015C18|Krox-7|Zfp-12|Znf12	231866	ENSMUSG00000029587	GO:0003676|GO:0005622|GO:0005634|GO:0006351|GO:0006355|GO:0008270|GO:0045892|GO:0046872	chr5	143235208	143247970	+	MGI:99157|Vega:OTTMUSG00000022885
57745	0	0	0	0	0	0	0	10.389	0	6.15639	0	0	6.4093	0	Zfp112	protein-coding	zinc finger protein 112	Znf228	57745	ENSMUSG00000052675	GO:0003674|GO:0005575|GO:0008150|GO:0046872	chr7	24112320	24127952	+	MGI:1929115|Vega:OTTMUSG00000027156
56707	0	0	1.24088	0	0	3.08965	0	0	0	0	0.992199	0	0	10.1295	Zfp111	protein-coding	zinc finger protein 111	0	56707	ENSMUSG00000087598	GO:0005575|GO:0045892|GO:0046872	chr7	24193215	24208149	-	MGI:1929114|Vega:OTTMUSG00000029438
65020	6.33232	10.5258	7.71352	8.50576	9.7172	11.3734	9.75331	8.71827	10.905	0.601826	11.492	11.3953	4.18048	11.0879	Zfp110	protein-coding	zinc finger protein 110	2900024E01Rik|N28112|NRIF|Nrif1	65020	ENSMUSG00000058638	GO:0003676|GO:0003677|GO:0003700|GO:0005166|GO:0005515|GO:0005622|GO:0005634|GO:0005737|GO:0005813|GO:0006351|GO:0006355|GO:0006915|GO:0008270|GO:0016032|GO:0043565|GO:0046328|GO:0046872|GO:0051402	chr7	12834810	12850584	+	MGI:1890378|Vega:OTTMUSG00000022354
20402	13.1402	13.2816	13.6733	13.3892	14.0765	13.8303	14.4378	13.2976	13.7076	14.0942	13.8385	13.6943	13.8789	13.557	Zfp106	protein-coding	zinc finger protein 106	Cd-1|D2Dcr28|H3a|Sh3bp3|sirm	20402	ENSMUSG00000027288	GO:0001515|GO:0005622|GO:0005634|GO:0005737|GO:0005829|GO:0008270|GO:0008286|GO:0016020|GO:0017124|GO:0046872	chr2	120506830	120563831	-	MGI:1270153|Vega:OTTMUSG00000015618
22646	0	0	0	0	6.14694	9.19852	0	10.5952	0	0	8.91106	0	0	8.52532	Zfp105	protein-coding	zinc finger protein 105	AW557864	22646	ENSMUSG00000057895	GO:0003700|GO:0005634|GO:0043565|GO:0048471	chr9	122923078	122931028	+	MGI:1277119|Vega:OTTMUSG00000031821
22643	0	0	0	0	0	0	0	0	0	0	1.9922	5.03694	0	10.5432	Zfp101	protein-coding	zinc finger protein 101	AI316498|AI325003	22643	ENSMUSG00000055240	GO:0003674|GO:0005575|GO:0008150|GO:0046872	chr17	33360507	33394637	-	MGI:107547|Vega:OTTMUSG00000037198
22640	0	0	7.96507	0	0	8.66075	5.64923	0	10.7901	0	0	1.08466	4.26795	8.03784	Zfp1	protein-coding	zinc finger protein 1	Fnp-1|Zfp-1|mkr-1	22640	ENSMUSG00000055835	GO:0003676|GO:0003677|GO:0005622|GO:0005634|GO:0006351|GO:0006355|GO:0008270|GO:0046872	chr8	111643443	111671011	+	MGI:99154
18139	12.9056	12.8012	11.3061	12.1008	11.0758	12.5025	12.993	11.0379	11.4657	12.1339	12.571	12.4033	9.67834	12.3187	Zfml	protein-coding	zinc finger, matrin-like	AI323587|Np220|Znf638|mNP220	18139	ENSMUSG00000030016	GO:0000166|GO:0003676|GO:0003677|GO:0003723|GO:0005622|GO:0005634|GO:0006351|GO:0006355|GO:0008270|GO:0043231|GO:0046872	chr6	83914353	83986871	+	MGI:1203484
11906	12.5866	12.9599	12.9232	12.5412	12.0866	12.4938	12.2368	11.4289	12.0211	9.35838	12.4382	13.1906	12.9846	11.5432	Zfhx3	protein-coding	zinc finger homeobox 3	A230102L03Rik|Atbf1|WBP9|mKIAA4228	11906	ENSMUSG00000038872	GO:0000122|GO:0003677|GO:0005634|GO:0005667|GO:0005737|GO:0005739|GO:0019899|GO:0044212|GO:0045662|GO:0045663|GO:0045892	chr8	108714644	108961636	+	MGI:99948|Vega:OTTMUSG00000041077
239102	0	0	0.170493	0	4.93748	0	0	11.0927	0	0	0	10.2369	9.28115	7.53803	Zfhx2	protein-coding	zinc finger homeobox 2	ZFH-5	239102	ENSMUSG00000040721	GO:0003677|GO:0005634|GO:0008150	chr14	55061659	55092048	-	MGI:2686934|Vega:OTTMUSG00000041076
216345	9.48413	10.1216	6.54553	9.44529	9.94171	7.26342	8.72748	12.0576	9.67683	7.56761	8.11466	9.58251	11.5631	10.0757	Zfc3h1	protein-coding	zinc finger, C3H1-type containing	BC033596|Ccdc131|Psrc2	216345	ENSMUSG00000034163	GO:0003674|GO:0005575|GO:0008150	chr10	115384959	115432771	+	MGI:2446143|Vega:OTTMUSG00000033505
380993	0	0	0	0	2.52245	4.32755	10.52	0	0.131867	0	6.60691	0	9.88612	3.61157	Zfat	protein-coding	zinc finger and AT hook domain containing	Gm922|Zfat1|Zfp406	380993	ENSMUSG00000022335	GO:0001077|GO:0002244|GO:0003676|GO:0003677|GO:0005622|GO:0005634|GO:0005737|GO:0006351|GO:0006355|GO:0008270|GO:0030097|GO:0046872|GO:0060712	chr15	68083738	68258856	-	MGI:2681865|Vega:OTTMUSG00000033790
65098	12.7159	11.5889	9.29978	10.4782	9.76244	11.7465	11.8225	8.22583	10.7447	6.42201	12.4386	9.68644	11.2983	11.795	Zfand6	protein-coding	zinc finger, AN1-type domain 6	3110005P07Rik|Awp1|Za20d3	65098	ENSMUSG00000030629	GO:0003677|GO:0005515|GO:0005737|GO:0006625|GO:0006810|GO:0006915|GO:0007165|GO:0008270|GO:0015031|GO:0031593|GO:0042981|GO:0043122|GO:0046872|GO:0071356	chr7	84615054	84689853	-	MGI:1929510
22682	5.33232	12.426	0	11.7325	12.0567	10.8329	11.9103	7.46768	9.77211	12.5059	8.12148	10.4009	10.737	10.0051	Zfand5	protein-coding	zinc finger, AN1-type domain 5	2310057A04Rik|5830475F03Rik|AA415485|Za20d2|Zfp216	22682	ENSMUSG00000024750	GO:0001701|GO:0001944|GO:0003016|GO:0003677|GO:0005737|GO:0008270|GO:0010761|GO:0046872|GO:0048008|GO:0048705|GO:0048745|GO:0060324	chr19	21272278	21286840	+	MGI:1278334|Vega:OTTMUSG00000032984
21769	12.2585	11.6929	11.8954	9.66068	11.4473	11.2316	9.43023	12.5271	9.65543	11.2707	10.6005	10.4823	11.0547	8.63711	Zfand3	protein-coding	zinc finger, AN1-type domain 3	AW539211|TEG-27|Tex27	21769	ENSMUSG00000044477	GO:0003677|GO:0005575|GO:0008150|GO:0008270|GO:0046872	chr17	30005087	30210020	+	MGI:1096572
68818	10.3856	0	0	0	0.937484	8.02774	0.477973	8.70261	7.08606	7.84023	0	0	3.76545	4.71111	Zfand2b	protein-coding	zinc finger, AN1 type domain 2B	1110060O18Rik|C81256	68818	ENSMUSG00000026197	GO:0003674|GO:0005575|GO:0005783|GO:0008150|GO:0008270|GO:0046872	chr1	75168646	75171626	+	MGI:1916068|Vega:OTTMUSG00000034818
100494	13.2243	8.28116	9.72666	3.49196	12.1588	9.47038	11.9724	12.8909	10.7278	11.7035	9.50915	10.4102	10.5762	10.1759	Zfand2a	protein-coding	zinc finger, AN1-type domain 2A	AA407930|AU016206|Airap	100494	ENSMUSG00000053581	GO:0005634|GO:0005737|GO:0008270|GO:0046872	chr5	139471216	139484491	-	MGI:2140729|Vega:OTTMUSG00000023062
66361	11.9776	11.3527	0	0	9.76879	12.7479	3.59345	12.5817	7.17626	0	0.992199	5.47698	1.18048	6.59863	Zfand1	protein-coding	zinc finger, AN1-type domain 1	2310008M20Rik|AW048890	66361	ENSMUSG00000039795	GO:0003674|GO:0005575|GO:0008150|GO:0008270|GO:0046872	chr3	10339956	10351301	-	MGI:1913611|Vega:OTTMUSG00000022145
227693	0	0	10.2956	1.61095	0.937484	0	0	4.35683	0	0	0	8.68085	0	0.804219	Zer1	protein-coding	zer-1 homolog (C. elegans)	C230075L19Rik|Zyg11bl	227693	ENSMUSG00000039686	GO:0004842|GO:0016567|GO:0031462|GO:0051438	chr2	30097283	30124454	-	MGI:2442511|Vega:OTTMUSG00000016742
208884	11.2483	10.9067	7.85699	6.17573	10.3276	0	0	0	10.9781	6.92182	6.14195	0	11.5528	2.97414	Zdhhc9	protein-coding	zinc finger, DHHC domain containing 9	6430508G22|9530098M12Rik	208884	ENSMUSG00000036985	GO:0003674|GO:0005737|GO:0005783|GO:0005794|GO:0008150|GO:0008270|GO:0016020|GO:0016021|GO:0016740|GO:0016746|GO:0046872	chrX	48171971	48208878	-	MGI:2444393|Vega:OTTMUSG00000017508
102193	2.30257	11.9231	10.3945	8.29277	10.5984	11.1029	0	4.77187	9.76122	8.25646	9.59953	3.08466	0	3.80422	Zdhhc7	protein-coding	zinc finger, DHHC domain containing 7	AL024087|Gramp2	102193	ENSMUSG00000031823	GO:0005794|GO:0008270|GO:0016020|GO:0016021|GO:0016409|GO:0016740|GO:0016746|GO:0018230|GO:0018345|GO:0046872	chr8	120081095	120101472	-	MGI:2142662|Vega:OTTMUSG00000027531
66980	9.36866	0	0	0	2.32314	10.9753	0	0	9.81662	0	10.0942	11.2178	11.5952	9.98827	Zdhhc6	protein-coding	zinc finger, DHHC domain containing 6	2400007G07Rik|5930409M18Rik|AI462345|C77369	66980	ENSMUSG00000024982	GO:0003674|GO:0005575|GO:0005783|GO:0008150|GO:0008270|GO:0016020|GO:0016021|GO:0016740|GO:0016746|GO:0046872	chr19	55271291	55316032	-	MGI:1914230
228136	10.277	11.7334	0	8.86834	11.6547	9.97069	12.1206	11.7733	10.4482	7.42201	11.7591	10.1043	12.2125	12.472	Zdhhc5	protein-coding	zinc finger, DHHC domain containing 5	1110032A17Rik|AI451382|Zisp	228136	ENSMUSG00000034075	GO:0005515|GO:0005886|GO:0008270|GO:0016020|GO:0016021|GO:0016740|GO:0016746|GO:0018345|GO:0046872	chr2	84687920	84715164	-	MGI:1923573|Vega:OTTMUSG00000013523
72881	0	0	0	11.0974	10.046	7.30102	0	8.83255	10.9083	7.46601	9.85794	8.98174	10.4348	6.64089	Zdhhc4	protein-coding	zinc finger, DHHC domain containing 4	1810021D01Rik|2900029I10Rik	72881	ENSMUSG00000001844	GO:0003674|GO:0005575|GO:0008150|GO:0008270|GO:0016020|GO:0016021|GO:0016740|GO:0016746|GO:0046872	chr5	143316489	143329238	-	MGI:1920131|Vega:OTTMUSG00000022896
69035	12.4817	8.88115	12.1619	11.1746	10.0145	9.89704	7.68632	11.2221	10.8688	10.9265	11.0486	11.8772	11.4244	9.79156	Zdhhc3	protein-coding	zinc finger, DHHC domain containing 3	1110020O22Rik|1810006O10Rik|2210017C02Rik|DHHC-3|GODZ|Gramp1|Zfp373	69035	ENSMUSG00000025786	GO:0005794|GO:0006605|GO:0008270|GO:0016020|GO:0016021|GO:0016409|GO:0016740|GO:0016746|GO:0018345|GO:0046872	chr9	123066160	123113205	-	MGI:1926134|Vega:OTTMUSG00000023779
68268	10.1822	0	0.170493	12.4816	11.0289	6.20876	10.6566	11.4244	10.753	10.7817	10.3498	12.1284	10.8144	11.533	Zdhhc21	protein-coding	zinc finger, DHHC domain containing 21	9130404H11Rik|AL024349|D130004H04Rik|dep	68268	ENSMUSG00000028403	GO:0001942|GO:0005794|GO:0008270|GO:0016020|GO:0016021|GO:0016409|GO:0016740|GO:0016746|GO:0018230|GO:0018345|GO:0046872|GO:0048733	chr4	82798738	82859661	-	MGI:1915518|Vega:OTTMUSG00000000297
75965	11.6686	2.48581	7.82154	7.10373	8.28289	10.4062	0.910932	9.7636	8.88725	12.8516	10.3091	12.2709	8.29619	9.58174	Zdhhc20	protein-coding	zinc finger, DHHC domain containing 20	5033406L14Rik|AI448102|B230110O18Rik|HK11	75965	ENSMUSG00000021969	GO:0003674|GO:0005575|GO:0008150|GO:0008270|GO:0016020|GO:0016021|GO:0016740|GO:0016746|GO:0046872	chr14	57832702	57890262	-	MGI:1923215
70546	0	0	0	0	6.89168	0	0	0	5.77572	0	0	10.6287	11.1628	9.46088	Zdhhc2	protein-coding	zinc finger, DHHC domain containing 2	5730415P04Rik|6430583A19Rik	70546	ENSMUSG00000039470	GO:0005575|GO:0008270|GO:0016020|GO:0016021|GO:0016409|GO:0016740|GO:0016746|GO:0018345|GO:0046872	chr8	40423815	40484842	+	MGI:1923452|Vega:OTTMUSG00000026075
503610	0	0	0	0	11.0872	5.72877	0	2.77187	0	10.6469	0	8.17212	10.3567	10.4004	Zdhhc18	protein-coding	zinc finger, DHHC domain containing 18	0	503610	ENSMUSG00000037553	GO:0005575|GO:0008152|GO:0008270|GO:0016020|GO:0016021|GO:0016409|GO:0016740|GO:0016746|GO:0034613|GO:0046872	chr4	133606553	133633429	-	MGI:3527792|Vega:OTTMUSG00000011205
320150	12.0213	11.1431	12.089	11.2512	10.7601	0	8.16913	0	8.57481	0.601826	11.0643	11.671	10.1023	9.80563	Zdhhc17	protein-coding	zinc finger, DHHC domain containing 17	A230053P19Rik|BB187739|D130071N24Rik|Hip14	320150	ENSMUSG00000035798	GO:0000139|GO:0004871|GO:0005737|GO:0005794|GO:0006810|GO:0006811|GO:0007165|GO:0008270|GO:0015095|GO:0015693|GO:0016020|GO:0016021|GO:0016409|GO:0016740|GO:0016746|GO:0018345|GO:0019706|GO:0030660|GO:0031410|GO:0042953|GO:0043123|GO:0043231|GO:0046872	chr10	110941780	111010066	-	MGI:2445110
74168	0	0.841951	0	0	7.02043	8.65077	9.58564	7.77562	8.01451	3.60183	0.992199	10.4845	0.180484	8.04739	Zdhhc16	protein-coding	zinc finger, DHHC domain containing 16	1500015N03Rik|Aph2	74168	ENSMUSG00000025157	GO:0003674|GO:0005575|GO:0005783|GO:0006915|GO:0008150|GO:0008270|GO:0016020|GO:0016021|GO:0016740|GO:0016746|GO:0046872	chr19	41933472	41944103	+	MGI:1921418
66220	0	0	0	1.02598	7.97672	0	10.2374	0	0	0	5.31413	6.79891	0	9.74086	Zdhhc12	protein-coding	zinc finger, DHHC domain containing 12	1190004A01Rik	66220	ENSMUSG00000015335	GO:0003674|GO:0005575|GO:0008150|GO:0008270|GO:0016020|GO:0016021|GO:0016740|GO:0016746|GO:0046872	chr2	30090944	30093635	-	MGI:1913470|Vega:OTTMUSG00000016743
73884	0	0	0	11.0676	11.0948	7.79373	7.4399	0	2.13187	0	8.69264	3.89202	11.4225	10.0535	Zdbf2	protein-coding	zinc finger, DBF-type containing 2	4930431J08Rik|9330107J05Rik	73884	ENSMUSG00000027520	GO:0003674|GO:0005575|GO:0008150	chr1	63273269	63314575	+	MGI:1921134|Vega:OTTMUSG00000002659
67197	11.4708	11.906	0	12.2121	10.9377	11.6277	10.9329	12.0365	11.0637	12.112	11.6664	9.37928	9.77853	8.07568	Zcrb1	protein-coding	zinc finger CCHC-type and RNA binding motif 1	2700088M22Rik|Madp-1	67197	ENSMUSG00000022635	GO:0000166|GO:0003676|GO:0003723|GO:0005634|GO:0005681|GO:0005689|GO:0006397|GO:0008270|GO:0008380|GO:0046872	chr15	93386113	93398290	-	MGI:1914447|Vega:OTTMUSG00000034433
69085	2.65531	2.35791	3.17662	10.7101	8.49237	7.24486	4.5086	12.2897	3.47247	8.78905	9.26365	10.9421	3.87775	7.89037	Zcchc9	protein-coding	zinc finger, CCHC domain containing 9	1810019C21Rik	69085	ENSMUSG00000021621	GO:0003674|GO:0003676|GO:0005575|GO:0008270|GO:0010923|GO:0046872	chr13	91796533	91807696	-	MGI:1916335|Vega:OTTMUSG00000042410
70650	11.4019	11.9599	9.3504	10.7394	10.4996	8.24239	11.6979	5.11764	10.4561	10.8545	10.4444	12.5553	9.88612	10.7714	Zcchc8	protein-coding	zinc finger, CCHC domain containing 8	5730565F05Rik	70650	ENSMUSG00000029427	GO:0003674|GO:0003676|GO:0005634|GO:0005681|GO:0006397|GO:0008150|GO:0008270|GO:0008380|GO:0046872|GO:0071013	chr5	123698302	123721044	-	MGI:1917900
319885	9.68548	11.2718	0	9.91625	10.7561	0	6.25933	10.1699	8.44021	0	8.14702	9.41109	0	0	Zcchc7	protein-coding	zinc finger, CCHC domain containing 7	4930572I07Rik|D4Wsu132e	319885	ENSMUSG00000035649	GO:0003674|GO:0003676|GO:0005634|GO:0005730|GO:0005737|GO:0008150|GO:0008270|GO:0046872	chr4	44756559	44932214	+	MGI:2442912|Vega:OTTMUSG00000007140
214290	8.01223	0	3.34042	11.5627	11.6165	12.1594	8.98972	12.4775	9.74842	11.947	11.6783	11.1393	10.5653	10.9996	Zcchc6	protein-coding	zinc finger, CCHC domain containing 6	6030448M23Rik|AA420405	214290	ENSMUSG00000035248	GO:0003676|GO:0005575|GO:0005622|GO:0008270|GO:0016740|GO:0016779|GO:0031123|GO:0046872|GO:0050265	chr13	59771879	59823147	-	MGI:2387179
78796	8.40411	5.01188	11.2738	0	10.2906	7.45812	0	0	3.93922	0	5.03659	10.816	3.18048	0	Zcchc4	protein-coding	zinc finger, CCHC domain containing 4	4930449I23Rik	78796	ENSMUSG00000029179	GO:0003676|GO:0005575|GO:0008150|GO:0008168|GO:0008270|GO:0016740|GO:0032259|GO:0046872	chr5	52775409	52824664	+	MGI:1926046|Vega:OTTMUSG00000023333
67917	6.20946	0	0	0	9.94591	11.3427	10.951	0	0	0	9.68569	0	0	7.64342	Zcchc3	protein-coding	zinc finger, CCHC domain containing 3	2810406K24Rik	67917	ENSMUSG00000074682	GO:0003674|GO:0005575|GO:0008150|GO:0046872	chr2	152411956	152415044	-	MGI:1915167|Vega:OTTMUSG00000015828
227449	2.30257	11.4718	7.81795	10.0004	11.1427	0	9.33595	11.7197	0	4.60183	6.20165	11.3758	8.63581	4.8978	Zcchc2	protein-coding	zinc finger, CCHC domain containing 2	9930114B20Rik|AW212015	227449	ENSMUSG00000038866	GO:0003674|GO:0003676|GO:0005737|GO:0007154|GO:0008150|GO:0008270|GO:0035091|GO:0046872	chr1	105990406	106034079	+	MGI:2444114|Vega:OTTMUSG00000026946
619605	0	0	0.170493	11.0573	0.937484	3.06581	10.3869	7.48153	3.4538	0	11.7336	8.07996	10.9862	0	Zcchc17	protein-coding	zinc finger, CCHC domain containing 17	2810055E05Rik|HSPC251|LDC4|pNO40|pS1D	619605	ENSMUSG00000028772	GO:0003676|GO:0003723|GO:0005634|GO:0005730|GO:0008270|GO:0022625|GO:0030529|GO:0046872	chr4	130316085	130359943	-	MGI:1919955|Vega:OTTMUSG00000009593
142682	10.7112	0	0	0	6.55219	9.66075	0	1.18691	3.4538	10.183	0	0	4.98784	9.6228	Zcchc14	protein-coding	zinc finger, CCHC domain containing 14	AA792890|BDG29	142682	ENSMUSG00000061410	GO:0003674|GO:0003676|GO:0005575|GO:0007154|GO:0008150|GO:0008270|GO:0035091|GO:0046872	chr8	121598703	121651933	-	MGI:2159407|Vega:OTTMUSG00000023426
230594	5.17704	0	0.170493	0	9.81246	9.43504	8.44183	9.97238	12.1038	11.9831	9.10854	9.89202	10.5814	8.97164	Zcchc11	protein-coding	zinc finger, CCHC domain containing 11	6030404K05Rik|9230115F04Rik|PPAPD3|mKIAA0191	230594	ENSMUSG00000034610	GO:0001816|GO:0003676|GO:0005515|GO:0005634|GO:0005730|GO:0005737|GO:0008270|GO:0010586|GO:0010587|GO:0016740|GO:0016779|GO:0019827|GO:0031047|GO:0031054|GO:0031123|GO:0031664|GO:0032088|GO:0032755|GO:0046872|GO:0050265|GO:0070102	chr4	108459426	108559415	+	MGI:2445126|Vega:OTTMUSG00000008242
67966	0	0	6.26852	9.07855	10.4233	10.5841	8.84793	0	0	0	8.29598	10.282	6.8387	0	Zcchc10	protein-coding	zinc finger, CCHC domain containing 10	2410141K03Rik|AA675321|D11Ertd416e	67966	ENSMUSG00000018239	GO:0003674|GO:0003676|GO:0005575|GO:0008150|GO:0008270|GO:0046872	chr11	53324689	53333301	+	MGI:1196228|Vega:OTTMUSG00000000050
232679	4.69735	0	0	0	9.60028	8.60828	5.21494	11.6996	8.83231	6.60183	10.446	5.08466	8.6317	9.53893	Zc3hc1	protein-coding	zinc finger, C3HC type 1	1110054L24Rik|AU018540|AU019789|HSPC216|Nipa	232679	ENSMUSG00000039130	GO:0005515|GO:0005634|GO:0007049|GO:0007067|GO:0008270|GO:0019901|GO:0031965|GO:0046872|GO:0051301	chr6	30366388	30391010	-	MGI:1916023|Vega:OTTMUSG00000014349
209032	0.717608	2.46644	6.6309	0	7.90544	7.26089	0.980809	11.5685	9.53293	0	8.55825	9.21395	9.2468	0	Zc3hav1l	protein-coding	zinc finger CCCH-type, antiviral 1-like	B130055L09Rik|E430016P22Rik	209032	ENSMUSG00000047749	GO:0003674|GO:0003676|GO:0005575|GO:0008150|GO:0008270|GO:0046872	chr6	38287394	38299259	-	MGI:2443387|Vega:OTTMUSG00000026884
78781	5.762	0	12.0051	9.83495	4.10741	5.4568	11.1971	9.73715	8.88341	10.8907	9.78662	11.1338	8.4988	11.1733	Zc3hav1	protein-coding	zinc finger CCCH type, antiviral 1	1200014N16Rik|2900058M19Rik|9130009D18Rik|9830115L13Rik|ARTD13|D6Bwg1452e|ZAP	78781	ENSMUSG00000029826	GO:0003676|GO:0003723|GO:0003950|GO:0005634|GO:0005737|GO:0008270|GO:0009615|GO:0017151|GO:0032481|GO:0032727|GO:0032728|GO:0032781|GO:0043123|GO:0045071|GO:0046872|GO:0050691|GO:0061014|GO:0071360|GO:1900246	chr6	38310497	38354603	-	MGI:1926031|Vega:OTTMUSG00000023645
20286	0	7.16388	0	0	9.2684	0	0	8.03866	0	11.1994	0	0	9.64605	7.63077	Zc3h7b	protein-coding	zinc finger CCCH type containing 7B	Gm627|Scrg3|Zc2h7b|mKIAA1031	20286	ENSMUSG00000022390	GO:0003674|GO:0005575|GO:0008150	chr15	81744848	81796269	+	MGI:1328310
106205	11.0697	9.74734	11.0729	11.8305	10.3049	9.38473	8.73536	9.9003	11.1347	11.846	11.8361	11.7855	9.78596	10.5013	Zc3h7a	protein-coding	zinc finger CCCH type containing 7 A	A430104C18Rik|AI447294|AW556219|HSPC055|Zc3h7|Zc3hdc7	106205	ENSMUSG00000037965	GO:0003674|GO:0005575|GO:0008150	chr16	11136594	11176393	-	MGI:2445044|Vega:OTTMUSG00000026400
330474	12.8527	8.91073	11.5112	11.088	10.7147	10.9797	12.4897	12.2702	10.465	6.56761	9.12406	11.2627	10.6224	12.1185	Zc3h4	protein-coding	zinc finger CCCH-type containing 4	Bwq1|Gm768|Kiaa1064-hp|mKIAA1064	330474	ENSMUSG00000059273	GO:0003676|GO:0008270|GO:0046872	chr7	16401196	16437696	+	MGI:2682314
223642	4.96554	12.205	7.11886	0.025984	0	9.34193	10.5956	0	8.89674	2.18679	9.64683	8.23948	7.74468	8.64657	Zc3h3	protein-coding	zinc finger CCCH type containing 3	BC049953|Kiaa0150|Smicl|Zc3hdc3	223642	ENSMUSG00000075600	GO:0003674|GO:0003676|GO:0005634|GO:0006378|GO:0008270|GO:0010793|GO:0016973|GO:0046872	chr15	75754447	75841908	-	MGI:2663721
76014	12.9913	11.2994	12.7623	11.8281	11.9004	12.5413	12.5268	13.5472	12.5437	13.4956	12.3189	12.3706	12.6182	11.9785	Zc3h18	protein-coding	zinc finger CCCH-type containing 18	1190001B23Rik|5830416A07Rik|Nhn1	76014	ENSMUSG00000017478	GO:0003674|GO:0003676|GO:0005634|GO:0008150|GO:0008270|GO:0046872	chr8	122376616	122417360	+	MGI:1923264|Vega:OTTMUSG00000042176
69082	11.3082	11.4822	12.7186	13.7219	11.8815	12.322	12.2413	11.6512	8.83577	7.50269	11.4945	13.0808	11.8586	12.0513	Zc3h15	protein-coding	zinc finger CCCH-type containing 15	1700006A17Rik|1810012H02Rik|2610312B22Rik|FM22|Ierepo4	69082	ENSMUSG00000027091	GO:0003674|GO:0003676|GO:0005634|GO:0005730|GO:0005737|GO:0008270|GO:0019221|GO:0046872	chr2	83644578	83664616	+	MGI:1919747|Vega:OTTMUSG00000013359
75553	7.17704	9.48039	12.4195	12.4328	10.3742	9.72402	12.8151	11.0703	12.2226	1.60183	10.6124	11.3051	11.4514	11.7835	Zc3h14	protein-coding	zinc finger CCCH type containing 14	1010001P15Rik|1700016A15Rik|2700069A02Rik|AU014748	75553	ENSMUSG00000021012	GO:0003674|GO:0003676|GO:0003723|GO:0005634|GO:0005737|GO:0008150|GO:0008270|GO:0046872	chr12	98746968	98787774	+	MGI:1919824
67302	12.9652	9.01937	12.3946	9.53971	12.2335	12.0142	11.0927	10.7472	5.01372	9.35671	10.7923	12.1063	12.0726	11.0063	Zc3h13	protein-coding	zinc finger CCCH type containing 13	2600010B19Rik|3110050K21Rik|4930570G11Rik|C87618	67302	ENSMUSG00000022000	GO:0003674|GO:0005575|GO:0008150	chr14	75284373	75344426	+	MGI:1914552
244871	5.17704	11.5951	0	7.36583	10.132	11.0872	0	13.024	3.93922	6.84975	0	9.58849	8.56419	9.54651	Zc3h12c	protein-coding	zinc finger CCCH type containing 12C	A230108E06|C230027N18Rik|mKIAA1726	244871	ENSMUSG00000035164	GO:0003674|GO:0003676|GO:0004518|GO:0004519|GO:0005575|GO:0008150|GO:0008270|GO:0016787|GO:0046872	chr9	52111985	52168572	-	MGI:3026959
70579	12.213	12.4571	12.328	13.4253	13.0553	12.0696	13.3767	13.9871	12.9471	12.9296	12.4202	12.3284	12.7434	11.572	Zc3h11a	protein-coding	zinc finger CCCH type containing 11A	1110003F06Rik|5730454B08Rik|G630041M05Rik|Zc3hdc11a|Zc3hh11a|mKIAA0663	70579	ENSMUSG00000026464	GO:0003674|GO:0003676|GO:0005575|GO:0008150|GO:0008270|GO:0046872	chr1	133619871	133661380	-	MGI:1917829
73680	0	0	0	0	8.83533	0	0	0	0	0	0	0	1.18048	10.3001	Zbtb8a	protein-coding	zinc finger and BTB domain containing 8a	2410081M15Rik|AI480941	73680	ENSMUSG00000028807	GO:0003676|GO:0003677|GO:0005622|GO:0005634|GO:0006351|GO:0006355|GO:0008150|GO:0008270|GO:0046872	chr4	129353632	129378028	-	MGI:1920930|Vega:OTTMUSG00000009664
22724	11.9503	11.8338	12.0369	13.3528	11.6784	11.4555	13.204	13.1793	11.2701	12.0809	12.3086	12.5664	12.1174	13.2635	Zbtb7b	protein-coding	zinc finger and BTB domain containing 7B	Thpok|Zfp67|c-Krox	22724	ENSMUSG00000028042	GO:0003676|GO:0003677|GO:0003700|GO:0005515|GO:0005622|GO:0005634|GO:0006351|GO:0006355|GO:0007275|GO:0008270|GO:0010628|GO:0030154|GO:0042803|GO:0043370|GO:0043376|GO:0045944|GO:0046872	chr3	89377646	89393203	-	MGI:102755|Vega:OTTMUSG00000021268
16969	8.42352	0	8.24298	7.87773	8.73838	10.6258	6.64187	0	8.8908	10.0541	10.9363	10.4445	7.36039	8.22207	Zbtb7a	protein-coding	zinc finger and BTB domain containing 7a	9030619K07Rik|9130006G12Rik|AI452336|FBI-1|Lrf|Pokemon|Zbtb7	16969	ENSMUSG00000035011	GO:0000122|GO:0003676|GO:0003677|GO:0003700|GO:0005515|GO:0005622|GO:0005634|GO:0006351|GO:0006355|GO:0007275|GO:0008270|GO:0030154|GO:0035035|GO:0045670|GO:0045892|GO:0046872|GO:0051216	chr10	81136271	81151657	+	MGI:1335091|Vega:OTTMUSG00000030304
241322	10.2804	4.49503	0	0	0	0.516467	0.538149	0	8.47675	10.2055	8.60802	10.461	3.63751	5.51894	Zbtb6	protein-coding	zinc finger and BTB domain containing 6	A830092L04Rik|ZID|Zfp482	241322	ENSMUSG00000066798	GO:0003676|GO:0003677|GO:0005622|GO:0005634|GO:0006351|GO:0006355|GO:0008150|GO:0008270|GO:0046872	chr2	37425500	37430979	-	MGI:2442998
230119	11.3143	0	8.19286	1.61095	9.1687	11.0854	12.2104	0	9.16804	0	4.79955	9.51302	9.92026	10.1716	Zbtb5	protein-coding	zinc finger and BTB domain containing 5	5930421I10|9430083K24Rik|AI646847|mKIAA0354	230119	ENSMUSG00000049657	GO:0003676|GO:0003677|GO:0005622|GO:0005634|GO:0006351|GO:0006355|GO:0008150|GO:0008270|GO:0046872	chr4	44991243	45012412	-	MGI:1924601|Vega:OTTMUSG00000007325
232879	0	0	10.3836	3.83334	6.44528	0	0	0	4.13187	0	0	0	10.5878	3.61157	Zbtb45	protein-coding	zinc finger and BTB domain containing 45	BB161562|Gm157|Zfp499	232879	ENSMUSG00000049600	GO:0003674|GO:0005575|GO:0005634|GO:0008150|GO:0046872	chr7	13005666	13009830	-	MGI:2685003
235132	9.76082	10.6836	7.26852	10.8479	12.5776	6.54801	10.8684	8.14183	12.2779	12.0222	11.0212	6.27152	12.3697	12.2332	Zbtb44	protein-coding	zinc finger and BTB domain containing 44	6030404E16Rik|Btbd15|E230011F09	235132	ENSMUSG00000047412	GO:0003676|GO:0003677|GO:0005622|GO:0005634|GO:0006351|GO:0006355|GO:0008150|GO:0008270|GO:0046872	chr9	31030644	31075885	+	MGI:1925123
71834	0	10.4539	9.70451	9.46478	10.0525	11.2341	8.90564	0	11.6922	6.14098	10.6279	0	9.4682	6.91274	Zbtb43	protein-coding	zinc finger and BTB domain containing 43	1700010E06Rik|Zfp297b|mKIAA0414	71834	ENSMUSG00000026788	GO:0003676|GO:0003677|GO:0005622|GO:0005634|GO:0006351|GO:0006355|GO:0008150|GO:0008270|GO:0046872	chr2	33450288	33468532	-	MGI:1919084|Vega:OTTMUSG00000012588
382639	0	0	0	0	0	10.5456	8.17841	0	0	0	0	0	0	0	Zbtb42	protein-coding	zinc finger and BTB domain containing 42	EG382639|Gm5188|simiRP58	382639	ENSMUSG00000037638	GO:0000122|GO:0003676|GO:0003677|GO:0005622|GO:0005634|GO:0005737|GO:0006351|GO:0006355|GO:0008270|GO:0046872	chr12	112678840	112682747	+	MGI:3644133|Vega:OTTMUSG00000037611
226470	2.19829	0	0	0	5.02495	8.92379	8.69714	9.94096	0	12.2493	9.28913	10.1126	10.8342	0	Zbtb41	protein-coding	zinc finger and BTB domain containing 41 homolog	8430415N23Rik|9430031N01|9830132G07Rik|AI316857	226470	ENSMUSG00000033964	GO:0003676|GO:0003677|GO:0005622|GO:0005634|GO:0006351|GO:0006355|GO:0008150|GO:0008270|GO:0046872	chr1	139422383	139453007	+	MGI:2444487|Vega:OTTMUSG00000021875
230848	0	7.93998	0	0	10.0719	6.82069	0	8.28757	10.4894	9.4236	0	7.83955	8.98139	0	Zbtb40	protein-coding	zinc finger and BTB domain containing 40	BC059177|C230087D24|Gm571|mKIAA0478	230848	ENSMUSG00000060862	GO:0003674|GO:0005634|GO:0006974|GO:0046872	chr4	136979732	137048695	-	MGI:2682254|Vega:OTTMUSG00000009824
320080	0	0	0	10.5367	10.3815	0	7.81782	11.9922	8.82883	10.5259	0	10.6724	9.6643	9.44084	Zbtb39	protein-coding	zinc finger and BTB domain containing 39	7030401O21Rik|mKIAA0352	320080	ENSMUSG00000044617	GO:0003674|GO:0005575|GO:0005634|GO:0008150|GO:0046872	chr10	127739538	127747339	+	MGI:2443316
240869	9.25094	0	9.52866	0	4.93748	7.20876	9.42537	9.83499	0	10.4035	0	0	0	5.50466	Zbtb37	protein-coding	zinc finger and BTB domain containing 37	D430004I08Rik	240869	ENSMUSG00000043467	GO:0003674|GO:0005575|GO:0005634|GO:0008150|GO:0046872	chr1	161008794	161034848	-	MGI:2444467|Vega:OTTMUSG00000021887
241311	0.950268	3.47978	1.79348	3.509	9.94724	3.07673	9.16637	1.03041	9.12213	11.9061	10.1402	10.5005	9.64602	0.766791	Zbtb34	protein-coding	zinc finger and BTB domain containing 34	Gm349|mKIAA1993	241311	ENSMUSG00000068966	GO:0003674|GO:0005634|GO:0008150|GO:0046872	chr2	33406108	33431324	-	MGI:2685195|Vega:OTTMUSG00000012578
56805	11.2841	0	0	0	5.98188	10.1047	1.21494	0	10.7383	9.39787	9.76204	0	0	8.8014	Zbtb33	protein-coding	zinc finger and BTB domain containing 33	AW260253|E130014G12Rik|Kaiso|Znf-kaiso	56805	ENSMUSG00000048047	GO:0003676|GO:0003677|GO:0005515|GO:0005622|GO:0005634|GO:0005730|GO:0005737|GO:0005886|GO:0006351|GO:0006355|GO:0008270|GO:0016055|GO:0046872	chrX	38189793	38197046	+	MGI:1927290|Vega:OTTMUSG00000017200
75291	0	0	0	0	0	10.6153	0	0	0	0	0	0	0	0	Zbtb3	protein-coding	zinc finger and BTB domain containing 3	4930563M09Rik	75291	ENSMUSG00000071661	GO:0003676|GO:0003677|GO:0005622|GO:0005634|GO:0006351|GO:0006355|GO:0008150|GO:0008270|GO:0046872	chr19	8802496	8804854	+	MGI:1922541
320633	10.2804	4.49503	10.5275	0	8.62398	0.516467	3.75733	6.47439	8.47675	10.2055	8.60802	11.8775	3.63751	5.51894	Zbtb26	protein-coding	zinc finger and BTB domain containing 26	A630026F21Rik	320633	ENSMUSG00000050714	GO:0003674|GO:0005575|GO:0005634|GO:0008150|GO:0046872	chr2	37425500	37443121	-	MGI:2444402|Vega:OTTMUSG00000012648
268294	11.5923	11.6447	9.05036	0	0	8.49091	0	0	10.7679	0	11.7506	10.4659	0.823057	1.82214	Zbtb24	protein-coding	zinc finger and BTB domain containing 24	BC055367|Bif1|Bsg1|ZNF450	268294	ENSMUSG00000019826	GO:0003676|GO:0003677|GO:0003700|GO:0005622|GO:0005634|GO:0006351|GO:0006355|GO:0008270|GO:0046872	chr10	41450396	41465574	+	MGI:3039618
81630	0	0	0	10.7142	9.6654	2.80277	0	0	9.78829	0	8.22582	0	0	7.99404	Zbtb22	protein-coding	zinc finger and BTB domain containing 22	1110008J20Rik|AI265210|AI415166|Bing1|Zfp297	81630	ENSMUSG00000051390	GO:0003676|GO:0003677|GO:0005622|GO:0005634|GO:0006351|GO:0006355|GO:0008150|GO:0008270|GO:0046872	chr17	33916176	33919325	+	MGI:1931870|Vega:OTTMUSG00000037069
381990	11.1574	7.15483	0	0	6.10741	9.75231	0	11.6654	9.48722	6.21654	8.91404	0	0	0	Zbtb2	protein-coding	zinc finger and BTB domain containing 2	Gm1103	381990	ENSMUSG00000075327	GO:0003674|GO:0005575|GO:0005634|GO:0008150|GO:0046872	chr10	4367074	4388108	-	MGI:2685949
22642	13.3515	11.0726	8.95676	11.5583	11.4015	10.4162	12.2417	11.0806	0	5.38319	12.0949	11.7339	11.6131	12.3607	Zbtb17	protein-coding	zinc finger and BTB domain containing 17	AA589413|Lp-1|Miz1|Zfp100|mZ13	22642	ENSMUSG00000006215	GO:0001702|GO:0003676|GO:0003677|GO:0003700|GO:0005515|GO:0005622|GO:0005634|GO:0006351|GO:0006355|GO:0007275|GO:0007398|GO:0008270|GO:0045893|GO:0046872	chr4	141444673	141467937	+	MGI:107410|Vega:OTTMUSG00000010292
235320	0	0	0	0	6.74484	0	0	0	0	0	0	0	10.0369	0	Zbtb16	protein-coding	zinc finger and BTB domain containing 16	AI467657|PLZF|Zfp145|lu	235320	ENSMUSG00000066687	GO:0001501|GO:0001823|GO:0003677|GO:0003690|GO:0003700|GO:0005515|GO:0005634|GO:0005829|GO:0005886|GO:0006355|GO:0007417|GO:0008022|GO:0008285|GO:0009880|GO:0009952|GO:0016604|GO:0016605|GO:0016607|GO:0017053|GO:0019904|GO:0030097|GO:0030326|GO:0032332|GO:0034504|GO:0035116|GO:0035136|GO:0035137|GO:0042733|GO:0042802|GO:0042803|GO:0043065|GO:0045600|GO:0045638|GO:0045778|GO:0045892|GO:0045893|GO:…	chr9	48654297	48836222	-	MGI:103222
271377	4.71761	12.4594	3.41842	12.1498	9.89022	11.2655	8.89019	12.058	10.8504	4.47353	10.7703	9.87093	3.18048	8.86221	Zbtb11	protein-coding	zinc finger and BTB domain containing 11	9230110G02Rik|ZNF-U69274	271377	ENSMUSG00000022601	GO:0003674|GO:0005634|GO:0008150	chr16	55973804	56008912	+	MGI:2443876
229055	12.1158	13.1199	13.7405	11.4785	13.2945	12.6863	13.6546	13.7642	13.3259	12.9912	13.1398	11.9741	12.3784	12.609	Zbtb10	protein-coding	zinc finger and BTB domain containing 10	4832414A18|AU021107|RINZF	229055	ENSMUSG00000069114	GO:0000122|GO:0003677|GO:0005634|GO:0046872	chr3	9250567	9285332	+	MGI:2139883|Vega:OTTMUSG00000033722
268564	0	0	11.7082	0	0	9.7264	1.89301	0	10.9091	9.96922	0	0	0	4.38918	Zbtb1	protein-coding	zinc finger and BTB domain containing 1	9430077A12|AI256369|Bsg2|C430003J21Rik	268564	ENSMUSG00000033454	GO:0003676|GO:0003677|GO:0005515|GO:0005622|GO:0005634|GO:0006351|GO:0006355|GO:0008150|GO:0008270|GO:0046872	chr12	76370266	76396130	+	MGI:2442326|Vega:OTTMUSG00000034943
667118	11.938	11.884	13.0831	12.1585	11.3228	10.7732	12.709	12.398	12.1141	12.0659	10.9551	8.90803	12.6813	12.1074	Zbed6	protein-coding	zinc finger, BED domain containing 6	Gm8466|MGR	667118	0	GO:0000122|GO:0003676|GO:0003677|GO:0005634|GO:0005730|GO:0006351|GO:0006355|GO:0045892|GO:0046872|GO:0046983	chr1	133655879	133660885	-	MGI:3828086
223773	9.27603	12.4393	12.638	11.5642	12.0364	11.8333	11.6806	10.6376	11.1661	12.6613	12.0885	10.8757	11.6276	11.148	Zbed4	protein-coding	zinc finger, BED domain containing 4	1700009F06Rik	223773	ENSMUSG00000034333	GO:0003674|GO:0003676|GO:0003677|GO:0005634|GO:0005737|GO:0008150|GO:0046872|GO:0046983	chr15	88751711	88784516	+	MGI:2682302|Vega:OTTMUSG00000017462
72114	0	0	0	7.04835	9.80631	0	10.5716	0	0	1.60183	0.992199	0	0	9.03304	Zbed3	protein-coding	zinc finger, BED domain containing 3	0610037K01Rik|2610005H11Rik|AU018975|AU024588	72114	ENSMUSG00000041995	GO:0001933|GO:0005515|GO:0005829|GO:0050821|GO:0090263	chr13	95323605	95337841	+	MGI:1919364
22637	0	0	0	10.747	0	0	0	0	0	0	0	0	4.18048	0	Zap70	protein-coding	zeta-chain (TCR) associated protein kinase	70kDa|AI327364|Srk|TZK|ZAP-70|mrtle|mur	22637	ENSMUSG00000026117	GO:0000166|GO:0001772|GO:0001784|GO:0004672|GO:0004713|GO:0004715|GO:0005515|GO:0005524|GO:0005737|GO:0005829|GO:0005886|GO:0006468|GO:0006955|GO:0016020|GO:0016301|GO:0016310|GO:0016740|GO:0016772|GO:0018108|GO:0035556|GO:0042101|GO:0043366|GO:0045059|GO:0045060|GO:0045061|GO:0045582|GO:0046638|GO:0046641|GO:0046777|GO:0050850|GO:0050852	chr1	36761861	36782816	+	MGI:99613
225791	0	0	0	0	0	0.480843	0	10.9309	0	0	0	10.0861	6.01337	0.804219	Zadh2	protein-coding	zinc binding alcohol dehydrogenase, domain containing 2	C530046K17Rik	225791	ENSMUSG00000049090	GO:0000166|GO:0005739|GO:0005777|GO:0008270|GO:0016491|GO:0055114	chr18	84088158	84097514	+	MGI:2444835
22632	13.2935	12.1588	0	10.7867	11.3884	11.0535	12.2809	11.4097	10.4993	12.6854	11.432	10.3549	8.87397	6.68686	Yy1	protein-coding	YY1 transcription factor	AW488674|NF-E1	22632	ENSMUSG00000021264	GO:0000122|GO:0000400|GO:0000724|GO:0003676|GO:0003677|GO:0003700|GO:0003723|GO:0005622|GO:0005634|GO:0005667|GO:0005886|GO:0006281|GO:0006310|GO:0006351|GO:0006355|GO:0006403|GO:0006974|GO:0007283|GO:0008270|GO:0009952|GO:0010225|GO:0030154|GO:0031011|GO:0031519|GO:0034644|GO:0044212|GO:0046872|GO:0048593|GO:0051276	chr12	108793311	108816632	+	MGI:99150|Vega:OTTMUSG00000017257
22631	13.48	12.9132	14.1362	14.0729	14.696	14.6667	13.9212	14.8033	14.6394	14.1671	13.4029	13.6933	14.0313	14.2743	Ywhaz	protein-coding	tyrosine 3-monooxygenase/tryptophan 5-monooxygenase activation protein, zeta polypeptide	1110013I11Rik|14-3-3zeta|AI596267|AL022924|AU020854	22631	ENSMUSG00000022285	GO:0002553|GO:0005515|GO:0005634|GO:0005737|GO:0005739|GO:0006605|GO:0006626|GO:0008134|GO:0010941|GO:0014069|GO:0019904|GO:0031252|GO:0032403|GO:0042493|GO:0043234|GO:0048471	chr15	36770262	36796929	-	MGI:109484|Vega:OTTMUSG00000017005
22630	12.9012	13.7515	11.7165	14.615	13.1561	13.4704	14.4286	12.6104	13.7727	14.2026	13.1535	13.2102	13.0441	13.5322	Ywhaq	protein-coding	tyrosine 3-monooxygenase/tryptophan 5-monooxygenase activation protein, theta polypeptide	2700028P07Rik|AA409740|AU021156|R74690	22630	ENSMUSG00000076432	GO:0004497|GO:0005515|GO:0005634|GO:0005737|GO:0005813|GO:0006605|GO:0007165|GO:0007264|GO:0019904|GO:0043234|GO:0045892|GO:0047485|GO:0055114|GO:0071889	chr12	21390329	21417581	-	MGI:891963|Vega:OTTMUSG00000016335
22629	12.2744	11.5792	10.3126	12.1482	12.6187	12.6601	13.2624	12.2926	11.5231	12.4262	12.1321	12.4786	12.8698	12.399	Ywhah	protein-coding	tyrosine 3-monooxygenase/tryptophan 5-monooxygenase activation protein, eta polypeptide	0	22629	ENSMUSG00000018965	GO:0002028|GO:0003779|GO:0005515|GO:0005737|GO:0006713|GO:0006886|GO:0007010|GO:0007088|GO:0014704|GO:0017080|GO:0019899|GO:0019904|GO:0035259|GO:0042921|GO:0043066|GO:0044325|GO:0045893|GO:0050774|GO:2000649	chr5	33018816	33027966	+	MGI:109194|Vega:OTTMUSG00000016346
22628	13.0447	10.4493	14.3546	12.6169	12.8352	11.8662	12.814	12.5534	12.1171	13.3117	11.9039	12.4379	12.8791	12.7917	Ywhag	protein-coding	tyrosine 3-monooxygenase/tryptophan 5-monooxygenase activation protein, gamma polypeptide	14-3-3gamma|D7Bwg1348e	22628	ENSMUSG00000051391	GO:0004497|GO:0005080|GO:0005159|GO:0005515|GO:0005737|GO:0006605|GO:0019904|GO:0030971|GO:0045664|GO:0048167|GO:0055114	chr5	135908379	135934641	-	MGI:108109|Vega:OTTMUSG00000016297
22627	14.1247	13.8372	13.7545	14.265	13.8937	14.0746	14.2979	14.5075	14.6375	14.6036	13.8448	14.1182	12.4914	13.6924	Ywhae	protein-coding	tyrosine 3-monooxygenase/tryptophan 5-monooxygenase activation protein, epsilon polypeptide	AU019196	22627	ENSMUSG00000020849	GO:0001764|GO:0004497|GO:0005515|GO:0005737|GO:0005739|GO:0005871|GO:0006605|GO:0019899|GO:0019904|GO:0021766|GO:0021987|GO:0032403|GO:0033267|GO:0035308|GO:0042826|GO:0050815|GO:0051219|GO:0055114	chr11	75732887	75765841	+	MGI:894689|Vega:OTTMUSG00000006219
54401	12.9137	12.8326	13.4655	12.5872	13.0848	12.8425	13.5421	12.9455	12.7696	13.0917	13.427	13.6585	14.0511	13.2305	Ywhab	protein-coding	tyrosine 3-monooxygenase/tryptophan 5-monooxygenase activation protein, beta polypeptide	1300003C17Rik	54401	ENSMUSG00000018326	GO:0003714|GO:0004497|GO:0005515|GO:0005634|GO:0005737|GO:0005813|GO:0006605|GO:0008022|GO:0017053|GO:0019899|GO:0019904|GO:0032403|GO:0035308|GO:0042826|GO:0043085|GO:0043234|GO:0045892|GO:0048471|GO:0050815|GO:0051219|GO:0051220|GO:0051291|GO:0055114	chr2	163995197	164018587	+	MGI:1891917|Vega:OTTMUSG00000016138
229096	5.86735	12.2829	13.1671	11.6716	12.6807	11.2465	12.7041	10.6942	11.4344	11.1859	11.353	11.1997	11.1916	12.0373	Ythdf3	protein-coding	YTH domain family 3	9130022A11Rik	229096	ENSMUSG00000047213	GO:0003674|GO:0005575|GO:0008150	chr3	16183183	16217037	+	MGI:1918850
213541	9.48414	0	0.170493	12.643	11.7849	11.3937	11.5808	10.6448	10.729	10.5531	11.0556	8.63925	8.37524	11.6906	Ythdf2	protein-coding	YTH domain family 2	9430020E02Rik|HGRG8|NY-REN-2	213541	ENSMUSG00000040025	GO:0003674|GO:0005575|GO:0008150	chr4	132184916	132212256	-	MGI:2444233|Vega:OTTMUSG00000011111
228994	12.4498	11.5306	11.9627	11.489	9.34687	10.8384	10.4934	11.8375	0	10.7648	9.5333	9.07618	11.1237	2.80422	Ythdf1	protein-coding	YTH domain family 1	2210410K23Rik|8030473O16	228994	ENSMUSG00000038848	GO:0003674|GO:0005575|GO:0008150	chr2	180904377	180920936	-	MGI:1917431|Vega:OTTMUSG00000016403
240255	10.4353	11.3398	11.5487	9.87145	10.3049	0	0	0	8.98674	0	0	2.08466	5.63992	10.289	Ythdc2	protein-coding	YTH domain containing 2	3010002F02Rik|BC037178	240255	ENSMUSG00000034653	GO:0000166|GO:0003676|GO:0004386|GO:0005524|GO:0005575|GO:0008026|GO:0008150|GO:0016787	chr18	44828665	44889720	+	MGI:2448561
231386	12.0666	12.0335	13.5141	12.289	12.4601	11.9692	11.7487	6.83076	12.2924	11.8183	11.2596	11.4673	10.7244	12.3857	Ythdc1	protein-coding	YTH domain containing 1	A730098D12Rik|C80342|mKIAA1966	231386	ENSMUSG00000035851	GO:0000398|GO:0003674|GO:0005654|GO:0016604	chr5	86804490	86836657	+	MGI:2443713|Vega:OTTMUSG00000028216
230734	0	11.0928	0	9.97435	9.87559	9.70725	3.60802	7.70261	6.21933	0	9.13941	7.15075	9.32769	10.5029	Yrdc	protein-coding	yrdC domain containing (E.coli)	AV303379|BC023823|IRIP|ITIP	230734	ENSMUSG00000028889	GO:0005515|GO:0005739|GO:0016020|GO:0051051	chr4	124850759	124855242	+	MGI:2387201|Vega:OTTMUSG00000009199
383295	11.8469	0	11.0785	7.74708	10.0693	10.6483	7.99104	0	7.76122	0	9.91998	7.0154	10.1692	10.994	Ypel5	protein-coding	yippee-like 5 (Drosophila)	2310076K21Rik|CGI-127	383295	ENSMUSG00000039770	GO:0003674|GO:0005575|GO:0008150|GO:0016671|GO:0055114	chr17	72836704	72851195	+	MGI:1916937
77864	10.2323	11.7976	12.4973	10.8277	11.792	12.2399	10.4794	13.3597	9.57066	11.9941	11.3476	9.41334	9.75791	11.8226	Ypel2	protein-coding	yippee-like 2 (Drosophila)	6430570G24|E130113K08Rik	77864	ENSMUSG00000018427	GO:0003674|GO:0005575|GO:0005634|GO:0008150	chr11	86936425	86993762	-	MGI:1925114|Vega:OTTMUSG00000001220
27377	12.022	0	13.0719	11.9751	10.2895	11.875	12.9564	12.2944	12.038	12.8386	12.9165	13.4988	12.1963	12.3444	Yme1l1	protein-coding	YME1-like 1 (S. cerevisiae)	FtsH1|Ftsh	27377	ENSMUSG00000026775	GO:0000166|GO:0004222|GO:0005524|GO:0005739|GO:0005743|GO:0006508|GO:0006515|GO:0007005|GO:0008233|GO:0008237|GO:0008283|GO:0016020|GO:0016021|GO:0016787|GO:0017111|GO:0030163|GO:0046872	chr2	23156505	23199260	+	MGI:1351651|Vega:OTTMUSG00000011633
56531	12.3422	14.017	13.6523	11.5037	12.3432	11.4182	11.9287	12.9433	12.7234	10.0633	11.079	12.3836	10.7399	11.7581	Ylpm1	protein-coding	YLP motif containing 1	A930013E17Rik|ZAP|Zap3	56531	ENSMUSG00000021244	GO:0003674|GO:0005634|GO:0006351|GO:0006355|GO:0008150	chr12	84996321	85070515	+	MGI:1926195|Vega:OTTMUSG00000036264
56418	11.5382	12.2659	10.1428	11.5238	10.8368	10.5252	10.7479	14.0017	9.84267	11.5597	11.3281	10.9333	12.2322	12.0348	Ykt6	protein-coding	YKT6 homolog (S. Cerevisiae)	0610042I15Rik|1810013M05Rik|AW105923	56418	ENSMUSG00000002741	GO:0005484|GO:0005737|GO:0005739|GO:0005768|GO:0005783|GO:0005794|GO:0005887|GO:0006810|GO:0006888|GO:0006903|GO:0006904|GO:0008152|GO:0015031|GO:0016020|GO:0016021|GO:0016192|GO:0016740|GO:0019706|GO:0031201|GO:0031410|GO:0042147	chr11	5955758	5967781	+	MGI:1927550|Vega:OTTMUSG00000005103
77929	10.4429	11.19	11.4679	11.1438	12.0078	10.7124	8.85475	9.21407	6.15977	10.4653	9.3454	9.95518	12.2717	11.141	Yipf6	protein-coding	Yip1 domain family, member 6	A430107J06Rik	77929	ENSMUSG00000047694	GO:0003674|GO:0005783|GO:0008150|GO:0016020|GO:0016021	chrX	98936316	98949020	+	MGI:1925179|Vega:OTTMUSG00000018060
67180	10.9873	10.4948	12.6739	10.6851	11.7767	11.9103	11.7848	12.9675	11.4723	10.9232	11.4725	9.96881	11.3448	10.0931	Yipf5	protein-coding	Yip1 domain family, member 5	2610311I19Rik|AA408236|Yip1a	67180	ENSMUSG00000024487	GO:0003674|GO:0005783|GO:0005794|GO:0006810|GO:0015031|GO:0016020|GO:0016021|GO:0016192|GO:0030134|GO:0031410|GO:0042175|GO:0060628|GO:0070971	chr18	40204865	40219399	-	MGI:1914430
67864	0.717608	12.9363	8.07437	10.7471	10.9564	11.4241	6.10246	11.2513	10.9481	10.2681	11.5701	8.65452	8.4751	10.6853	Yipf4	protein-coding	Yip1 domain family, member 4	2310034L04Rik	67864	ENSMUSG00000024072	GO:0003674|GO:0005783|GO:0005794|GO:0008150|GO:0016020|GO:0016021	chr17	74489493	74500277	+	MGI:1915114
28064	1.71761	0	10.8519	8.82365	5.69237	0	7.28961	4.91482	4.13187	1.92375	9.58446	4.83955	7.89473	0.804219	Yipf3	protein-coding	Yip1 domain family, member 3	C6orf109|D17Wsu94e|KLIP1	28064	ENSMUSG00000071074	GO:0003674|GO:0005737|GO:0005794|GO:0005886|GO:0008150|GO:0016020|GO:0016021|GO:0030133|GO:0030154|GO:0043231	chr17	46248080	46252537	+	MGI:106280|Vega:OTTMUSG00000028839
74766	0	0	10.4196	0	8.14694	7.38773	8.34422	11.752	9.59947	12.3433	9.27991	8.54819	9.79238	6.7929	Yipf2	protein-coding	Yip1 domain family, member 2	1300010K09Rik	74766	ENSMUSG00000032182	GO:0003674|GO:0008150|GO:0016020|GO:0016021|GO:0030133	chr9	21588682	21592831	-	MGI:1922016
77254	10.6056	4.86055	0	5.66984	3.25941	10.4234	0	8.26103	9.91976	0	4.0872	10.6229	2.18048	10.3375	Yif1b	protein-coding	Yip1 interacting factor homolog B (S. cerevisiae)	9430029K10Rik|Yip1b	77254	ENSMUSG00000030588	GO:0003674|GO:0005575|GO:0008150|GO:0016020|GO:0016021	chr7	29238323	29247532	+	MGI:1924504|Vega:OTTMUSG00000025025
68090	0	11.4917	9.37991	10.3044	8.77037	10.0239	0	10.259	0	0	8.76323	11.5041	9.23848	2.80422	Yif1a	protein-coding	Yip1 interacting factor homolog A (S. cerevisiae)	5330422J23Rik|54TM|Yif1|Yif1p	68090	ENSMUSG00000024875	GO:0003674|GO:0005783|GO:0005793|GO:0005794|GO:0005813|GO:0006810|GO:0008150|GO:0015031|GO:0016020|GO:0016021|GO:0016192|GO:0043231	chr19	5088538	5092879	+	MGI:1915340
22612	0	10.0827	11.7415	0	10.9445	9.71686	10.7235	3.88735	6.54096	5.57911	8.19187	8.42451	11.0911	3.12615	Yes1	protein-coding	Yamaguchi sarcoma viral (v-yes) oncogene homolog 1	Yes|p61-Yes	22612	ENSMUSG00000014932	GO:0000166|GO:0004672|GO:0004713|GO:0004715|GO:0005154|GO:0005515|GO:0005524|GO:0005737|GO:0005794|GO:0005856|GO:0005886|GO:0006468|GO:0015758|GO:0016020|GO:0016301|GO:0016310|GO:0016740|GO:0016772|GO:0019899|GO:0044325|GO:0046777	chr5	32611171	32687066	+	MGI:99147
64050	11.9449	9.61509	11.2298	4.93287	10.8726	9.70001	10.7899	11.0615	7.52418	8.70249	9.96805	10.9878	6.06182	10.1858	Yeats4	protein-coding	YEATS domain containing 4	4930573H17Rik|B230215M10Rik|GAS41|NuBI-1	64050	ENSMUSG00000020171	GO:0005515|GO:0005634|GO:0005654|GO:0006351|GO:0006355|GO:0008022|GO:0016568|GO:0035267|GO:0040008|GO:0043967|GO:0043968	chr10	117215141	117224507	-	MGI:1927224
208146	11.3817	11.5472	9.99306	0	5.89323	10.528	2.47797	7.7536	7.24251	9.6761	9.43525	9.22932	8.46589	9.36646	Yeats2	protein-coding	YEATS domain containing 2	BC042768|mKIAA1197	208146	ENSMUSG00000041215	GO:0000122|GO:0005634|GO:0005671|GO:0006355|GO:0017025|GO:0043966|GO:0045892|GO:0072686	chr16	20141063	20232573	+	MGI:2447762
53422	9.97772	0	11.3912	10.8478	0	9.44244	0	3.35683	0	7.76673	0	0	5.51594	0	Ybx2	protein-coding	Y box protein 2	Msy2	53422	ENSMUSG00000018554	GO:0003676|GO:0003677|GO:0003682|GO:0003723|GO:0003729|GO:0003730|GO:0005634|GO:0005737|GO:0005844|GO:0006355|GO:0007286|GO:0008289|GO:0017148|GO:0030529|GO:0043021|GO:0045182|GO:0048255|GO:0048477|GO:0051100	chr11	69935899	69941599	+	MGI:1096372|Vega:OTTMUSG00000006029
22608	14.5546	14.015	14.9305	13.9754	12.7117	14.1862	13.922	14.0722	14.4912	14.6284	13.4223	13.873	14.327	13.4814	Ybx1	protein-coding	Y box protein 1	1700102N10Rik|C79409|EF1A|MSY1|Nsep1|YB-1|dbpB|mYB-1a	22608	ENSMUSG00000028639	GO:0000122|GO:0001701|GO:0002039|GO:0003676|GO:0003677|GO:0003697|GO:0003723|GO:0003729|GO:0005515|GO:0005576|GO:0005634|GO:0005689|GO:0005737|GO:0006351|GO:0006355|GO:0006397|GO:0008134|GO:0008284|GO:0008380|GO:0010494|GO:0030425|GO:0030529|GO:0043066|GO:0043231|GO:0043565|GO:0045944|GO:0046627|GO:0048471|GO:0051154|GO:0051781|GO:0070934|GO:0070937|GO:0071204	chr4	119277327	119294513	-	MGI:99146|Vega:OTTMUSG00000009259
216119	8.67	6.98384	4.31662	4.74108	7.56356	9.23785	4.02981	0.937903	10.5186	3.4203	7.65402	7.29671	1.6573	4.8554	Ybey	protein-coding	ybeY metallopeptidase	1110068N23Rik|A130042E20Rik|C21orf57|ORF57|ORF66	216119	ENSMUSG00000033126	GO:0004222|GO:0005634|GO:0005739|GO:0008150|GO:0046872	chr10	76459567	76469114	-	MGI:2656825
107271	11.3967	11.9501	10.7564	11.9059	10.3648	11.2374	12.1289	0	7.76849	0	11.2607	9.84194	11.4248	10.3299	Yars	protein-coding	tyrosyl-tRNA synthetase	AL024047|AU018965	107271	ENSMUSG00000028811	GO:0000049|GO:0000166|GO:0003723|GO:0004812|GO:0004831|GO:0005524|GO:0005634|GO:0005737|GO:0006412|GO:0006418|GO:0006437|GO:0008150|GO:0016874	chr4	129189795	129219607	+	MGI:2147627|Vega:OTTMUSG00000009617
22601	12.0776	11.5885	13.433	11.6482	12.8232	11.4079	10.295	11.8861	9.33644	7.44108	10.5036	9.10703	11.9779	12.4408	Yap1	protein-coding	yes-associated protein 1	AI325207|Yap|Yap65|Yki|Yorkie	22601	ENSMUSG00000053110	GO:0001076|GO:0001570|GO:0003143|GO:0003682|GO:0003713|GO:0003714|GO:0005515|GO:0005634|GO:0005667|GO:0005737|GO:0006351|GO:0006355|GO:0006974|GO:0008283|GO:0008284|GO:0010837|GO:0030216|GO:0030857|GO:0030903|GO:0035019|GO:0035329|GO:0042127|GO:0043066|GO:0044212|GO:0045944|GO:0046622|GO:0048339|GO:0048368|GO:0060242|GO:0070064|GO:0071480|GO:0072091|GO:0090263	chr9	7932001	8004596	-	MGI:103262|Vega:OTTMUSG00000038037
217119	0	11.8525	9.03313	10.5603	10.0249	9.25233	7.92092	0	10.753	8.4124	0	0	9.30977	9.83351	Xylt2	protein-coding	xylosyltransferase II	E030002B02Rik|XT-II|XT2|xylT-II	217119	ENSMUSG00000020868	GO:0005783|GO:0005794|GO:0006024|GO:0008375|GO:0016020|GO:0016021|GO:0016740|GO:0016757|GO:0030158	chr11	94663847	94677493	-	MGI:2444797|Vega:OTTMUSG00000002014
102448	7.17704	0	11.8215	10.7028	9.21593	1.48084	0	11.4642	6.70172	1.73971	5.57716	10.3758	0	9.56077	Xylb	protein-coding	xylulokinase homolog (H. influenzae)	AI132223|AI327421	102448	ENSMUSG00000035769	GO:0000166|GO:0004856|GO:0005524|GO:0005575|GO:0005975|GO:0016301|GO:0016310|GO:0016740|GO:0016773|GO:0042732	chr9	119357381	119393797	+	MGI:2142985
24128	11.7253	12.6393	13.0883	9.6825	11.3971	10.8208	11.4709	11.87	11.6903	12.24	11.8032	12.305	13.1074	11.969	Xrn2	protein-coding	5'-3' exoribonuclease 2	0	24128	ENSMUSG00000027433	GO:0000738|GO:0003676|GO:0004518|GO:0004527|GO:0004534|GO:0005515|GO:0005622|GO:0005634|GO:0005730|GO:0006139|GO:0006281|GO:0006310|GO:0006351|GO:0006353|GO:0006355|GO:0006397|GO:0007017|GO:0008270|GO:0008409|GO:0016049|GO:0016070|GO:0016787|GO:0046872	chr2	147013060	147077997	+	MGI:894687|Vega:OTTMUSG00000015692
24127	8.45232	9.63799	13.1689	10.6296	9.97228	10.8537	11.0165	0	10.0641	8.06865	10.8587	7.99755	10.0813	10.7261	Xrn1	protein-coding	5'-3' exoribonuclease 1	Dhm2|exo|mXrn1	24127	ENSMUSG00000032410	GO:0000723|GO:0000932|GO:0000956|GO:0003676|GO:0003677|GO:0003723|GO:0004518|GO:0004527|GO:0004534|GO:0005622|GO:0005737|GO:0005794|GO:0005886|GO:0006139|GO:0006396|GO:0007126|GO:0007569|GO:0008409|GO:0016075|GO:0016787|GO:0045111|GO:0071028|GO:0071044	chr9	95954760	96053029	+	MGI:891964
14375	0	0	10.0893	10.3524	10.0796	5.18128	10.2593	11.713	0	0.601826	11.3558	10.1454	0	8.01367	Xrcc6	protein-coding	X-ray repair complementing defective repair in Chinese hamster cells 6	70kDa|G22p1|Ku70	14375	ENSMUSG00000022471	GO:0000166|GO:0003676|GO:0003677|GO:0003690|GO:0003824|GO:0004003|GO:0004386|GO:0005524|GO:0005634|GO:0005667|GO:0005694|GO:0005730|GO:0005737|GO:0005958|GO:0006281|GO:0006302|GO:0006303|GO:0006310|GO:0006351|GO:0006355|GO:0006974|GO:0008022|GO:0008152|GO:0010212|GO:0016787|GO:0016829|GO:0033151|GO:0043234|GO:0043564|GO:0044212|GO:0045892|GO:0045893|GO:0045944|GO:0050769|GO:0051575|GO:0070419|GO:…	chr15	82015519	82040084	+	MGI:95606|Vega:OTTMUSG00000035734
22596	0	9.92676	5.14777	10.3569	10.7278	10.8817	10.5592	6.33665	11.1092	10.9344	10.645	9.77641	10.5899	11.1301	Xrcc5	protein-coding	X-ray repair complementing defective repair in Chinese hamster cells 5	AI314015|Ku80|Ku86	22596	ENSMUSG00000026187	GO:0000166|GO:0000784|GO:0003677|GO:0003690|GO:0004003|GO:0004386|GO:0005524|GO:0005634|GO:0005694|GO:0005737|GO:0005958|GO:0006281|GO:0006302|GO:0006303|GO:0006310|GO:0006351|GO:0006355|GO:0006974|GO:0008022|GO:0008283|GO:0016787|GO:0016817|GO:0031625|GO:0042162|GO:0043066|GO:0043234|GO:0043564|GO:0044212|GO:0045892|GO:0050769|GO:0060218|GO:0070419|GO:0071475|GO:0071481	chr1	72307421	72394953	+	MGI:104517
108138	0	0	0	0	0	0	0	0	0	12.3933	7.34975	0	0	0	Xrcc4	protein-coding	X-ray repair complementing defective repair in Chinese hamster cells 4	2310057B22Rik|AW413319|AW545101	108138	ENSMUSG00000021615	GO:0001701|GO:0002328|GO:0003677|GO:0005634|GO:0005829|GO:0005958|GO:0006266|GO:0006281|GO:0006302|GO:0006303|GO:0006310|GO:0006974|GO:0007417|GO:0008022|GO:0010165|GO:0010212|GO:0010332|GO:0032807|GO:0033077|GO:0033151|GO:0033152|GO:0043524|GO:0045190|GO:0048146|GO:0050769|GO:0051103|GO:0051351|GO:0070419	chr13	89848914	90089608	-	MGI:1333799|Vega:OTTMUSG00000035049
74335	3.73553	10.765	0	0	0	9.37702	1.46931	0	0	0	9.5869	4.09365	8.14809	0	Xrcc3	protein-coding	X-ray repair complementing defective repair in Chinese hamster cells 3	4432412E01Rik|AI182522|AW537713	74335	ENSMUSG00000021287	GO:0000166|GO:0003674|GO:0003677|GO:0005524|GO:0005634|GO:0005737|GO:0005739|GO:0006259|GO:0006281|GO:0006310|GO:0006974|GO:0008094|GO:0048471	chr12	111803193	111813841	-	MGI:1921585|Vega:OTTMUSG00000027508
22594	11.9404	4.23427	11.6684	9.86045	11.068	11.8285	8.17841	12.2493	8.70126	11.5698	7.28682	9.67525	11.9509	1.80422	Xrcc1	protein-coding	X-ray repair complementing defective repair in Chinese hamster cells 1	Xrcc-1	22594	ENSMUSG00000051768	GO:0000012|GO:0003684|GO:0005634|GO:0006281|GO:0006974|GO:0021766	chr7	24546295	24573438	+	MGI:99137
19775	10.1078	0	11.9994	9.28125	10.7698	7.93525	9.19835	0	8.78435	10.7724	11.1448	11.2503	11.7718	10.276	Xpr1	protein-coding	xenotropic and polytropic retrovirus receptor 1	Rmc-1|Rmc1|Sxv|Syg1|XR	19775	ENSMUSG00000026469	GO:0004872|GO:0005886|GO:0009615|GO:0016020|GO:0016021	chr1	155275657	155417444	-	MGI:97932|Vega:OTTMUSG00000022503
73192	10.6454	12.3525	14.1776	11.7539	13.2368	12.3349	11.4688	12.7319	12.6104	9.15451	13.3261	11.1501	13.1864	12.5234	Xpot	protein-coding	exportin, tRNA (nuclear export receptor for tRNAs)	1110004L07Rik|3110065H13Rik|AI452076|C79645|EXPORTIN-T	73192	ENSMUSG00000034667	GO:0000049|GO:0003723|GO:0005634|GO:0005654|GO:0005737|GO:0006409|GO:0006810|GO:0006886|GO:0008565	chr10	121587380	121626316	-	MGI:1920442
65246	7.99374	3.2913	11.6084	9.24758	9.76403	9.2481	10.0687	4.85057	0	7.41561	11.7556	9.58251	12.0578	10.0234	Xpo7	protein-coding	exportin 7	4930506C02Rik|BB164534|Ranbp16|mKIAA0745	65246	ENSMUSG00000022100	GO:0005049|GO:0005634|GO:0005643|GO:0005737|GO:0006611|GO:0006810|GO:0006886|GO:0006913|GO:0008536|GO:0008565|GO:0015031|GO:0051028	chr14	70654246	70766628	-	MGI:1929705
74204	11.8734	9.44464	12.8027	12.0344	11.6284	11.1772	10.9732	12.5476	12.1013	12.2172	9.70302	12.925	11.5346	12.2445	Xpo6	protein-coding	exportin 6	2610005L19Rik|AI854665|AL022631|C230091E20Rik|R75304|Ranbp20|mKIAA0370	74204	ENSMUSG00000000131	GO:0005634|GO:0005730|GO:0005737|GO:0005886|GO:0006611|GO:0006810|GO:0006886|GO:0008565|GO:0015031	chr7	126101713	126200408	-	MGI:2429950|Vega:OTTMUSG00000036479
72322	11.6722	10.4118	11.3985	5.93287	12.0578	11.7643	7.65788	3.99426	6.54126	12.6171	11.1339	10.9953	10.9936	7.3254	Xpo5	protein-coding	exportin 5	2410004H11Rik|2700038C24Rik|AI648907|AW549301|Exp5|RanBp21|mKIAA1291	72322	ENSMUSG00000067150	GO:0000049|GO:0003723|GO:0005634|GO:0005737|GO:0006611|GO:0006810|GO:0006886|GO:0008565|GO:0015031|GO:0031047	chr17	46202855	46242299	+	MGI:1913789
57258	1.71761	11.3263	0	5.65048	7.73838	8.91963	11.0145	9.03396	2.13187	10.9572	6.72719	8.65831	10.4543	5.87031	Xpo4	protein-coding	exportin 4	B430309A01Rik|mKIAA1721	57258	ENSMUSG00000021952	GO:0005634|GO:0005737|GO:0006810|GO:0015031|GO:0046827	chr14	57582271	57664956	-	MGI:1888526|Vega:OTTMUSG00000037617
103573	12.0878	9.6052	10.4692	12.6867	13.047	13.0485	13.6187	7.85021	13.0509	13.1965	12.6889	12.2834	11.4659	12.7434	Xpo1	protein-coding	exportin 1, CRM1 homolog (yeast)	AA420417|Crm1|Exp1	103573	ENSMUSG00000020290	GO:0000122|GO:0000776|GO:0003723|GO:0005515|GO:0005634|GO:0005642|GO:0005737|GO:0006611|GO:0006810|GO:0006886|GO:0008565|GO:0010824|GO:0015031|GO:0019904|GO:0030529|GO:0034504|GO:0042176|GO:0046825|GO:0051028	chr11	23256041	23297597	+	MGI:2144013|Vega:OTTMUSG00000005274
321003	9.47916	0	1.98812	10.0966	7.99277	0	6.52237	1.18691	0	0	9.72862	8.80515	10.0228	9.41524	Xpnpep3	protein-coding	X-prolyl aminopeptidase (aminopeptidase P) 3, putative	APP3|E430012M05Rik	321003	ENSMUSG00000022401	GO:0003674|GO:0004177|GO:0005739|GO:0008150|GO:0009987|GO:0016787|GO:0030145|GO:0046872	chr15	81400188	81454888	+	MGI:2445217|Vega:OTTMUSG00000035640
170745	8.68628	0	0	7.07038	0	0	0	0	0	0	0	0	0	10.5649	Xpnpep2	protein-coding	X-prolyl aminopeptidase (aminopeptidase P) 2, membrane-bound	9030008G12Rik|mAPP	170745	ENSMUSG00000037005	GO:0003674|GO:0004177|GO:0005575|GO:0008150|GO:0016787|GO:0046872	chrX	48108725	48136981	+	MGI:2180001|Vega:OTTMUSG00000017507
170750	12.6145	11.4534	13.1337	13.0249	12.7366	12.9469	10.6328	13.2856	12.2154	11.9926	13.3224	11.2357	12.9776	12.515	Xpnpep1	protein-coding	X-prolyl aminopeptidase (aminopeptidase P) 1, soluble	D230045I08Rik|sAMP	170750	ENSMUSG00000025027	GO:0004177|GO:0005737|GO:0005829|GO:0006508|GO:0008152|GO:0008233|GO:0008237|GO:0009987|GO:0010815|GO:0016787|GO:0030145|GO:0042803|GO:0046872|GO:0070006	chr19	52946141	53038542	-	MGI:2180003
22591	10.3332	0	0	0	3.25941	0	0.477973	11.8823	12.1552	0	9.62701	4.40659	9.7692	11.3637	Xpc	protein-coding	xeroderma pigmentosum, complementation group C	0	22591	ENSMUSG00000030094	GO:0000075|GO:0000715|GO:0003677|GO:0003684|GO:0003697|GO:0005634|GO:0005737|GO:0006281|GO:0006289|GO:0006974|GO:0010224|GO:0031573|GO:0071942	chr6	91489307	91515888	-	MGI:103557|Vega:OTTMUSG00000024133
627081	11.4805	9.46095	10.8603	7.44102	7.37072	7.77547	0.477973	8.1206	0	0	5.77356	10.2646	7.42524	10.9767	Xlr5b	protein-coding	X-linked lymphocyte-regulated 5B	OTTMUSG00000017646	627081	ENSMUSG00000072479	GO:0003674|GO:0005575|GO:0008150	chrX	73148841	73158399	+	MGI:3574109|Vega:OTTMUSG00000017646
72891	12.6547	8.29317	11.4737	10.632	8.33696	5.3105	9.73841	9.19339	8.13944	10.952	8.86552	5.52207	7.80254	9.91559	Xlr4c	protein-coding	X-linked lymphocyte-regulated 4C	2900036K24Rik	72891	ENSMUSG00000031362	GO:0003674|GO:0005575|GO:0008150	chrX	73234076	73243130	-	MGI:3574099|Vega:OTTMUSG00000017663
27083	11.6117	8.05136	11.4593	11.1067	8.33697	9.19966	7.77925	9.19481	8.82008	9.34192	9.19062	5.99955	4.87245	10.3752	Xlr4b	protein-coding	X-linked lymphocyte-regulated 4B	Xlr4	27083	ENSMUSG00000067768	GO:0003674|GO:0005575|GO:0008150	chrX	73214365	73222453	+	MGI:1350975|Vega:OTTMUSG00000017690
434794	5.14611	11.263	9.71477	9.42445	7.13879	7.83308	7.77771	10.1395	9.22515	8.87873	7.70466	5.76648	1.18048	8.50813	Xlr4a	protein-coding	X-linked lymphocyte-regulated 4A	0	434794	ENSMUSG00000079845	GO:0003674|GO:0005575|GO:0008150	chrX	73074345	73082507	-	MGI:3574098|Vega:OTTMUSG00000017711
22446	10.8333	9.81684	1.75545	0.025984	8.2504	9.48225	0	4.92387	0	0	7.75729	2.89202	5.58988	7.8413	Xlr3c	protein-coding	X-linked lymphocyte-regulated 3C	Xlr3b	22446	ENSMUSG00000058147	GO:0003674|GO:0005575|GO:0008150	chrX	73254540	73265390	-	MGI:3047103|Vega:OTTMUSG00000017650
574437	9.92956	7.90445	10.2084	8.92685	9.42232	8.02645	0	4.86873	0	0	10.9569	6.20516	10.32	9.7936	Xlr3b	protein-coding	X-linked lymphocyte-regulated 3B	EG574437|Xlr3	574437	ENSMUSG00000073125	GO:0003674|GO:0005575|GO:0008150	chrX	73192179	73202930	+	MGI:109505|Vega:OTTMUSG00000017657
22445	12.5846	11.9697	2.69405	11.9986	9.63782	9.96768	0	0	0	8.11027	11.875	10.512	11.1329	12.3968	Xlr3a	protein-coding	X-linked lymphocyte-regulated 3A	Xlr3	22445	ENSMUSG00000057836	GO:0003674|GO:0005575|GO:0008150	chrX	73086293	73097095	-	MGI:109506|Vega:OTTMUSG00000017651
331524	0	0	11.7613	9.8317	5.79906	4.10375	1.91855	11.5934	0	0	0	7.50294	9.3353	5.86526	Xkrx	protein-coding	X Kell blood group precursor related X linked	A630026F04	331524	ENSMUSG00000031258	GO:0003674|GO:0005575|GO:0008150|GO:0016020|GO:0016021	chrX	134107733	134221956	-	MGI:3584011|Vega:OTTMUSG00000019158
381560	0.30257	0	0	9.12226	4.2668	4.94027	7.81187	12.0675	0.95484	11.2752	0	0	10.3997	0.264105	Xkr8	protein-coding	X Kell blood group precursor related family member 8 homolog	4931440N07Rik|AI597014|Gm1031|XRG8	381560	ENSMUSG00000037752	GO:0003674|GO:0005575|GO:0008150|GO:0016020|GO:0016021	chr4	132724904	132732546	-	MGI:2685877|Vega:OTTMUSG00000009963
22439	4.52496	0	7.60512	0	8.37044	9.53396	0	0	0	0	9.72558	0	1.25849	10.3646	Xk	protein-coding	Kell blood group precursor (McLeod phenotype) homolog	1810038K19Rik|XRG1|Xkh	22439	ENSMUSG00000015342	GO:0006810|GO:0006865|GO:0016020|GO:0016021	chrX	9272784	9313245	+	MGI:103569|Vega:OTTMUSG00000016888
213742	3.71761	2.84195	11.8101	9.93588	16.2431	16.3117	16.3029	15.1394	16.8288	16.6155	15.4623	16.3619	16.2586	16.056	Xist	miscRNA	inactive X specific transcripts	A430022B11|AI314753	213742	0	GO:0005694|GO:0009048	chrX	103460373	103483233	-	MGI:98974
11798	11.9635	11.864	12.8601	11.4793	11.9605	11.8084	11.6707	13.591	12.1804	12.4363	11.076	9.93797	11.9713	11.3634	Xiap	protein-coding	X-linked inhibitor of apoptosis	1110015C02Rik|Aipa|Api3|Birc4|IAP3|ILP-1|MIHA|mXIAP	11798	ENSMUSG00000025860	GO:0002020|GO:0004842|GO:0005515|GO:0005622|GO:0005634|GO:0005737|GO:0005829|GO:0006915|GO:0008270|GO:0016055|GO:0016567|GO:0016874|GO:0043027|GO:0043066|GO:0043154|GO:0043234|GO:0043524|GO:0046872|GO:0048471|GO:0090263|GO:0097110	chrX	42059679	42109664	+	MGI:107572|Vega:OTTMUSG00000017444
22433	12.4456	10.7808	0	8.90557	9.8623	10.5186	0.89301	11.7669	12.093	0	10.8725	11.0132	10.302	10.9062	Xbp1	protein-coding	X-box binding protein 1	D11Ertd39e|TREB-5|TREB5|XBP-1	22433	ENSMUSG00000020484	GO:0002070|GO:0003677|GO:0003700|GO:0005634|GO:0006351|GO:0006355|GO:0006366|GO:0030968|GO:0031017|GO:0042493|GO:0043565|GO:0046983|GO:0051602|GO:0060096|GO:0060691|GO:1900103	chr11	5520967	5525891	+	MGI:98970|Vega:OTTMUSG00000006338
67439	6.66991	12.2417	0.170493	6.61095	11.883	8.78918	12.1387	11.5684	12.4645	11.68	10.8494	10.184	8.74273	9.81824	Xab2	protein-coding	XPA binding protein 2	0610041O14Rik|AV025587	67439	ENSMUSG00000019470	GO:0001824|GO:0003674|GO:0005622|GO:0005634|GO:0005681|GO:0006281|GO:0006283|GO:0006351|GO:0006396|GO:0006397|GO:0006974|GO:0008380|GO:0071013	chr8	3610090	3621296	-	MGI:1914689|Vega:OTTMUSG00000034606
97064	10.8877	10.9223	9.20426	11.1587	11.7279	8.6903	12.3584	11.3241	9.99156	11.3407	11.6791	11.892	10.3616	10.567	Wwtr1	protein-coding	WW domain containing transcription regulator 1	2310058J06Rik|2610021I22Rik|C78399|Taz	97064	ENSMUSG00000027803	GO:0000122|GO:0001649|GO:0001933|GO:0003713|GO:0003714|GO:0005515|GO:0005634|GO:0005667|GO:0005737|GO:0006351|GO:0006355|GO:0006469|GO:0008284|GO:0010718|GO:0017145|GO:0032835|GO:0035329|GO:0035414|GO:0042803|GO:0045599|GO:0045944|GO:0060271|GO:0060390|GO:0090090	chr3	57455644	57575910	-	MGI:1917649|Vega:OTTMUSG00000029047
66894	12.1603	3.16388	0	11.6332	11.1353	11.143	4.50772	0	10.5508	12.0165	8.93471	10.7366	10.1819	10.7693	Wwp2	protein-coding	WW domain containing E3 ubiquitin protein ligase 2	1300010O06Rik|AA690238|AIP2|AW554328	66894	ENSMUSG00000031930	GO:0000122|GO:0001085|GO:0004842|GO:0005622|GO:0005634|GO:0005737|GO:0006464|GO:0008134|GO:0010629|GO:0016567|GO:0016874|GO:0016881|GO:0032410|GO:0034765|GO:0042391|GO:0042787|GO:0043161|GO:0043433|GO:0045892|GO:0051224|GO:0070534|GO:1901016	chr8	107436398	107558595	+	MGI:1914144
107568	10.0282	0	11.1199	12.168	10.0308	2.48084	10.7853	8.98858	11.452	0	10.6839	10.536	10.0724	11.1307	Wwp1	protein-coding	WW domain containing E3 ubiquitin protein ligase 1	8030445B08Rik|AIP5|SDRP1|Tiul1	107568	ENSMUSG00000041058	GO:0004842|GO:0005515|GO:0005622|GO:0005634|GO:0005737|GO:0005886|GO:0006464|GO:0016020|GO:0016567|GO:0016874|GO:0016881|GO:0030217|GO:0030324|GO:0042787|GO:0043161|GO:0045892	chr4	19609673	19708993	-	MGI:1861728|Vega:OTTMUSG00000006367
80707	4.30257	0	11.5633	0	10.3533	0	0	0	0	1.92375	8.44826	0.0846624	0	0	Wwox	protein-coding	WW domain-containing oxidoreductase	5330426P09Rik|9030416C10Rik|WOX1	80707	ENSMUSG00000004637	GO:0000166|GO:0001105|GO:0001649|GO:0005515|GO:0005634|GO:0005737|GO:0005739|GO:0005794|GO:0005829|GO:0006915|GO:0006917|GO:0008152|GO:0016055|GO:0016491|GO:0019899|GO:0030178|GO:0043065|GO:0045944|GO:0048705|GO:0055114|GO:0071560	chr8	114439652	115352712	+	MGI:1931237|Vega:OTTMUSG00000030624
52357	13.0131	13.3524	12.8494	12.9813	11.1396	11.9418	12.0703	13.7813	11.9762	13.0684	12.6285	12.1635	12.3017	12.1043	Wwc2	protein-coding	WW, C2 and coiled-coil domain containing 2	5330431C14Rik|AU022508|C85457|D8Ertd594e	52357	ENSMUSG00000031563	GO:0003674|GO:0005575|GO:0008150	chr8	47824162	47990551	-	MGI:1261872
211652	8.5631	11.7189	11.7191	4.93287	9.75926	10.8436	8.38019	12.1646	10.6297	10.4543	10.0076	11.6101	11.4592	11.3277	Wwc1	protein-coding	WW, C2 and coiled-coil domain containing 1	AA408228|AU017197|BC037006|Kibra|mKIAA0869	211652	ENSMUSG00000018849	GO:0003713|GO:0005634|GO:0005737|GO:0005794|GO:0005886|GO:0006351|GO:0006355|GO:0016020|GO:0016477|GO:0030674|GO:0032587|GO:0035330|GO:0042995|GO:0043234|GO:0043410|GO:0048471	chr11	35839178	35980089	-	MGI:2388637|Vega:OTTMUSG00000005418
101543	0	0	0	0	3.93748	0	0	0	0	10.8198	0	7.85285	0	0	Wtip	protein-coding	WT1-interacting protein	0	101543	ENSMUSG00000036459	GO:0000932|GO:0001666|GO:0003714|GO:0005515|GO:0005634|GO:0006351|GO:0006355|GO:0007010|GO:0008270|GO:0022604|GO:0030054|GO:0031047|GO:0035195|GO:0035331|GO:0046872|GO:2000637	chr7	34109550	34133268	-	MGI:2141920|Vega:OTTMUSG00000008381
60532	14.487	14.0736	14.8003	14.7283	13.2525	13.0973	14.3368	10.9468	13.413	14.1983	13.6594	13.5421	13.7419	14.3334	Wtap	protein-coding	Wilms' tumour 1-associating protein	2810408K05Rik|9430038B09Rik	60532	ENSMUSG00000060475	GO:0005634|GO:0005654|GO:0006397|GO:0007049|GO:0007275|GO:0008380|GO:0031965	chr17	12966799	12992539	-	MGI:1926395|Vega:OTTMUSG00000034274
320916.chr5.2	9.98322	9.6477	1.17049	8.15527	10.0103	0	0	0	10.0053	11.0982	9.6522	8.56444	9.28115	0	Wscd2	protein-coding	WSC domain containing 2	4933413A10Rik|C530024P05Rik|Gm450	320916	ENSMUSG00000063430	GO:0003674|GO:0005575|GO:0008150|GO:0016020|GO:0016021	chr5	113550420	113589725	+	MGI:2445030
59043	12.2979	8.95569	1.17049	10.4322	9.36794	11.5122	11.0961	10.8412	8.75391	11.3758	0	11.0169	11.2125	10.2007	Wsb2	protein-coding	WD repeat and SOCS box-containing 2	AA673511|Swip2|WSB-2	59043	ENSMUSG00000029364	GO:0003674|GO:0005575|GO:0008150|GO:0035556	chr5	117357305	117378589	+	MGI:2144041|Vega:OTTMUSG00000025770
78889	10.4658	13.3204	13.4835	13.3784	12.306	12.9016	13.2164	14.0808	13.0309	13.7104	13.4945	13.0472	13.5029	13.049	Wsb1	protein-coding	WD repeat and SOCS box-containing 1	1110056B13Rik|2700038M07Rik	78889	ENSMUSG00000017677	GO:0003674|GO:0005622|GO:0008150|GO:0035556	chr11	79239382	79254695	-	MGI:1926139|Vega:OTTMUSG00000000167
78903	0	0	0	10.7411	9.70236	2.48084	8.07043	0	0	0	0	0	7.29943	8.6622	Wrnip1	protein-coding	Werner helicase interacting protein 1	4833444L21Rik|WHIP|Wrnip	78903	ENSMUSG00000021400	GO:0000166|GO:0000731|GO:0003677|GO:0005515|GO:0005524|GO:0005634|GO:0005739|GO:0006200|GO:0006260|GO:0006281|GO:0006974|GO:0016787|GO:0016887|GO:0017111|GO:0030174|GO:0048471	chr13	32802030	32822610	+	MGI:1926153|Vega:OTTMUSG00000000693
22427	9.21956	3.16388	0	9.36583	7.80399	0	10.5281	0	9.62269	0	3.8047	2.10258	0	10.5535	Wrn	protein-coding	Werner syndrome homolog (human)	AI846146	22427	ENSMUSG00000031583	GO:0000166|GO:0000287|GO:0000403|GO:0000405|GO:0000723|GO:0000731|GO:0001302|GO:0003676|GO:0003677|GO:0003678|GO:0003824|GO:0004003|GO:0004386|GO:0004518|GO:0004527|GO:0005515|GO:0005524|GO:0005622|GO:0005634|GO:0005654|GO:0005730|GO:0005813|GO:0006139|GO:0006200|GO:0006259|GO:0006260|GO:0006281|GO:0006284|GO:0006310|GO:0006974|GO:0006979|GO:0007569|GO:0008026|GO:0008152|GO:0008408|GO:0009267|GO:…	chr8	33234373	33385527	-	MGI:109635
71446	0	0	0	10.2548	8.48052	0	0	4.35683	0	0	0	0	10.1692	8.97914	Wrb	protein-coding	tryptophan rich basic protein	5530402J05Rik|C030018G21Rik|Chd5	71446	ENSMUSG00000023147	GO:0003674|GO:0005634|GO:0005730|GO:0005783|GO:0008150|GO:0016020|GO:0016021	chr16	96145419	96157852	+	MGI:2136882|Vega:OTTMUSG00000020058
216853	0	10.8581	0	7.2548	0	0	0	0	0	0	0	0	0	0	Wrap53	protein-coding	WD repeat containing, antisense to TP53	BC021790|Wdr79	216853	ENSMUSG00000041346	GO:0003723|GO:0005634|GO:0005697|GO:0005730|GO:0005737|GO:0015030|GO:0032203|GO:0051973	chr11	69561754	69580256	-	MGI:2384933|Vega:OTTMUSG00000005983
22422	12.292	5.45054	12.6537	12.1339	11.5406	10.3862	11.5132	0	11.0795	11.4929	11.9036	11.7496	12.4429	11.2805	Wnt7b	protein-coding	wingless-related MMTV integration site 7B	Wnt-7b	22422	ENSMUSG00000022382	GO:0000122|GO:0001701|GO:0001944|GO:0003338|GO:0005102|GO:0005109|GO:0005515|GO:0005576|GO:0005578|GO:0005615|GO:0005737|GO:0005886|GO:0006917|GO:0007165|GO:0007257|GO:0007267|GO:0007275|GO:0007409|GO:0008284|GO:0009798|GO:0009952|GO:0009986|GO:0010628|GO:0016055|GO:0016332|GO:0021846|GO:0022009|GO:0030324|GO:0031175|GO:0032364|GO:0032536|GO:0042475|GO:0042592|GO:0044237|GO:0045669|GO:0045879|GO:…	chr15	85535437	85581821	-	MGI:98962
22420	0	11.9834	0	8.59963	8.76721	0	0	0	10.6623	0	0	3.89202	1.18048	3.94266	Wnt6	protein-coding	wingless-related MMTV integration site 6	AA409270|Wnt-6	22420	ENSMUSG00000033227	GO:0000122|GO:0001658|GO:0001664|GO:0005102|GO:0005515|GO:0005576|GO:0005578|GO:0005615|GO:0005886|GO:0007165|GO:0007267|GO:0007275|GO:0009798|GO:0009887|GO:0009952|GO:0009986|GO:0010628|GO:0016055|GO:0031012|GO:0042475|GO:0045893|GO:0060070|GO:0060684|GO:0070172|GO:0072079|GO:0072080	chr1	74771892	74785319	+	MGI:98960
22416	0	0	0	11.5815	10.0289	7.48084	0	0	0	9.80517	1.9922	0.778696	10.0964	8.90225	Wnt3a	protein-coding	wingless-related MMTV integration site 3A	Wnt-3a|vt	22416	ENSMUSG00000009900	GO:0000122|GO:0001649|GO:0001701|GO:0001756|GO:0001934|GO:0001947|GO:0002092|GO:0003136|GO:0003713|GO:0005102|GO:0005109|GO:0005110|GO:0005515|GO:0005576|GO:0005578|GO:0005615|GO:0005769|GO:0005770|GO:0005886|GO:0007165|GO:0007223|GO:0007267|GO:0007275|GO:0007368|GO:0007409|GO:0007411|GO:0007498|GO:0008284|GO:0009798|GO:0009880|GO:0009887|GO:0009952|GO:0009986|GO:0010387|GO:0010977|GO:0016055|GO:…	chr11	59248042	59290751	-	MGI:98956|Vega:OTTMUSG00000005791
279561	4.71761	0	9.83938	0	0	10.0727	0	1.18691	7.76849	0	3.57716	7.93015	1.18048	0	Wnk3-ps	pseudo	WNK lysine deficient protein kinase 3, pseudogene	Prkwnk3|Wnk3	279561	0	0	chrX	151198078	151318309	+	MGI:2652875
75607	13.8723	10.2364	13.3324	12.1764	12.1016	12.4278	8.29602	14.2757	12.4162	11.073	11.4036	12.1896	12.6456	11.2945	Wnk2	protein-coding	WNK lysine deficient protein kinase 2	1810073P09Rik|AW122246|ESTM15|X83337|mKIAA1760	75607	ENSMUSG00000037989	GO:0000166|GO:0003674|GO:0004672|GO:0004674|GO:0005524|GO:0005737|GO:0005886|GO:0006468|GO:0008285|GO:0016020|GO:0016301|GO:0016310|GO:0016740|GO:0016772|GO:0046777|GO:0070373|GO:2000021|GO:2000651	chr13	49036302	49148014	-	MGI:1922857|Vega:OTTMUSG00000035035
232341	14.3536	13.6462	13.7398	13.8535	13.4523	13.5449	13.304	14.1494	13.4661	13.6682	13.7576	13.3312	13.931	13.3681	Wnk1	protein-coding	WNK lysine deficient protein kinase 1	6430573H23Rik|EG406236|Hsn2|Prkwnk1|mKIAA0344	232341	ENSMUSG00000045962	GO:0000166|GO:0000287|GO:0003084|GO:0004672|GO:0004674|GO:0004860|GO:0005515|GO:0005524|GO:0005737|GO:0006468|GO:0006811|GO:0007243|GO:0010923|GO:0016301|GO:0016310|GO:0016740|GO:0016772|GO:0019870|GO:0019901|GO:0019902|GO:0030291|GO:0033673|GO:0046777|GO:0050794|GO:0071901|GO:0090188	chr6	119923969	120038655	-	MGI:2442092|Vega:OTTMUSG00000031633
22404	10.5717	0	11.2224	11.4032	4.79546	6.9727	6.91523	12.1121	7.0626	12.149	8.72012	1.08466	10.386	10.033	Wiz	protein-coding	widely-interspaced zinc finger motifs	0	22404	ENSMUSG00000024050	GO:0003676|GO:0005622|GO:0005634|GO:0008270|GO:0046872	chr17	32354050	32389439	-	MGI:1332638|Vega:OTTMUSG00000035221
74781	12.6785	12.4248	10.0308	11.2478	9.40916	10.9817	9.21606	7.71829	12.3444	12.3954	13.1766	12.6908	12.4595	12.8118	Wipi2	protein-coding	WD repeat domain, phosphoinositide interacting 2	1110018O08Rik|2510001I10Rik	74781	ENSMUSG00000029578	GO:0000045|GO:0000421|GO:0005634|GO:0005737|GO:0005829|GO:0006914|GO:0016020|GO:0032266|GO:0034045|GO:0043234|GO:0080025	chr5	142629584	142669370	+	MGI:1923831|Vega:OTTMUSG00000026064
52639	0	0	10.7057	0.025984	0	0	0	0.186907	0	10.6992	8.77927	10.5461	8.52033	0	Wipi1	protein-coding	WD repeat domain, phosphoinositide interacting 1	4930533H01Rik|AW411817|D11Ertd498e	52639	ENSMUSG00000041895	GO:0000045|GO:0000407|GO:0000421|GO:0005102|GO:0005737|GO:0005768|GO:0005794|GO:0005802|GO:0005829|GO:0006914|GO:0010008|GO:0030331|GO:0031410|GO:0032266|GO:0034045|GO:0048203|GO:0050681|GO:0080025	chr11	109573521	109611389	-	MGI:1261864|Vega:OTTMUSG00000003347
68524	12.5015	4.43526	12.1937	8.74336	8.87515	11.6963	9.42504	11.5614	10.9893	11.0523	11.3396	10.4065	3.92689	8.84454	Wipf2	protein-coding	WAS/WASL interacting protein family, member 2	1110014J05Rik|5730509C05Rik|AA407487|Gm1176|Wich|Wire	68524	ENSMUSG00000038013	GO:0003674|GO:0003779|GO:0005575|GO:0005737|GO:0005856|GO:0008150	chr11	98863598	98905578	+	MGI:1924462|Vega:OTTMUSG00000006444
215280	13.6831	10.5126	11.8622	8.39667	11.8399	12.6688	8.69067	12.1061	11.0574	9.73753	11.7575	11.746	12.6405	12.2103	Wipf1	protein-coding	WAS/WASL interacting protein family, member 1	AI115543|D2Ertd120e|WIP|Waspip	215280	ENSMUSG00000075284	GO:0003779|GO:0005515|GO:0005737|GO:0005856|GO:0005884|GO:0015629|GO:0030036|GO:0030048|GO:0031410|GO:0046827	chr2	73429617	73529410	-	MGI:2178801|Vega:OTTMUSG00000013425
78428	0	0	9.11886	10.8494	4.22884	3.65077	11.0434	0	12.2309	10.5199	9.22821	8.92387	7.32004	10.8493	Wibg	protein-coding	within bgcn homolog (Drosophila)	A030010B05Rik|Pym	78428	ENSMUSG00000064030	GO:0000184|GO:0005634|GO:0005737|GO:0006417|GO:0035145|GO:0043022|GO:0045727	chr10	128747879	128766568	+	MGI:1925678
24116	5.17704	7.08988	3.07738	8.6842	2.93212	10.3937	10.0054	0	0	7.45981	6.99387	9.15174	10.6286	10.4408	Whsc2	protein-coding	Wolf-Hirschhorn syndrome candidate 2 (human)	NELFA|Whsc2h	24116	ENSMUSG00000029111	GO:0003682|GO:0005634|GO:0006351|GO:0006355|GO:0032021|GO:0034244	chr5	33898180	33936258	-	MGI:1346098|Vega:OTTMUSG00000025105
234135	1.72895	0.302631	6.73671	11.7952	10.6895	11.0112	0	11.6096	11.0672	8.70524	6.45491	11.2456	10.4987	10.0586	Whsc1l1	protein-coding	Wolf-Hirschhorn syndrome candidate 1-like 1 (human)	6720429E03|A530023P05|AI528490|NSD3|WHISTLE	234135	ENSMUSG00000054823	GO:0005634|GO:0005694|GO:0006351|GO:0006355|GO:0008168|GO:0008270|GO:0016568|GO:0016571|GO:0016740|GO:0018024|GO:0032259|GO:0034968|GO:0046872	chr8	25602306	25719667	+	MGI:2142581|Vega:OTTMUSG00000032895
107823	11.039	10.7586	8.0097	7.89017	11.34	9.50043	12.4406	5.67876	10.6941	10.9861	5.07966	12.3341	11.3309	10.6481	Whsc1	protein-coding	Wolf-Hirschhorn syndrome candidate 1 (human)	5830445G22Rik|9430010A17Rik|AW555663|C130020C13Rik|D030027O06Rik|D930023B08Rik|Whsc1l|mKIAA1090	107823	ENSMUSG00000057406	GO:0000122|GO:0003149|GO:0003289|GO:0003290|GO:0003677|GO:0003682|GO:0005634|GO:0005694|GO:0005730|GO:0006351|GO:0006355|GO:0008168|GO:0008270|GO:0016568|GO:0016740|GO:0018022|GO:0018024|GO:0031965|GO:0032259|GO:0034968|GO:0046872|GO:0060348	chr5	33820744	33897966	+	MGI:1276574|Vega:OTTMUSG00000025044
73750	0	0	0	0	10.046	0	0	7.40608	0	0	0	9.25709	9.25463	0	Whrn	protein-coding	whirlin	1110035G07Rik|AW122018|AW742671|C430046P22Rik|bM340H1.8|mKIAA1526|whirlinNT1|whirlinNT2|wi	73750	ENSMUSG00000039137	GO:0001917|GO:0002142|GO:0005515|GO:0005737|GO:0005884|GO:0005929|GO:0007605|GO:0016020|GO:0019904|GO:0030424|GO:0030425|GO:0032391|GO:0032420|GO:0032421|GO:0042995|GO:0043025|GO:0043198|GO:0045202|GO:0060122	chr4	63414910	63495951	-	MGI:2682003|Vega:OTTMUSG00000000249
434204	11.6949	5.26822	1.17049	11.7355	12.0674	11.1231	10.9588	8.2476	12.303	11.3962	11.8878	11.7808	12.2334	11.0963	Whamm	protein-coding	WAS protein homolog associated with actin, golgi membranes and microtubules	BB081391|Whdc1|mKIAA1971	434204	ENSMUSG00000045795	GO:0003674|GO:0003779|GO:0005737|GO:0005794|GO:0008150|GO:0016020|GO:0031410	chr7	81571292	81596836	+	MGI:2142282
22393	0	8.75529	12.3926	0	6.894	10.246	11.4773	4.64961	0	11.1435	3.21097	11.523	10.3316	0	Wfs1	protein-coding	Wolfram syndrome 1 homolog (human)	AI481085|wolframin	22393	ENSMUSG00000039474	GO:0001822|GO:0003091|GO:0005215|GO:0005783|GO:0007601|GO:0007605|GO:0016020|GO:0016021|GO:0030176|GO:0030433|GO:0030968|GO:0031398|GO:0031625|GO:0032469|GO:0033613|GO:0034976|GO:0042593|GO:0042981|GO:0043066|GO:0043069|GO:0043433|GO:0043524|GO:0045862|GO:0045927|GO:0050821|GO:0050877|GO:0051117|GO:0051247|GO:0051726|GO:0051928|GO:0055074|GO:0070845|GO:2000675	chr5	36966104	36988982	-	MGI:1328355|Vega:OTTMUSG00000035647
67701	9.64187	0	10.0721	10.6405	9.12236	8.88252	11.438	2.99426	9.26885	10.8551	6.85161	10.5051	7.43329	9.65284	Wfdc2	protein-coding	WAP four-disulfide core domain 2	1600023A02Rik|HE4|WAP5	67701	ENSMUSG00000017723	GO:0003674|GO:0004867|GO:0005575|GO:0005576|GO:0008150|GO:0010466|GO:0030414	chr2	164562716	164568506	+	MGI:1914951|Vega:OTTMUSG00000001093
408190	0	11.2257	0	0	0.260785	0	0	0	0	0	0.246621	0	0.0284808	0	Wfdc13	protein-coding	WAP four-disulfide core domain 13	Wfdc13l1	408190	ENSMUSG00000067704	GO:0003674|GO:0004867|GO:0005575|GO:0005576|GO:0008150|GO:0010466|GO:0030414	chr2	164685107	164687706	+	MGI:3582777|Vega:OTTMUSG00000016291
381759	0	0	0	0	10.1285	0	0	0	0	0.601826	0	0	0	0	Wee2	protein-coding	WEE1 homolog 2 (S. pombe)	Gm1065|Wee1B	381759	ENSMUSG00000037159	GO:0000166|GO:0000287|GO:0004672|GO:0004674|GO:0004713|GO:0004715|GO:0005524|GO:0005634|GO:0005737|GO:0005813|GO:0006468|GO:0007067|GO:0007126|GO:0007128|GO:0007137|GO:0007143|GO:0007343|GO:0016301|GO:0016310|GO:0016740|GO:0016772|GO:0035038|GO:0046872|GO:0060283|GO:0060631	chr6	40442863	40466815	+	MGI:3027899|Vega:OTTMUSG00000023198
22390	0	11.2978	5.7852	7.74023	0	8.64575	8.97516	10.4414	7.7623	2.18679	5.38452	11.1925	10.026	0	Wee1	protein-coding	WEE 1 homolog 1 (S. pombe)	Wee1A	22390	ENSMUSG00000031016	GO:0000166|GO:0000226|GO:0000287|GO:0004672|GO:0004674|GO:0004713|GO:0004715|GO:0005515|GO:0005524|GO:0005634|GO:0005737|GO:0006468|GO:0007049|GO:0007067|GO:0016301|GO:0016310|GO:0016740|GO:0016772|GO:0018108|GO:0030010|GO:0046872|GO:0048812|GO:0051301	chr7	110122059	110143299	+	MGI:103075
230796	13.0658	10.6356	12.1044	11.7624	10.6275	10.6645	11.8794	8.63605	11.256	10.9111	9.74348	7.71402	11.6073	11.1335	Wdtc1	protein-coding	WD and tetratricopeptide repeats 1	Gm695|adipose|adp	230796	ENSMUSG00000037622	GO:0000122|GO:0001701|GO:0004857|GO:0005634|GO:0005829|GO:0006006|GO:0008361|GO:0032869|GO:0035264|GO:0042393|GO:0042826|GO:0043086|GO:0043231|GO:0045717|GO:0055082	chr4	133292466	133353481	-	MGI:2685541|Vega:OTTMUSG00000011148
103784	0	9.22482	0	1.02598	9.80629	6.61013	9.91052	11.298	10.5602	5.18679	9.64504	2.40659	8.38506	9.5691	Wdr92	protein-coding	WD repeat domain 92	AI553587|HZGJ	103784	ENSMUSG00000078970	GO:0005575|GO:0006915|GO:0034968|GO:0035064	chr11	17211893	17235200	+	MGI:2144224|Vega:OTTMUSG00000005194
101240	10.4146	0	11.649	4.48542	8.81796	7.43504	10.629	9.93257	0	11.0867	10.0955	9.31586	9.83982	7.46243	Wdr91	protein-coding	WD repeat domain 91	9530020G05Rik|AI987683|AU018665	101240	ENSMUSG00000058486	GO:0003674|GO:0005575|GO:0008150	chr6	34880426	34910831	-	MGI:2141558|Vega:OTTMUSG00000022802
72338	13.2748	7.43589	12.1843	8.56529	5.99215	8.16965	8.75601	11.6785	10.821	9.44392	9.89919	11.0034	7.73602	7.24928	Wdr89	protein-coding	WD repeat domain 89	2600001A11Rik	72338	ENSMUSG00000045690	GO:0003674|GO:0005575|GO:0008150	chr12	75630594	75669537	-	MGI:1919588
67836	5.6245	0	0	4.19591	0	6.67067	0	0	0	0	8.63188	6.86602	10.2409	8.63711	Wdr83	protein-coding	WD repeat domain containing 83	1500041N16Rik|Morg1	67836	ENSMUSG00000005150	GO:0000375|GO:0000398|GO:0003674|GO:0005634|GO:0005681|GO:0005737|GO:0006397|GO:0008380|GO:0071013	chr8	85075035	85080746	-	MGI:1915086|Vega:OTTMUSG00000029968
77305	5.82613	12.0702	9.46511	10.3114	8.2639	8.96868	9.17262	11.0166	11.5053	12.5313	8.34975	5.88434	11.6322	10.1463	Wdr82	protein-coding	WD repeat domain containing 82	9430077D24Rik|CDW5/WDR82	77305	ENSMUSG00000020257	GO:0000785|GO:0003674|GO:0005634|GO:0035097|GO:0048188|GO:0051568|GO:0072357	chr9	106170929	106191706	+	MGI:1924555
192652	11.2563	6.5562	11.7082	10.3879	10.5885	9.58413	9.08653	8.56412	9.02971	11.2289	10.4496	0	9.81711	10.5516	Wdr81	protein-coding	WD repeat domain 81	BC054822|Gm883|mFLJ00182	192652	ENSMUSG00000045374	GO:0003674|GO:0005575|GO:0010923	chr11	75440943	75454717	-	MGI:2681828|Vega:OTTMUSG00000006200
70465	12.3429	9.89452	12.4263	10.3758	11.1813	9.70243	12.5673	10.4109	12.0418	11.5381	10.0448	12.3592	10.4009	11.6483	Wdr77	protein-coding	WD repeat domain 77	2610003I18Rik|2610312E17Rik|C79984|p44/MEP50	70465	ENSMUSG00000000561	GO:0005634|GO:0005737|GO:0005794|GO:0006357|GO:0008284|GO:0008285|GO:0030374|GO:0060528|GO:0060770	chr3	105959498	105969760	+	MGI:1917715|Vega:OTTMUSG00000027092
241627	0	0	0	0	10.9431	11.1488	11.3056	10.5626	0	10.5538	10.5611	10.1153	2.18048	10.2891	Wdr76	protein-coding	WD repeat domain 76	5830411K18Rik|6030457D09|AA517836	241627	ENSMUSG00000027242	GO:0003674|GO:0005575|GO:0008150	chr2	121506723	121544859	+	MGI:1926186|Vega:OTTMUSG00000015376
73674	9.55524	5.1995	11.5604	8.2548	11.2701	9.57624	9.11618	11.7431	11.4379	11.9334	10.2318	6.79605	10.3404	8.16754	Wdr75	protein-coding	WD repeat domain 75	1300003A18Rik|2410118I19Rik|C77608	73674	ENSMUSG00000025995	GO:0003674|GO:0005634|GO:0008150	chr1	45795501	45823613	+	MGI:1920924|Vega:OTTMUSG00000022347
107071	11.0231	6.51438	11.4275	0	6.38043	9.15734	10.8712	11.8469	4.4538	0.601826	0	2.40659	9.06923	10.8018	Wdr74	protein-coding	WD repeat domain 74	5730436H21Rik|AA407588	107071	ENSMUSG00000042729	GO:0001825|GO:0003674|GO:0005634|GO:0005730|GO:0016070	chr19	8735839	8740624	+	MGI:2147427
71968	7.81596	11.0692	8.98764	10.7882	7.7293	9.58656	7.92566	0	10.5073	0	8.50468	1.66248	5.56102	0.526684	Wdr73	protein-coding	WD repeat domain 73	1200011I23Rik|2410008B13Rik|AI848574|C85352	71968	ENSMUSG00000025722	GO:0003674|GO:0005575|GO:0008150	chr7	80890723	80901269	-	MGI:1919218|Vega:OTTMUSG00000024601
546144	3.52496	7.1818	0	0	5.39691	0	10.9574	12.2484	11.4944	0	0	11.8364	9.95527	10.8878	Wdr72	protein-coding	WD repeat domain 72	AW558070|D230040E23	546144	ENSMUSG00000044976	GO:0003674|GO:0005575|GO:0008150	chr9	74110334	74283203	+	MGI:3583957|Vega:OTTMUSG00000023578
545085	0	0	11.1391	3.72642	5.39691	8.77547	4.59345	0	0	0.601826	7.32312	6.01667	0	7.72903	Wdr70	protein-coding	WD repeat domain 70	4833422F06Rik	545085	ENSMUSG00000039828	GO:0003674|GO:0005575|GO:0008150	chr15	7873055	8099209	-	MGI:1921020
104082	0	0	0	9.6462	0.937484	10.3892	0	0	10.6652	0	0	0	8.43315	7.08962	Wdr7	protein-coding	WD repeat domain 7	AI462727|TRAG|mKIAA0541	104082	ENSMUSG00000040560	GO:0003674|GO:0005575|GO:0008150	chr18	63708695	63989759	+	MGI:1860197
210544	0	9.13427	0	0	9.04339	4.65077	11.0668	9.48268	0	0	9.45571	9.37697	8.24657	7.21361	Wdr67	protein-coding	WD repeat domain 67	4B3|D330013L20Rik|Gm85	210544	ENSMUSG00000022364	GO:0003674|GO:0005097|GO:0005622|GO:0005813|GO:0008150|GO:0032313	chr15	57912199	57970068	+	MGI:2684931|Vega:OTTMUSG00000034888
233064	0	9.70614	10.1348	0.025984	9.82236	2.48084	0	5.06625	8.23289	10.3195	10.9215	1.66962	10.5898	8.05688	Wdr62	protein-coding	WD repeat domain 62	2310038K02Rik	233064	ENSMUSG00000037020	GO:0000922|GO:0003674|GO:0005634|GO:0021987|GO:0022008	chr7	30240138	30280421	-	MGI:1923696|Vega:OTTMUSG00000024362
66317	0	11.0988	5.99067	10.9722	9.22752	11.0931	8.576	12.1482	9.80075	12.6182	10.2578	10.7052	11.2759	10.457	Wdr61	protein-coding	WD repeat domain 61	2700038L12Rik|2810418I05Rik|REC14	66317	ENSMUSG00000061559	GO:0003674|GO:0005634|GO:0005737|GO:0006351|GO:0006355|GO:0016055|GO:0016593|GO:0032968|GO:0035327|GO:0045638|GO:0045944|GO:0051571|GO:0055087|GO:0080182|GO:2001162	chr9	54717155	54734528	-	MGI:1917493|Vega:OTTMUSG00000027395
83669	0	9.60516	0	0	0	8.54154	8.62603	11.5153	1.16714	9.31607	0	3.08466	10.2235	9.86896	Wdr6	protein-coding	WD repeat domain 6	mWDR6	83669	ENSMUSG00000066357	GO:0005737|GO:0007049|GO:0007050|GO:0008285|GO:0010507|GO:0043234|GO:0043560	chr9	108572313	108578670	-	MGI:1930140
319481	10.9675	9.75746	2.89668	1.2595	7.88862	9.39237	7.53685	2.61352	8.09861	1.9838	8.30047	2.29687	3.85432	6.60339	Wdr59	protein-coding	WD repeat domain 59	5430401O09Rik|Cdw12	319481	ENSMUSG00000031959	GO:0003674|GO:0005575|GO:0008150	chr8	111448784	111522107	-	MGI:2442115
67936	10.7749	0	11.8642	0	7.76403	9.9864	8.72273	0	0	11.6866	7.53909	9.54409	7.35041	8.69296	Wdr55	protein-coding	WD repeat domain 55	2410080P20Rik|C80692	67936	ENSMUSG00000042660	GO:0003674|GO:0005634|GO:0005730|GO:0005737|GO:0006364	chr18	36760239	36763708	+	MGI:1915186
68980	10.4783	0.841951	0	6.07038	9.08214	9.66075	6.40871	11.1688	0	0	7.38452	0	0	4.80422	Wdr53	protein-coding	WD repeat domain 53	1500002B03Rik|AI848860	68980	ENSMUSG00000022787	GO:0003674|GO:0005575|GO:0008150	chr16	32247227	32257083	+	MGI:1916230|Vega:OTTMUSG00000025767
140858	9.43871	12.0638	11.9732	12.8799	10.6815	10.6425	11.4483	12.4044	12.7264	7.99414	12.236	10.2191	11.7864	11.9121	Wdr5	protein-coding	WD repeat domain 5	2410008O07Rik|AA408785|AA960360|Big|Big-3	140858	ENSMUSG00000026917	GO:0000123|GO:0001501|GO:0005515|GO:0005622|GO:0005634|GO:0005671|GO:0006351|GO:0006355|GO:0016568|GO:0035097|GO:0043966|GO:0043981|GO:0043982|GO:0043984|GO:0048188|GO:0051568|GO:0071339	chr2	27515147	27536538	+	MGI:2155884|Vega:OTTMUSG00000012048
67561	12.7764	11.0373	10.4484	11.6189	9.2751	10.623	8.0554	11.4917	1.13187	10.4645	9.60875	9.25208	7.70405	8.44807	Wdr48	protein-coding	WD repeat domain 48	8430408H12Rik|mKIAA1449	67561	ENSMUSG00000032512	GO:0003674|GO:0005634|GO:0005737|GO:0005764|GO:0016579|GO:0043231	chr9	119894895	119926579	+	MGI:1914811
99512	11.4837	4.74884	0	0	0	6.2882	10.9101	0	0	7.32975	9.68917	8.92701	0	9.46777	Wdr47	protein-coding	WD repeat domain 47	1810073M12Rik|AA552998|mKIAA0893	99512	ENSMUSG00000040389	GO:0003674|GO:0005575|GO:0005737|GO:0005856|GO:0005874|GO:0007275|GO:0008150	chr3	108591278	108645719	+	MGI:2139593|Vega:OTTMUSG00000007257
57315	5.23846	0.841951	1.26219	11.0731	10.2166	8.70509	2.27152	2.1959	11.3033	0	8.55063	11.1664	9.14929	10.706	Wdr46	protein-coding	WD repeat domain 46	2310007I04Rik|Bing4|C78447|C78559	57315	ENSMUSG00000024312	GO:0003674|GO:0005575|GO:0008150	chr17	33940723	33949695	+	MGI:1931871|Vega:OTTMUSG00000037083
66840	9.28366	9.36158	0	10.5258	0	11.17	11.4614	6.52676	10.8967	9.2147	10.5187	7.27449	0	9.83626	Wdr45l	protein-coding	Wdr45 like	0610008N23Rik|AA408735|D16Bwg0193e|WIPI-3	66840	ENSMUSG00000025173	GO:0000045|GO:0005737|GO:0032266|GO:0080025	chr11	121327203	121354447	-	MGI:1914090|Vega:OTTMUSG00000004473
54636	11.3785	8.81349	13.4903	10.6535	1.93748	10.9866	10.8344	0	10.1182	8.44731	10.0699	10.6677	10.4967	11.1413	Wdr45	protein-coding	WD repeat domain 45	C79260|DXImx38e|JM5|Sfc19|Wdrx1	54636	ENSMUSG00000039382	GO:0000045|GO:0005737|GO:0032266|GO:0080025	chrX	7722249	7728201	+	MGI:1859606|Vega:OTTMUSG00000017803
72404	8.97737	0	0	0	8.70616	4.94027	0	0	5.30179	0	0	0	10.5696	0	Wdr44	protein-coding	WD repeat domain 44	2610034K17Rik|9130203L06|RAB11BP|RPH11	72404	ENSMUSG00000036769	GO:0005737|GO:0005768|GO:0005794|GO:0005874|GO:0016020|GO:0017137|GO:0030334|GO:0048471	chrX	23693062	23806001	+	MGI:1919654|Vega:OTTMUSG00000016985
72515	6.6718	0.841951	12.0994	8.80734	10.783	11.8635	10.8469	10.0946	11.4521	5.40918	11.9955	12.1398	10.6182	11.9971	Wdr43	protein-coding	WD repeat domain 43	2610318G08Rik|AU020887|AV024208|Wrd43|mKIAA0007	72515	ENSMUSG00000041057	GO:0003674|GO:0005575|GO:0005634|GO:0008150	chr17	71615895	71659031	+	MGI:1919765
218460	0	7.89723	0	10.6563	10.4223	5.72877	0	0	0	0	8.16713	10.184	9.77294	7.65597	Wdr41	protein-coding	WD repeat domain 41	B830029I03Rik|MSTP048	218460	ENSMUSG00000042015	GO:0003674|GO:0005575|GO:0008150	chr13	94976348	95023314	+	MGI:2445123|Vega:OTTMUSG00000035050
57773	0	11.9354	0	0	9.84587	8.72876	9.06919	7.12942	0	0	10.8587	9.85945	9.09637	10.8014	Wdr4	protein-coding	WD repeat domain 4	AI415180|AI448349|D530049K22Rik	57773	ENSMUSG00000024037	GO:0005634|GO:0005654|GO:0005737|GO:0006400|GO:0008033|GO:0036265	chr17	31494322	31512487	-	MGI:1889002|Vega:OTTMUSG00000035223
207615	9.37045	13.0997	11.3726	10.3758	10.462	8.16734	7.69714	10.6737	9.38925	7.28833	9.97519	0	8.65216	9.56577	Wdr37	protein-coding	WD repeat domain 37	3110035P10Rik|4933417A01Rik|6430603N07|AI481191|mKIAA0982	207615	ENSMUSG00000021147	GO:0003674|GO:0005575|GO:0008150	chr13	8802968	8871730	-	MGI:1920393|Vega:OTTMUSG00000042174
225348	11.9195	8.7398	13.2856	11.124	10.9907	12.166	11.5764	13.6051	11.8363	10.8444	10.6495	11.9411	12.156	10.2	Wdr36	protein-coding	WD repeat domain 36	5730444A13Rik|Ta-wdrp	225348	ENSMUSG00000038299	GO:0003674|GO:0005575|GO:0008150	chr18	32837225	32866420	+	MGI:1917819
74682	0	0	0	11.7471	7.58134	4.48084	11.8337	6.80162	0	0	10.7278	0	10.1805	10.7216	Wdr35	protein-coding	WD repeat domain 35	4930459M12Rik|4931430C06|mKIAA1336	74682	ENSMUSG00000066643	GO:0003674|GO:0005737|GO:0005813|GO:0005856|GO:0005929|GO:0005932|GO:0030030|GO:0035085|GO:0042384|GO:0042995	chr12	8974001	9028847	+	MGI:1921932|Vega:OTTMUSG00000027013
71820	0	10.5005	0.170493	0	0	0	0	0	9.53272	0	0	0	0	0	Wdr34	protein-coding	WD repeat domain 34	3200002I06Rik	71820	ENSMUSG00000039715	GO:0003674|GO:0005737|GO:0008150	chr2	30031558	30048879	-	MGI:1919070|Vega:OTTMUSG00000016727
74320	9.22936	11.7965	11.6878	10.6315	11.1896	11.1124	9.15989	9.49979	10.1163	9.35337	9.42474	10.2892	11.3117	11.6434	Wdr33	protein-coding	WD repeat domain 33	1110001N06Rik|2310011G05Rik|2810021O11Rik|8430413N20Rik|WDC146	74320	ENSMUSG00000024400	GO:0003674|GO:0005581|GO:0005634|GO:0006397|GO:0008150	chr18	31804057	31908987	+	MGI:1921570
269470	11.1606	10.2751	12.1579	9.37028	11.0374	11.8406	12.3	11.5942	12.6611	6.84975	10.431	11.3135	11.1031	10.6363	Wdr3	protein-coding	WD repeat domain 3	AW546279|D030020G18Rik	269470	ENSMUSG00000033285	GO:0003674|GO:0005634|GO:0005730|GO:0008150|GO:0031965	chr3	100138180	100162403	-	MGI:2443143|Vega:OTTMUSG00000006955
226757	11.6865	12.1989	11.2876	13.357	12.2658	11.9883	13.5647	12.8524	11.6395	11.78	12.3262	12.459	12.3808	12.5635	Wdr26	protein-coding	WD repeat domain 26	1600024A01Rik|AA693241|AI447817|AU044014|C77982|Gid7	226757	ENSMUSG00000038733	GO:0003674|GO:0005634|GO:0005737|GO:0008150	chr1	181173226	181211978	-	MGI:1923825|Vega:OTTMUSG00000034873
268933	11.8287	0	0	0	7.90327	9.71447	0	0	0	0	6.53136	10.3827	0	0	Wdr24	protein-coding	WD repeat domain 24	BC037651	268933	ENSMUSG00000025737	GO:0003674|GO:0005575|GO:0008150	chr17	25823627	25828730	+	MGI:2446285|Vega:OTTMUSG00000029399
69641	11.0847	9.81062	9.94033	9.81225	9.65344	7.46953	7.2637	8.58992	10.2033	12.0253	10.2065	0.0846624	9.85996	8.08962	Wdr20a	protein-coding	WD repeat domain 20A	2310040A13Rik|AI549910|WDR20	69641	ENSMUSG00000037957	GO:0003674|GO:0005575|GO:0008150	chr12	110737949	110804238	+	MGI:1916891
216156	0	9.65574	11.1189	12.0877	10.1591	8.22904	10.5187	6.80896	1.13187	1.60183	8.12663	6.10703	9.87048	8.34725	Wdr18	protein-coding	WD repeat domain 18	2310012I10Rik|AU044733|AW122032	216156	ENSMUSG00000035754	GO:0003674|GO:0005575|GO:0007275|GO:0008150	chr10	79960152	79969246	+	MGI:2158400
73447	0	5.72459	0	0	0.857756	9.48084	4.50455	11.3179	10.8358	0	0	0	8.29423	10.0258	Wdr13	protein-coding	WD repeat domain 13	1700060B08Rik|5730411P10Rik|DXHXS7467e|W51679|mMg21	73447	ENSMUSG00000031166	GO:0003674|GO:0005634|GO:0005737|GO:0008150	chrX	8123301	8132858	-	MGI:1914661|Vega:OTTMUSG00000018090
57750	0	9.97894	12.372	9.83976	6.71884	10.4042	11.7943	1.18691	10.187	0.601826	10.1758	9.28923	11.3213	11.6031	Wdr12	protein-coding	WD repeat domain 12	4933402C23Rik|Ytm1|Ytm1p	57750	ENSMUSG00000026019	GO:0000463|GO:0000466|GO:0005515|GO:0005634|GO:0005654|GO:0005730|GO:0006364|GO:0007219|GO:0008283|GO:0030687|GO:0042254|GO:0070545	chr1	60076868	60098500	-	MGI:1927241|Vega:OTTMUSG00000021598
207425	7.29504	10.2714	11.9953	11.7234	9.55035	10.1277	10.991	11.5612	10.8323	11.5712	9.71501	12.0829	11.7021	11.9378	Wdr11	protein-coding	WD repeat domain 11	2900055P10Rik|AW489876|Brwd2|mKIAA1351	207425	ENSMUSG00000042055	GO:0003674|GO:0005737|GO:0005929|GO:0008150|GO:0016020|GO:0016021	chr7	129591863	129635738	+	MGI:1920230|Vega:OTTMUSG00000029364
22388	13.8268	13.4495	13.878	12.5301	13.168	13.1353	13.2229	13.3542	12.6451	13.147	13.2245	13.4822	12.967	12.6188	Wdr1	protein-coding	WD repeat domain 1	Aip1|D5Wsu185e|rede	22388	ENSMUSG00000005103	GO:0003779|GO:0005737|GO:0005856|GO:0007605|GO:0015629	chr5	38526813	38561595	-	MGI:1337100
218973	11.7759	10.7675	11.6391	12.2121	11.863	10.7858	11.5754	0	4.93922	12.2609	10.5828	10.5464	11.8511	8.77289	Wdhd1	protein-coding	WD repeat and HMG-box DNA binding protein 1	A630092E18|AND-1|D630024B06Rik	218973	ENSMUSG00000037572	GO:0003674|GO:0003677|GO:0005634|GO:0008150	chr14	47240944	47276857	-	MGI:2443514|Vega:OTTMUSG00000017452
72145	12.6711	8.55963	11.7847	10.5334	10.077	9.70243	8.50033	0	2.13187	11.3616	11.5015	12.0334	10.8852	9.86356	Wdfy3	protein-coding	WD repeat and FYVE domain containing 3	2610509D04Rik|ALFY|AW319683|B930017C24|BWF1|Bchs|D5Ertd66e|Ggtb3|ZFYVE25|mKIAA0993	72145	ENSMUSG00000043940	GO:0003831|GO:0005545|GO:0005635|GO:0005737|GO:0005776|GO:0008152|GO:0016020|GO:0019898|GO:0044444|GO:0046872	chr5	101832953	102069921	-	MGI:1096875|Vega:OTTMUSG00000037884
268752	0	10.5784	11.6808	9.06216	9.83079	0	9.45621	0	10.8547	11.3348	1.9922	8.57652	5.22088	9.81405	Wdfy2	protein-coding	WD repeat and FYVE domain containing 2	5830485M08|B130024L21Rik|ProF|ZFYVE22	268752	ENSMUSG00000014547	GO:0003674|GO:0005575|GO:0008150|GO:0046872	chr14	62837690	62961508	+	MGI:2442811
69368	10.9466	3.74884	12.1559	10.5486	10.1986	10.7628	12.0763	12.8262	11.0432	9.52066	12.359	9.93641	10.6153	11.0496	Wdfy1	protein-coding	WD repeat and FYVE domain containing 1	1700013B03Rik|1700120F24Rik|FENS-1|Jr1|WDF1|ZFYVE17|mKIAA1435	69368	ENSMUSG00000073643	GO:0005545|GO:0005634|GO:0005769|GO:0005829|GO:0008150|GO:0046872	chr1	79702262	79761769	-	MGI:1916618|Vega:OTTMUSG00000021445
79565	0	10.6453	8.71739	11.5661	10.0577	5.18128	0	0	6.55813	10.3849	7.07966	9.71947	9.5693	5.462	Wbscr27	protein-coding	Williams Beuren syndrome chromosome region 27 (human)	AW492986|BC002286	79565	ENSMUSG00000040557	GO:0003674|GO:0005575|GO:0008150	chr5	134932373	134942637	+	MGI:1933146|Vega:OTTMUSG00000025980
66138	0	1.84195	12.1663	4.34791	8.98461	11.4724	0	9.65553	11.2456	11.9453	0	9.70071	10.9426	9.6497	Wbscr22	protein-coding	Williams Beuren syndrome chromosome region 22	1110003N24Rik	66138	ENSMUSG00000005378	GO:0003674|GO:0005575|GO:0005634|GO:0008150|GO:0008152|GO:0008168|GO:0016740|GO:0032259	chr5	135052957	135064666	-	MGI:1913388|Vega:OTTMUSG00000025995
94254	0.717608	11.0689	0	4.78087	8.80142	0	0	11.1759	11.7206	0	8.53523	0	9.32514	9.15737	Wbscr16	protein-coding	Williams-Beuren syndrome chromosome region 16 homolog (human)	5730496C04Rik|AU019812	94254	ENSMUSG00000061979	GO:0005087|GO:0005739|GO:0050790	chr5	134148058	134176767	-	MGI:2137600|Vega:OTTMUSG00000024559
75410	0	10.5968	0	11.256	12.153	11.5625	10.8137	10.556	11.6272	11.0863	11.7631	11.6011	10.0354	10.4283	Wbp7	protein-coding	WW domain binding protein 7	2610014H22Rik|Kmt2b|Mll2|mKIAA0304	75410	ENSMUSG00000006307	GO:0001541|GO:0003677|GO:0005634|GO:0006351|GO:0006355|GO:0008168|GO:0008270|GO:0009994|GO:0016458|GO:0016568|GO:0016740|GO:0018022|GO:0018024|GO:0030728|GO:0032259|GO:0034968|GO:0035097|GO:0042800|GO:0046872|GO:0051568|GO:0051569|GO:0080182	chr7	30520288	30739356	-	MGI:109565|Vega:OTTMUSG00000023938
22381	13.7054	13.8065	14.9919	13.4352	13.1126	12.186	12.8458	12.8656	11.1667	13.1656	12.2607	11.1588	10.874	11.8084	Wbp5	protein-coding	WW domain binding protein 5	AL024233	22381	ENSMUSG00000042712	GO:0005575|GO:0008150|GO:0050699	chrX	136245080	136247139	+	MGI:109567|Vega:OTTMUSG00000018694
22380	8.17705	4.84195	10.8766	0	10.5215	8.2882	10.7734	0	11.9828	0	9.35852	9.80062	11.6057	6.61157	Wbp4	protein-coding	WW domain binding protein 4	AW545037|BB101031|FBP21	22380	ENSMUSG00000022023	GO:0003676|GO:0005515|GO:0005634|GO:0005681|GO:0005886|GO:0006397|GO:0008270|GO:0008380|GO:0016607|GO:0045292|GO:0046872|GO:0070064	chr14	79459937	79481268	-	MGI:109568
22378	0	10.9354	3.34042	7.26439	5.18541	11.4241	9.97915	0	10.7065	0	3.57716	11.3026	12.5561	9.4977	Wbp2	protein-coding	WW domain binding protein 2	0	22378	ENSMUSG00000034341	GO:0005515|GO:0005575|GO:0008150	chr11	116078573	116086964	-	MGI:104709|Vega:OTTMUSG00000003690
60321	11.3419	7.30138	12.0702	11.7103	11.8327	11.2556	10.7641	9.86815	12.103	11.0113	10.3963	9.1588	12.1617	10.6059	Wbp11	protein-coding	WW domain binding protein 11	2510026P17Rik|D6Wsu113e|Npwbp|SIPP1	60321	ENSMUSG00000030216	GO:0005515|GO:0005634|GO:0005730|GO:0005737|GO:0006364|GO:0006396|GO:0006397|GO:0008380|GO:0008599|GO:0016607|GO:0050699|GO:0050790	chr6	136813654	136828216	-	MGI:1891823|Vega:OTTMUSG00000023417
22377	10.8463	0	0	0	0	2.48084	0	0	7.70172	0	0	3.66962	0	0	Wbp1	protein-coding	WW domain binding protein 1	AI255152	22377	ENSMUSG00000030035	GO:0005515|GO:0005575|GO:0008150|GO:0050699	chr6	83119044	83121461	-	MGI:104710|Vega:OTTMUSG00000024274
73178	12.0095	14.1728	12.8882	12.8917	13.7979	10.7605	11.7463	11.2272	12.799	12.0909	12.6361	11.2242	13.0335	10.8189	Wasl	protein-coding	Wiskott-Aldrich syndrome-like (human)	2900021I12Rik|3110031I02Rik|N-WASP	73178	ENSMUSG00000029684	GO:0000139|GO:0003779|GO:0005083|GO:0005515|GO:0005634|GO:0005730|GO:0005737|GO:0005856|GO:0006351|GO:0006355|GO:0006461|GO:0006900|GO:0008154|GO:0009617|GO:0010324|GO:0015629|GO:0016023|GO:0016050|GO:0030027|GO:0030031|GO:0030036|GO:0030050|GO:0030478|GO:0034629|GO:0045010|GO:0051491|GO:0051653|GO:0097320|GO:2000370	chr6	24613810	24664995	-	MGI:1920428|Vega:OTTMUSG00000037666
68767	0	7.92941	11.7669	0	8.22212	10.3589	4.50772	0	0	0	2.31413	11.5518	0	9.67149	Wash	protein-coding	WAS protein family homolog	1110049F14Rik|ORF19|Wash1	68767	ENSMUSG00000024101	GO:0003779|GO:0005768|GO:0005769|GO:0006810|GO:0016020|GO:0016197|GO:0034314|GO:0055037	chr17	66111546	66120503	+	MGI:1916017
242687	12.556	12.3903	10.5192	12.9313	12.8713	11.724	12.5476	12.5604	11.0801	13.0684	11.8549	13.0598	12.1875	12.4872	Wasf2	protein-coding	WAS protein family, member 2	AW742646|D4Ertd13e|WAVE2	242687	ENSMUSG00000028868	GO:0001525|GO:0001667|GO:0001726|GO:0003779|GO:0005515|GO:0005622|GO:0005737|GO:0005769|GO:0005856|GO:0006897|GO:0006928|GO:0016601|GO:0030027|GO:0030032|GO:0030036|GO:0030048	chr4	133130633	133199068	+	MGI:1098641|Vega:OTTMUSG00000010477
70560	0	7.35054	0.755455	4.02598	8.33452	0	0	10.9783	10.5974	11.5329	0.992199	5.29956	1.76545	7.68686	Wars2	protein-coding	tryptophanyl tRNA synthetase 2 (mitochondrial)	5730427B17Rik|9430020O07Rik|AI413375|TrpRS	70560	ENSMUSG00000004233	GO:0000166|GO:0001570|GO:0004812|GO:0004830|GO:0005524|GO:0005737|GO:0005739|GO:0006412|GO:0006418|GO:0006436|GO:0016874	chr3	99141090	99220203	+	MGI:1917810|Vega:OTTMUSG00000006862
22375	1.71761	11.1605	10.468	0	2.93748	9.1102	9.37079	11.0379	9.38217	3.68929	11.4305	11.8341	10.2955	9.76277	Wars	protein-coding	tryptophanyl-tRNA synthetase	TrpRS|WRS	22375	ENSMUSG00000021266	GO:0000166|GO:0001525|GO:0004812|GO:0004830|GO:0005524|GO:0005737|GO:0006412|GO:0006418|GO:0006436|GO:0016874|GO:0045765	chr12	108860030	108894174	-	MGI:104630|Vega:OTTMUSG00000034952
218914	12.5637	12.4113	10.1413	12.9353	13.6029	12.044	12.8381	10.5317	12.4166	10.4621	12.9332	12.0356	11.9487	12.5408	Wapal	protein-coding	wings apart-like homolog (Drosophila)	2410073G16|A530089A20Rik|BC037674|FOE|mKIAA0261|mWAPL	218914	ENSMUSG00000041408	GO:0000785|GO:0000795|GO:0003674|GO:0005634|GO:0005694|GO:0005737|GO:0007049|GO:0007067|GO:0008156|GO:0008278|GO:0009636|GO:0015630|GO:0035562|GO:0043231|GO:0045875|GO:0051301|GO:0071168|GO:0071922	chr14	34673928	34746217	+	MGI:2675859|Vega:OTTMUSG00000024463
225131	10.3642	11.6134	0	10.3218	6.20427	8.44085	11.6205	10.8258	11.6826	10.9635	8.81557	10.568	10.5887	11.8132	Wac	protein-coding	WW domain containing adaptor with coiled-coil	1110067P07Rik|A230035H12Rik|AI256735|AI256776|Wwp4	225131	ENSMUSG00000024283	GO:0000075|GO:0000993|GO:0003682|GO:0005634|GO:0005681|GO:0006351|GO:0006355|GO:0006974|GO:0010390|GO:0016239|GO:0016568|GO:0032435|GO:0045893|GO:0071894	chr18	7868858	7929027	+	MGI:2387357|Vega:OTTMUSG00000036803
219189	4.71761	0	7.92204	10.4247	8.05122	8.70484	1.47797	0	10.1091	5.90695	9.54486	5.66962	6.30977	7.03304	Vwa8	protein-coding	von Willebrand factor A domain containing 8	1300010F03Rik|4932416F07Rik|AI957255|Kiaa0564|mKIAA0564	219189	ENSMUSG00000058997	GO:0000166|GO:0003674|GO:0005524|GO:0005576|GO:0005739|GO:0008150|GO:0016887|GO:0017111	chr14	78849178	79202310	+	MGI:1919008
53612	6.39003	2.64931	7.46511	10.6296	8.81092	0	0	0	7.95205	10.1989	9.96805	9.80747	0	8.696	Vti1b	protein-coding	vesicle transport through interaction with t-SNAREs 1B homolog	AU015348|GES30|MVti1b|SNARE|Vti1-rp1	53612	ENSMUSG00000021124	GO:0005515|GO:0005794|GO:0048471	chr12	79156017	79172458	-	MGI:1855688|Vega:OTTMUSG00000034944
53611	9.63199	0.505667	0	0	0	10.1761	0	0	7.10915	0	0	7.42451	0.692198	8.17054	Vti1a	protein-coding	vesicle transport through interaction with t-SNAREs homolog 1A (yeast)	1110014F16Rik|1110018K19Rik|4921537J05Rik|MVti1|MVti1a|Vti1|Vti1-rp2	53611	ENSMUSG00000024983	GO:0005484|GO:0005622|GO:0005794|GO:0006810|GO:0006886|GO:0006888|GO:0008021|GO:0015031|GO:0016020|GO:0016021|GO:0016192|GO:0030136|GO:0031201|GO:0042147|GO:0043025|GO:0048280	chr19	55316351	55626561	+	MGI:1855699
242122	12.4472	0.841951	0	0	8.46496	10.7511	11.3768	11.6669	8.26629	9.45981	7.56963	11.1091	9.96512	8.59863	Vtcn1	protein-coding	V-set domain containing T cell activation inhibitor 1	B7h4|B7s1|B7x|BC032925	242122	ENSMUSG00000051076	GO:0001562|GO:0005102|GO:0005886|GO:0009897|GO:0016020|GO:0031225|GO:0050868|GO:0072602|GO:0072643	chr3	100825459	100896922	+	MGI:3039619|Vega:OTTMUSG00000007078
66201	0	10.14	8.50812	8.82365	3.10741	10.3373	9.50034	0	10.9817	0	10.8983	11.3002	8.37031	7.108	Vta1	protein-coding	Vps20-associated 1 homolog (S. cerevisiae)	1110001D18Rik|1110059P08Rik|AU040813|C85340|LIP5|SBP1	66201	ENSMUSG00000019868	GO:0005515|GO:0005737|GO:0005768|GO:0006810|GO:0015031|GO:0016020	chr10	14655333	14705489	-	MGI:1913451|Vega:OTTMUSG00000031918
231668	11.7362	10.0647	4.97785	1.02598	6.64016	9.37869	0	0	0	10.9333	8.96661	7.28433	2.18048	8.69923	Vsig10	protein-coding	V-set and immunoglobulin domain containing 10	0	231668	ENSMUSG00000066894	GO:0003674|GO:0005575|GO:0008150|GO:0016020|GO:0016021	chr5	117319266	117355006	+	MGI:2448533|Vega:OTTMUSG00000025764
101568	7.5631	9.46034	11.8245	6.36583	3.74484	7.93205	9.08899	9.6309	6.72176	10.1076	0.992199	9.18006	0	9.85951	Vrk3	protein-coding	vaccinia related kinase 3	AI428238	101568	ENSMUSG00000002205	GO:0000166|GO:0004672|GO:0005524|GO:0005634|GO:0006468|GO:0016772|GO:0019903|GO:0032516|GO:0070373	chr7	44748629	44777514	+	MGI:2182465|Vega:OTTMUSG00000022259
69922	0	0	11.0871	11.349	7.13716	9.25892	0	11.1999	9.58719	0	8.62396	7.51929	0	10.0944	Vrk2	protein-coding	vaccinia related kinase 2	2810003O05Rik|AI447698	69922	ENSMUSG00000064090	GO:0000166|GO:0004672|GO:0004674|GO:0005524|GO:0005634|GO:0005737|GO:0005739|GO:0005783|GO:0005789|GO:0006468|GO:0006979|GO:0016020|GO:0016021|GO:0016301|GO:0016310|GO:0016740|GO:0016772|GO:0031966|GO:0043408|GO:0046777|GO:2000659	chr11	26471402	26593920	-	MGI:1917172|Vega:OTTMUSG00000008090
22367	10.8281	5.36551	12.1786	12.09	10.6603	10.9207	6.01195	12.206	11.226	11.6486	9.72861	10.9901	11.1812	11.5629	Vrk1	protein-coding	vaccinia related kinase 1	51PK	22367	ENSMUSG00000021115	GO:0000166|GO:0004672|GO:0004674|GO:0005524|GO:0005634|GO:0005730|GO:0005737|GO:0005795|GO:0005856|GO:0006468|GO:0007049|GO:0007067|GO:0016301|GO:0016310|GO:0016740|GO:0016772|GO:0046777|GO:0051301|GO:0090166	chr12	106010263	106077410	+	MGI:1261847
209018	0	10.0441	6.12469	0	9.45318	11.1211	11.3139	0	11.1156	10.5524	10.6388	7.42451	11.1105	8.03736	Vps8	protein-coding	vacuolar protein sorting 8 homolog (S. cerevisiae)	AI315068|AU040738|mKIAA0804	209018	ENSMUSG00000033653	GO:0003674|GO:0005575|GO:0008150|GO:0008270|GO:0046872	chr16	21423118	21644680	+	MGI:2146407|Vega:OTTMUSG00000027225
21427	5.84689	10.5809	1.75545	4.48542	8.30817	0	11.6844	11.1411	10.3691	10.1736	9.99361	10.5502	10.6593	11.78	Vps72	protein-coding	vacuolar protein sorting 72 (yeast)	Tcfl1|YL-1	21427	ENSMUSG00000008958	GO:0003677|GO:0005634|GO:0006351|GO:0006355|GO:0016568|GO:0035019|GO:0043234	chr3	95111042	95123051	+	MGI:1202305|Vega:OTTMUSG00000019665
245944	12.6407	12.9174	13.1796	10.6887	12.2054	10.2962	10.8238	9.81167	10.102	12.4398	13.4349	10.4345	13.6069	12.4399	Vps54	protein-coding	vacuolar protein sorting 54 (yeast)	5330404P15Rik|Hcc8|Vps54l|mSLP8|wr	245944	ENSMUSG00000020128	GO:0000938|GO:0006810|GO:0015031|GO:0040007|GO:0042147|GO:0048873|GO:0050881|GO:0060052	chr11	21238889	21321133	+	MGI:2178798|Vega:OTTMUSG00000005242
68299	12.8193	10.8633	10.2453	10.756	9.82749	10.5683	11.1839	13.1972	10.7767	11.1057	12.08	10.0419	10.121	11.6979	Vps53	protein-coding	vacuolar protein sorting 53 (yeast)	2010002A08Rik|2310040I21Rik|3100002B05Rik|Hccs1	68299	ENSMUSG00000017288	GO:0000938|GO:0005768|GO:0005794|GO:0006810|GO:0015031|GO:0016020	chr11	76046226	76243699	-	MGI:1915549|Vega:OTTMUSG00000006225
224705	11.5778	9.6669	9.93376	10.8438	11.8289	8.55766	12.7403	12.232	11.4022	3.91229	11.3085	11.235	9.29982	11.1727	Vps52	protein-coding	vacuolar protein sorting 52 (yeast)	ARE1|D130068D18|D430041K17Rik|Sacm2l	224705	ENSMUSG00000024319	GO:0003674|GO:0005575|GO:0005768|GO:0005794|GO:0006810|GO:0008150|GO:0015031|GO:0016020	chr17	33955882	33966490	+	MGI:1330304|Vega:OTTMUSG00000037086
68505	8.11421	5.86432	0	4.93287	0	10.5073	7.6809	11.3068	2.4538	6.24568	4.89909	9.35613	10.3264	7.97962	Vps51	protein-coding	vacuolar protein sorting 51 homolog (S. cerevisiae)	1110014N23Rik|3110057M17Rik|AI837850|Ffr	68505	ENSMUSG00000024797	GO:0000938|GO:0003674|GO:0005794|GO:0006810|GO:0006869|GO:0006914|GO:0015031|GO:0042147	chr19	6067842	6077187	-	MGI:1915755|Vega:OTTMUSG00000028979
20479	11.264	0	12.9299	11.9564	11.2378	9.09923	7.97516	10.4103	13.1338	11.8939	12.1574	11.4888	11.2693	11.2633	Vps4b	protein-coding	vacuolar protein sorting 4b (yeast)	8030489C12Rik|Skd1	20479	ENSMUSG00000009907	GO:0000166|GO:0005515|GO:0005524|GO:0005634|GO:0005737|GO:0005764|GO:0005768|GO:0005769|GO:0005770|GO:0005774|GO:0005829|GO:0006200|GO:0006810|GO:0006813|GO:0007032|GO:0007049|GO:0008022|GO:0010008|GO:0015031|GO:0016020|GO:0016197|GO:0016887|GO:0017111|GO:0030301|GO:0032367|GO:0032510|GO:0033993|GO:0051301	chr1	106770788	106796725	-	MGI:1100499|Vega:OTTMUSG00000021646
116733	5.82613	11.3004	10.3817	11.1604	11.8353	10.7697	7.67765	11.211	0	8.27426	10.9985	10.6498	10.9781	8.89698	Vps4a	protein-coding	vacuolar protein sorting 4a (yeast)	4930589C15Rik|AI325971|AW553189	116733	ENSMUSG00000031913	GO:0000166|GO:0000910|GO:0005515|GO:0005524|GO:0005737|GO:0005768|GO:0005769|GO:0006810|GO:0007049|GO:0008022|GO:0015031|GO:0016020|GO:0016192|GO:0016197|GO:0017048|GO:0017111|GO:0019904|GO:0030496|GO:0048471|GO:0051301	chr8	107031326	107045756	+	MGI:1890520|Vega:OTTMUSG00000031758
22365	0	11.7417	11.603	3.83334	11.1512	10.4738	0	0	0	0	10.4872	7.69938	10.2028	0.804219	Vps45	protein-coding	vacuolar protein sorting 45 (yeast)	AI462172|AW554165|mVps45	22365	ENSMUSG00000015747	GO:0000139|GO:0005515|GO:0005768|GO:0005794|GO:0006810|GO:0006904|GO:0008150|GO:0010008|GO:0015031|GO:0016020|GO:0016021|GO:0016192	chr3	95999832	96058455	-	MGI:891965|Vega:OTTMUSG00000022191
218035	12.3686	0	9.46969	10.7958	9.98733	10.1247	12.6129	11.4024	10.6923	5.64622	11.4649	8.17742	5.35041	10.6684	Vps41	protein-coding	vacuolar protein sorting 41 (yeast)	AI317346|Vam2|mVam2	218035	ENSMUSG00000041236	GO:0005515|GO:0005769|GO:0005770|GO:0005798|GO:0005829|GO:0005874|GO:0006810|GO:0006886|GO:0008017|GO:0008270|GO:0015031|GO:0016020|GO:0016192|GO:0030897|GO:0046872|GO:0048193	chr13	18717292	18866811	+	MGI:1929215
269338	10.7209	11.4799	0	8.6842	9.4559	9.93822	5.87029	0	10.397	9.23117	11.1038	10.3111	11.0745	10.5516	Vps39	protein-coding	vacuolar protein sorting 39 (yeast)	A230065P22Rik|AW743070|Vam6|Vam6P|mVam6	269338	ENSMUSG00000027291	GO:0005083|GO:0005515|GO:0005737|GO:0005764|GO:0005768|GO:0006810|GO:0006886|GO:0015031|GO:0016020|GO:0016192|GO:0030897	chr2	120316461	120353133	-	MGI:2443189|Vega:OTTMUSG00000015284
107305	1.5183	10.9563	0	10.8893	5.84437	9.59979	0	0	0	9.23482	0	9.86471	0	0	Vps37c	protein-coding	vacuolar protein sorting 37C (yeast)	5730409F24Rik|AU042646	107305	ENSMUSG00000048832	GO:0003674|GO:0005768|GO:0006810|GO:0015031|GO:0016020	chr19	10688735	10714419	+	MGI:2147661
330192	9.81564	9.59014	9.02692	5.88396	11.1205	10.2946	8.54227	4.0938	11.5681	9.68664	8.45163	10.9726	9.14338	5.9335	Vps37b	protein-coding	vacuolar protein sorting 37B (yeast)	2300007F24Rik|AI415429|BC026744	330192	ENSMUSG00000066278	GO:0003674|GO:0005768|GO:0006810|GO:0015031|GO:0016020	chr5	124004641	124032260	-	MGI:1916724
52348	8.17516	2.246	7.32279	10.7143	11.0407	10.1016	10.7654	7.81018	10.164	8.54727	9.94261	8.74829	13.0404	9.47169	Vps37a	protein-coding	vacuolar protein sorting 37A (yeast)	2210018P21Rik|4930592A21Rik|AW261445|D8Ertd531e	52348	ENSMUSG00000031600	GO:0003674|GO:0005634|GO:0005737|GO:0005768|GO:0005813|GO:0006810|GO:0015031|GO:0016020|GO:0043231	chr8	40511783	40551134	+	MGI:1261835
70160	11.2669	12.0653	7.81073	11.5198	10.2951	10.0024	10.0281	0	0	10.6067	10.431	6.03886	10.6522	10.2293	Vps36	protein-coding	vacuolar protein sorting 36 (yeast)	1700010A24Rik|2210415M20Rik|2810408E15Rik|Eap45	70160	ENSMUSG00000031479	GO:0005634|GO:0005737|GO:0005764|GO:0005768|GO:0005770|GO:0006351|GO:0006355|GO:0006810|GO:0008289|GO:0015031|GO:0016020|GO:0016197|GO:0032266|GO:0043130	chr8	22192860	22218597	+	MGI:1917410|Vega:OTTMUSG00000027110
65114	11.1116	10.4231	13.6632	13.4391	12.8761	12.5056	11.9822	13.1492	12.4187	12.9253	13.1997	12.3269	11.8489	12.3828	Vps35	protein-coding	vacuolar protein sorting 35	AI647796|Mem3	65114	ENSMUSG00000031696	GO:0005515|GO:0005737|GO:0005768|GO:0005829|GO:0006624|GO:0006810|GO:0015031|GO:0016020|GO:0016021	chr8	85260392	85299497	-	MGI:1890467
233405	1.34988	0.104985	11.2217	9.50789	10.5351	10.4244	0	0.38854	10.6771	0	9.6945	10.7749	9.08331	5.23402	Vps33b	protein-coding	vacuolar protein sorting 33B (yeast)	0	233405	ENSMUSG00000030534	GO:0005515|GO:0005737|GO:0005764|GO:0005768|GO:0005770|GO:0006810|GO:0006904|GO:0006944|GO:0015031|GO:0016020|GO:0016192|GO:0019905|GO:0030348|GO:0031091|GO:0032400|GO:0032418|GO:0048471|GO:0070889	chr7	80269655	80291579	+	MGI:2446237|Vega:OTTMUSG00000017577
77573	0	10.055	0.755455	0	10.1003	9.78462	4.35244	8.2313	11.7883	0	4.24013	9.11533	8.05085	11.1177	Vps33a	protein-coding	vacuolar protein sorting 33A (yeast)	3830421M04Rik|AI503300|AW048546|AW554476|bf	77573	ENSMUSG00000029434	GO:0005764|GO:0005768|GO:0005769|GO:0005770|GO:0006810|GO:0006904|GO:0015031|GO:0016020|GO:0016192|GO:0030220|GO:0031410|GO:0032400|GO:0032403|GO:0032418|GO:0043473|GO:0048070|GO:0048471	chr5	123528760	123573015	-	MGI:1924823
66914	0	10.9738	0	8.8746	10.2098	0	7.47044	8.04489	0	0	10.2198	9.2835	4.63992	9.27386	Vps28	protein-coding	vacuolar protein sorting 28 (yeast)	1110014J03Rik|AI847241|D730005C08Rik	66914	ENSMUSG00000062381	GO:0005515|GO:0005737|GO:0005768|GO:0005829|GO:0005886|GO:0006810|GO:0015031|GO:0016020|GO:0031397	chr15	76622088	76626027	-	MGI:1914164
69091	0	0	0	10.8098	10.1149	0	0	9.03396	0.131867	1.60183	9.41216	10.1774	6.70405	7.44807	Vps26b	protein-coding	vacuolar protein sorting 26 homolog B (yeast)	1810012I05Rik|2310075A12Rik|AI848392	69091	ENSMUSG00000031988	GO:0005737|GO:0006810|GO:0007034|GO:0015031|GO:0016020|GO:0030904	chr9	27004502	27030094	-	MGI:1917656
30930	12.772	11.3908	11.3129	12.7008	11.5805	12.1337	12.0189	12.9693	11.081	11.3832	10.995	13.2	11.5941	9.65128	Vps26a	protein-coding	vacuolar protein sorting 26 homolog A (yeast)	AA407240|HB58|Vps26	30930	ENSMUSG00000020078	GO:0005515|GO:0005737|GO:0005768|GO:0005829|GO:0006810|GO:0007034|GO:0015031|GO:0016020|GO:0030904|GO:0031982|GO:0042147	chr10	62454843	62486805	-	MGI:1353654
28084	10.4438	11.5117	1.49242	11.4037	9.83231	10.2882	11.3396	10.4987	9.90994	11.3135	10.2578	11.786	12.4481	11.4222	Vps25	protein-coding	vacuolar protein sorting 25 (yeast)	1110020N13Rik|AW107467|D11Wsu68e	28084	ENSMUSG00000078656	GO:0003674|GO:0005634|GO:0005737|GO:0005739|GO:0005768|GO:0006351|GO:0006355|GO:0006810|GO:0015031|GO:0016020	chr11	101246334	101259546	+	MGI:106354|Vega:OTTMUSG00000002759
228545	9.42841	2.42691	9.56817	10.2727	9.2684	10.2914	8.00935	11.41	10.3377	7.35671	9.0529	10.2407	7.24657	0	Vps18	protein-coding	vacuolar protein sorting 18 (yeast)	9930024E13Rik	228545	ENSMUSG00000034216	GO:0003779|GO:0005515|GO:0005764|GO:0005768|GO:0005769|GO:0005884|GO:0006810|GO:0006886|GO:0007032|GO:0007040|GO:0015031|GO:0016020|GO:0016192|GO:0030897|GO:0046872	chr2	119288742	119298453	+	MGI:2443626|Vega:OTTMUSG00000015944
80743	11.533	0	3.34042	0	3.28402	10.1188	0	0	5.91323	11.4493	11.1087	11.9415	9.80072	10.7126	Vps16	protein-coding	vacuolar protein sorting 16 (yeast)	1810074M16Rik	80743	ENSMUSG00000027411	GO:0003779|GO:0005515|GO:0005768|GO:0005769|GO:0005770|GO:0005884|GO:0008150|GO:0030424|GO:0030897|GO:0043025|GO:0051015|GO:0055037	chr2	130424320	130444269	+	MGI:2136772|Vega:OTTMUSG00000015524
230895	13.254	1.86885	12.2018	12.049	12.2388	11.7139	12.1516	12.2703	11.4605	11.1165	11.8436	10.1359	12.7318	12.1105	Vps13d	protein-coding	vacuolar protein sorting 13 D (yeast)	BC037490|C86073	230895	ENSMUSG00000020220	GO:0003674|GO:0005575|GO:0008150	chr4	144975137	145194942	-	MGI:2448530|Vega:OTTMUSG00000010745
320528	10.2606	12.9246	0	10.0553	11.1298	11.4167	10.6307	9.76244	10.6035	11.3161	11.401	10.9528	8.46125	10.5381	Vps13c	protein-coding	vacuolar protein sorting 13C (yeast)	AI552542|AV026040|C230055H22Rik|W51662|chorein	320528	ENSMUSG00000035284	GO:0003674|GO:0005575|GO:0008104|GO:0008150	chr9	67840396	67995634	+	MGI:2444207
666173	5.36147	1.84195	10.4783	9.89562	9.8623	10.062	12.252	12.878	11.2358	8.9305	11.259	10.5214	11.1112	10.0185	Vps13b	protein-coding	vacuolar protein sorting 13B (yeast)	1810042B05Rik|2310042E16Rik|4732488H20|C330002D13Rik|C87206|Coh1|D230005K13|mKIAA0532|mKIAA5032	666173	ENSMUSG00000037646	GO:0003674|GO:0005575|GO:0006810|GO:0008104|GO:0008150|GO:0015031	chr15	35371546	35931229	+	MGI:1916380
271564	11.8064	10.4677	0	11.4048	11.536	11.0352	11.2122	11.9241	7.76096	11.3391	9.76976	10.0945	11.3181	9.21785	Vps13a	protein-coding	vacuolar protein sorting 13A (yeast)	4930425F11|4930516E05Rik|4930543C13Rik|9930023P20|Chac|Chorein|D330038K10Rik|mKIAA0986	271564	ENSMUSG00000046230	GO:0003674|GO:0005575|GO:0006810|GO:0007399|GO:0007626|GO:0008104|GO:0015031|GO:0035176	chr19	16615366	16780933	-	MGI:2444304
71732	10.8437	4.84195	6.57988	10.0539	11.4183	11.9916	0	0	10.7309	8.58197	10.1968	5.91755	6.08737	8.21785	Vps11	protein-coding	vacuolar protein sorting 11 (yeast)	1200011A11Rik	71732	ENSMUSG00000032127	GO:0000166|GO:0005515|GO:0005764|GO:0005768|GO:0005769|GO:0005884|GO:0006810|GO:0006886|GO:0008150|GO:0008270|GO:0015031|GO:0016020|GO:0016192|GO:0030139|GO:0030897|GO:0031410|GO:0046872	chr9	44348105	44361670	-	MGI:1918982
321006	11.9838	12.0881	12.3801	11.3513	12.4392	11.1313	12.4136	11.7507	12.0714	12.4887	11.3234	12.2632	12.5876	11.0345	Vprbp	protein-coding	Vpr (HIV-1) binding protein	AI447437|B930007L02Rik|mKIAA0800	321006	ENSMUSG00000040325	GO:0005634|GO:0005737	chr9	106821976	106880992	+	MGI:2445220|Vega:OTTMUSG00000032620
22361	6.86735	9.98534	5.4559	9.97727	8.78297	0	7.99104	8.78682	12.0255	0	5.79955	8.83286	0	9.56909	Vnn1	protein-coding	vanin 1	V-1	22361	ENSMUSG00000037440	GO:0002526|GO:0002544|GO:0005615|GO:0005886|GO:0006807|GO:0006954|GO:0015939|GO:0016020|GO:0016021|GO:0016337|GO:0016787|GO:0016810|GO:0016811|GO:0017159|GO:0031225|GO:0033089|GO:0034235|GO:0045087	chr10	23894688	23905343	+	MGI:108395
75909	11.1056	11.4333	12.5228	12.2195	12.1872	11.416	12.3592	8.11467	11.7281	11.6797	12.4027	11.7438	8.68828	10.0198	Vmp1	protein-coding	vacuole membrane protein 1	3110098I04Rik|4930579A11Rik|AI787464|Tmem49|ni-2	75909	ENSMUSG00000018171	GO:0000407|GO:0000421|GO:0003674|GO:0005773|GO:0005783|GO:0005886|GO:0006914|GO:0007155|GO:0007566|GO:0010506|GO:0016020|GO:0016021|GO:0016337|GO:0034329	chr11	86583865	86683822	-	MGI:1923159|Vega:OTTMUSG00000001205
100125280	12.6496	6.46382	8.69254	10.1769	9.6053	9.13241	9.18434	9.85638	12.2623	3.99878	2.08167	11.4568	10.7913	8.95904	Vmn2r-ps16	pseudo	vomeronasal 2, receptor, pseudogene 16	0	100125280	0	0	chr4	146252161	146469440	+	MGI:3761371
67048	13.0104	0	10.124	0	9.16149	6.87316	5.66119	0	9.45605	0	6.25899	8.17742	0	4.38918	Vma21	protein-coding	VMA21 vacuolar H+-ATPase homolog (S. cerevisiae)	2610030H06Rik|AI840175	67048	ENSMUSG00000073131	GO:0005764|GO:0005783|GO:0005789|GO:0016020|GO:0016021|GO:0030127|GO:0031410|GO:0070072	chrX	71816779	71824706	+	MGI:1914298|Vega:OTTMUSG00000017818
104799	10.0927	12.425	0	10.1501	10.668	10.3326	11.1144	11.8327	9.71872	11.4332	11.1826	6.47698	8.63992	8.43358	Vipas39	protein-coding	VPS33B interacting protein, apical-basolateral polarity regulator, spe-39 homolog	6720456H09Rik|9330175H22Rik|AI413782|SPE-39|Spe39|Vipar|hSPE-39	104799	ENSMUSG00000021038	GO:0003674|GO:0005737|GO:0005768|GO:0005769|GO:0005770|GO:0006351|GO:0006355|GO:0006810|GO:0006886|GO:0007283|GO:0008333|GO:0015031|GO:0030154|GO:0031410|GO:0055037	chr12	87238875	87266286	-	MGI:2144805
22351	12.4756	12.0021	10.9827	11.5056	10.8704	6.00441	11.8561	12.2635	10.5654	11.1755	12.9007	10.7123	11.532	9.87632	Vill	protein-coding	villin-like	Villp	22351	ENSMUSG00000038775	GO:0003779|GO:0005575|GO:0007010|GO:0051693	chr9	119052778	119071525	+	MGI:1201781|Vega:OTTMUSG00000033841
22346	10.8281	0.841951	0	11.8358	5.02495	12.1323	12.1104	10.8681	10.7466	1.60183	7.92294	11.6431	8.26263	10.1363	Vhl	protein-coding	von Hippel-Lindau tumor suppressor	Vhlh	22346	ENSMUSG00000033933	GO:0000122|GO:0001525|GO:0001666|GO:0005515|GO:0005634|GO:0005737|GO:0005739|GO:0005829|GO:0006355|GO:0008134|GO:0010498|GO:0016020|GO:0016567|GO:0019899|GO:0030163|GO:0030182|GO:0030198|GO:0030891|GO:0032403|GO:0042069|GO:0043534|GO:0045893|GO:0051291|GO:0061428	chr6	113624021	113631633	+	MGI:103223|Vega:OTTMUSG00000024147
232334	0	7.53544	11.0156	0	6.98508	0	0	0	7.05073	0	9.30053	0	0	0	Vgll4	protein-coding	vestigial like 4 (Drosophila)	BC048841|VGL-4	232334	ENSMUSG00000030315	GO:0003674|GO:0005634|GO:0005730|GO:0006351|GO:0006355|GO:0008150	chr6	114862092	114969203	-	MGI:2652840|Vega:OTTMUSG00000023607
73569	10.5436	0	4.72842	12.0055	10.8	10.7121	2.06293	10.9519	0	0	9.20894	10.6994	5.13468	10.1684	Vgll3	protein-coding	vestigial like 3 (Drosophila)	1700110N18Rik|4832416J22|C80713|Vgl-3|Vito-2	73569	ENSMUSG00000091243	GO:0003674|GO:0005575|GO:0008150	chr16	65815633	65863066	+	MGI:1920819
215008	1.71761	0.841951	0	7.89017	0	3.80277	7.76953	0	0	6.39624	10.1646	0	10.0478	6.84861	Vezt	protein-coding	vezatin, adherens junctions transmembrane protein	6330418D12|AI854408|vezatin	215008	ENSMUSG00000036099	GO:0002142|GO:0005515|GO:0005634|GO:0005886|GO:0007275|GO:0016020|GO:0016021|GO:0016337|GO:0030054|GO:0031410|GO:0043009	chr10	93968100	94035748	-	MGI:2143698|Vega:OTTMUSG00000030972
22344	10.4336	5.95047	0	8.92383	0	10.8526	0	0	7.34132	11.6939	0	8.51929	5.79519	0	Vezf1	protein-coding	vascular endothelial zinc finger 1	AI848691|AW046909|db1	22344	ENSMUSG00000018377	GO:0001525|GO:0001885|GO:0005634	chr11	88068341	88084729	+	MGI:1313291|Vega:OTTMUSG00000001479
22335	10.3651	12.5992	12.4921	12.6616	11.809	10.3279	12.0534	11.1235	10.7074	11.5534	11.1176	11.7149	12.8636	13.0048	Vdac3	protein-coding	voltage-dependent anion channel 3	0	22335	ENSMUSG00000008892	GO:0000166|GO:0001662|GO:0005739|GO:0005741|GO:0005743|GO:0005791|GO:0006810|GO:0006811|GO:0006820|GO:0007268|GO:0007270|GO:0007612|GO:0008308|GO:0015288|GO:0016020|GO:0016021|GO:0044070|GO:0046930|GO:0055085	chr8	22577075	22593813	-	MGI:106922
22334	13.3062	12.9624	13.3221	12.4266	12.4308	12.9389	14.298	13.4125	13.1391	13.253	12.3178	13.4455	12.3551	13.2857	Vdac2	protein-coding	voltage-dependent anion channel 2	Vdac6|mVDAC2|mVDAC6	22334	ENSMUSG00000021771	GO:0000166|GO:0005515|GO:0005739|GO:0005741|GO:0005743|GO:0006810|GO:0006811|GO:0006820|GO:0008308|GO:0015288|GO:0016020|GO:0016021|GO:0032272|GO:0042645|GO:0044070|GO:0046930|GO:0055085|GO:2001243	chr14	21831561	21845879	+	MGI:106915|Vega:OTTMUSG00000016381
22333	15.072	13.2937	13.6132	12.8804	13.3057	14.0303	12.2885	14.0388	12.7276	13.3226	13.56	14.3786	14.1351	13.4939	Vdac1	protein-coding	voltage-dependent anion channel 1	AL033343|Vdac5	22333	ENSMUSG00000020402	GO:0000166|GO:0001662|GO:0005253|GO:0005739|GO:0005741|GO:0005743|GO:0005886|GO:0006810|GO:0006811|GO:0006820|GO:0006851|GO:0006915|GO:0007268|GO:0007270|GO:0007612|GO:0008308|GO:0015288|GO:0016020|GO:0016021|GO:0032403|GO:0034765|GO:0042645|GO:0043234|GO:0044070|GO:0046930|GO:0055085	chr11	52361115	52389397	+	MGI:106919|Vega:OTTMUSG00000005626
70675	1.71761	10.4095	11.0938	10.2572	9.88142	10.8807	11.9018	1.17913	10.537	9.13706	9.04748	10.2344	10.9838	12.371	Vcpip1	protein-coding	valosin containing protein (p97)/p47 complex interacting protein 1	4932442A08|5730421J18Rik|5730538E15Rik|VCIP135|mKIAA1850	70675	ENSMUSG00000045210	GO:0004843|GO:0005737|GO:0005783|GO:0005794|GO:0006508|GO:0007030|GO:0007067|GO:0008233|GO:0008234|GO:0016320|GO:0016567|GO:0016787|GO:0090168	chr1	9720539	9748382	-	MGI:1917925|Vega:OTTMUSG00000022113
269523	15.2479	14.7257	14.5187	15.2372	14.3846	14.6853	14.912	15.1034	15.3304	14.965	14.6996	14.9744	14.6273	14.2004	Vcp	protein-coding	valosin containing protein	3110001E05|CDC48|p97|p97/VCP	269523	ENSMUSG00000028452	GO:0000166|GO:0000502|GO:0005102|GO:0005515|GO:0005524|GO:0005634|GO:0005737|GO:0005783|GO:0005829|GO:0006200|GO:0006302|GO:0006511|GO:0006810|GO:0006888|GO:0006919|GO:0006974|GO:0008289|GO:0016567|GO:0016787|GO:0016887|GO:0017111|GO:0019903|GO:0019904|GO:0030970|GO:0031334|GO:0031593|GO:0032403|GO:0032436|GO:0035861|GO:0042802|GO:0043231|GO:0043234|GO:0045732|GO:0051260|GO:0070842	chr4	42979964	43000507	-	MGI:99919|Vega:OTTMUSG00000006688
22330	13.5259	11.1058	12.7238	12.8287	13.7379	11.9531	13.6523	11.3367	8.87334	12.7172	12.7853	13.7095	12.4519	13.1467	Vcl	protein-coding	vinculin	9430097D22|AA571387|AI462105|AW545629	22330	ENSMUSG00000021823	GO:0001725|GO:0002009|GO:0002162|GO:0003779|GO:0005198|GO:0005515|GO:0005737|GO:0005856|GO:0005884|GO:0005886|GO:0005911|GO:0005912|GO:0005913|GO:0005916|GO:0005925|GO:0007155|GO:0014704|GO:0015629|GO:0016020|GO:0017048|GO:0030018|GO:0030032|GO:0030054|GO:0030334|GO:0034333|GO:0034394|GO:0042383|GO:0043034|GO:0043234|GO:0043297|GO:0045294|GO:0090136	chr14	20929433	21033673	+	MGI:98927
22327	13.157	13.1345	12.9488	13.7143	12.48	12.7453	12.8236	13.0571	12.9774	12.8195	12.6285	12.8654	12.9977	12.2404	Vbp1	protein-coding	von Hippel-Lindau binding protein 1	0	22327	ENSMUSG00000031197	GO:0005634|GO:0005737|GO:0006457|GO:0016272|GO:0043231|GO:0051082	chrX	75514297	75534946	+	MGI:1333804|Vega:OTTMUSG00000020873
22325	0	10.1064	0	0	1.93748	0	0	11.0856	10.6446	0	10.2261	0	1.18048	7.59863	Vav2	protein-coding	vav 2 oncogene	2810040F13Rik|AI847175	22325	ENSMUSG00000009621	GO:0001525|GO:0005085|GO:0005089|GO:0005154|GO:0005515|GO:0005543|GO:0005622|GO:0005737|GO:0005886|GO:0007264|GO:0016477|GO:0030031|GO:0030032|GO:0035023|GO:0035556|GO:0043552|GO:0046872|GO:0050790	chr2	27263635	27426825	-	MGI:102718|Vega:OTTMUSG00000012034
270097	0	10.3408	0	0	8.9403	0	0	8.29019	0	0	10.1584	6.40659	0	0	Vat1l	protein-coding	vesicle amine transport protein 1 homolog-like (T. californica)	9430073I07|AI427515|mKIAA1576	270097	ENSMUSG00000046844	GO:0000166|GO:0008270|GO:0016491|GO:0055114	chr8	114205640	114374070	+	MGI:2142534|Vega:OTTMUSG00000031710
26949	10.719	4.08988	0	10.3824	8.40101	11.021	10.2843	10.5543	9.69029	10.7318	11.6018	10.0973	0	10.7765	Vat1	protein-coding	vesicle amine transport protein 1 homolog (T californica)	VAT-1	26949	ENSMUSG00000034993	GO:0000166|GO:0005737|GO:0005739|GO:0005741|GO:0008270|GO:0010637|GO:0016020|GO:0016491|GO:0055114	chr11	101456910	101466199	-	MGI:1349450|Vega:OTTMUSG00000002873
22323	13.7836	13.7631	12.9718	14.2524	13.4533	13.0181	13.5818	12.5558	13.8871	14.1396	13.2783	12.7273	12.7614	13.0648	Vasp	protein-coding	vasodilator-stimulated phosphoprotein	AA107290	22323	ENSMUSG00000030403	GO:0001843|GO:0003779|GO:0005515|GO:0005522|GO:0005737|GO:0005856|GO:0005886|GO:0005925|GO:0007411|GO:0008154|GO:0016020|GO:0017124|GO:0030027|GO:0030036|GO:0030054|GO:0030175|GO:0042995|GO:0051289	chr7	19256930	19271854	-	MGI:109268|Vega:OTTMUSG00000024627
68915	0	0	0	11.582	8.34688	8.65577	0	0	0	11.0886	8.65398	11.3625	4.18048	8.873	Vars2	protein-coding	valyl-tRNA synthetase 2, mitochondrial (putative)	1190004I24Rik|Vars2l|mKIAA1885	68915	ENSMUSG00000038838	GO:0000166|GO:0002161|GO:0004812|GO:0004832|GO:0005524|GO:0005737|GO:0005739|GO:0006412|GO:0006418|GO:0006438|GO:0016874	chr17	35655635	35667592	-	MGI:1916165|Vega:OTTMUSG00000036770
22321	12.334	12.1945	0	4.34791	10.9839	11.4094	0	11.826	11.4878	11.364	10.7391	11.579	11.4501	11.4542	Vars	protein-coding	valyl-tRNA synthetase	Bat6|D17H6S56E|G7a|Vars2	22321	ENSMUSG00000007029	GO:0000166|GO:0002161|GO:0004812|GO:0004832|GO:0005524|GO:0005737|GO:0005739|GO:0006412|GO:0006418|GO:0006438|GO:0016874	chr17	35000907	35016329	+	MGI:90675|Vega:OTTMUSG00000037142
56491	0.717608	11.4363	11.244	10.3923	10.6457	10.7593	11.5663	11.1309	12.732	7.30919	8.51184	11.9757	10.8731	10.308	Vapb	protein-coding	vesicle-associated membrane protein, associated protein B and C	AI225786|AI840687|AI848259|D2Abb2e|R75548|VAP33b|Vamp33b	56491	ENSMUSG00000054455	GO:0005783|GO:0005789|GO:0005794|GO:0006874|GO:0006987|GO:0019048|GO:0019899|GO:0030968|GO:0042803|GO:0045070|GO:0046982|GO:0048487	chr2	173737571	173784336	+	MGI:1928744|Vega:OTTMUSG00000016375
30960	12.772	11.5546	13.5618	10.5987	12.0461	11.3711	11.8819	12.6349	11.8474	12.1875	9.69264	12.1913	11.5103	11.1238	Vapa	protein-coding	vesicle-associated membrane protein, associated protein A	33kDa|VAP33	30960	ENSMUSG00000024091	GO:0004871|GO:0005198|GO:0005783|GO:0005874|GO:0005886|GO:0007165|GO:0008219|GO:0016020|GO:0016021|GO:0031175|GO:0031982|GO:0043123|GO:0046982|GO:0070972	chr17	65580053	65613555	-	MGI:1353561
229658	0	9.45849	0.170493	9.28337	11.4644	11.8554	11.5771	1.18691	9.90995	11.7674	9.22582	11.2464	10.9278	9.29907	Vangl1	protein-coding	vang-like 1 (van gogh, Drosophila)	Kitenin|Lpp2|Stb2|Stbm	229658	ENSMUSG00000027860	GO:0005515|GO:0007275|GO:0016020|GO:0016021	chr3	102156696	102204693	-	MGI:2159344|Vega:OTTMUSG00000031053
22320	10.3044	4.74884	13.4752	10.0539	10.5149	11.3026	8.01454	9.49638	11.8759	12.0836	11.115	9.81598	9.85291	11.2855	Vamp8	protein-coding	vesicle-associated membrane protein 8	AU041171|Edb|endobrevin	22320	ENSMUSG00000050732	GO:0005515|GO:0005739|GO:0005765|GO:0005769|GO:0006461|GO:0006906|GO:0006944|GO:0016020|GO:0016021|GO:0016192|GO:0019905|GO:0030100|GO:0030141|GO:0031201|GO:0031902|GO:0055037	chr6	72385221	72390667	-	MGI:1336882|Vega:OTTMUSG00000022685
53330	5.03954	0	0	0	5.74484	0	0	0	10.408	11.4068	6.69264	3.54409	9.56964	9.05452	Vamp4	protein-coding	vesicle-associated membrane protein 4	D1Ertd147e	53330	ENSMUSG00000026696	GO:0003674|GO:0005794|GO:0005802|GO:0016020|GO:0016021|GO:0016192|GO:0031201|GO:0042996	chr1	162570723	162599078	+	MGI:1858730|Vega:OTTMUSG00000033107
22319	8.58578	11.9492	11.7384	12.1217	11.3933	12.1247	11.3708	12.0823	11.8108	8.83545	9.68569	11.6944	9.61718	8.31992	Vamp3	protein-coding	vesicle-associated membrane protein 3	D130027G05Rik|VAMP-3|ceb	22319	ENSMUSG00000028955	GO:0000149|GO:0001921|GO:0005515|GO:0005886|GO:0006461|GO:0006810|GO:0015031|GO:0016020|GO:0016021|GO:0016192|GO:0016324|GO:0017075|GO:0017156|GO:0030054|GO:0030136|GO:0030141|GO:0030665|GO:0031201|GO:0031410|GO:0034446|GO:0042147|GO:0043005|GO:0043229|GO:0043231|GO:0045202|GO:0055037	chr4	151047305	151057953	-	MGI:1321389|Vega:OTTMUSG00000010239
22318	9.41805	0	0	7.85887	9.16149	0	0	0	0	5.71035	9.51968	10.2508	0	9.284	Vamp2	protein-coding	vesicle-associated membrane protein 2	Syb-2|Syb2|sybII	22318	ENSMUSG00000020894	GO:0000149|GO:0005515|GO:0005516|GO:0005543|GO:0005802|GO:0005886|GO:0006461|GO:0006944|GO:0008021|GO:0008022|GO:0009749|GO:0015031|GO:0016020|GO:0016021|GO:0016079|GO:0016192|GO:0017022|GO:0017075|GO:0017156|GO:0017157|GO:0019905|GO:0030054|GO:0030136|GO:0030141|GO:0030672|GO:0031201|GO:0031410|GO:0032403|GO:0032869|GO:0042589|GO:0043005|GO:0043229|GO:0043231|GO:0045202|GO:0048471|GO:0060627|GO:…	chr11	69088528	69092381	+	MGI:1313277|Vega:OTTMUSG00000005972
234729	9.27985	5.16388	9.68222	10.9743	10.7847	5.2882	9.47895	11.0445	0	11.6089	11.083	8.0154	10.508	10.6284	Vac14	protein-coding	Vac14 homolog (S. cerevisiae)	AA959718|BC032215|D8Wsu151e|Tax1bp2|Trx|ingls	234729	ENSMUSG00000010936	GO:0005768|GO:0005774|GO:0005783|GO:0006970|GO:0008219|GO:0010008|GO:0016020|GO:0019209|GO:0042327|GO:0043085|GO:0043231	chr8	110618638	110720398	+	MGI:2157980
22294	7.2722	9.54584	10.4413	6.94485	5.95985	8.96466	0	9.93833	9.31922	0	9.79149	8.75709	8.11122	7.52112	Uxt	protein-coding	ubiquitously expressed transcript	0910002B17Rik	22294	ENSMUSG00000001134	GO:0000122|GO:0000226|GO:0001106|GO:0003682|GO:0005634|GO:0005737|GO:0005813|GO:0005856|GO:0048487|GO:0051297	chrX	20951665	20961978	-	MGI:1277988|Vega:OTTMUSG00000017183
78610	9.9	12.2593	0	11.3802	9.00088	9.84059	10.6218	0	0	0	0	11.6176	4.08737	10.0294	Uvrag	protein-coding	UV radiation resistance associated gene	9530039D02Rik|AI648770|BB124205|Uvrag1|Uvragl	78610	ENSMUSG00000035354	GO:0005515|GO:0005764|GO:0005769|GO:0005770|GO:0008150|GO:0017124|GO:0043234	chr7	98886743	99141144	-	MGI:1925860
22288	9.18317	12.0911	11.4405	11.712	11.5224	11.4375	11.7327	11.3335	12.134	11.7821	12.938	12.7375	12.5352	12.6232	Utrn	protein-coding	utrophin	AA589569|DRP|Dmdl	22288	ENSMUSG00000019820	GO:0001954|GO:0003779|GO:0005515|GO:0005634|GO:0005737|GO:0005886|GO:0007527|GO:0007528|GO:0016010|GO:0030426|GO:0030864|GO:0031594|GO:0043234|GO:0045202|GO:0051015	chr10	12382188	12869365	-	MGI:104631
216987	10.617	12.2267	10.2559	12.3132	12.2005	12.4149	11.9978	12.6588	11.2227	8.86392	10.9222	11.6267	13.3569	11.6144	Utp6	protein-coding	UTP6, small subunit (SSU) processome component, homolog (yeast)	4732497O03Rik|HCA66	216987	ENSMUSG00000035575	GO:0005622|GO:0005634|GO:0005730|GO:0006364|GO:0006396	chr11	79932321	79962387	-	MGI:2445193|Vega:OTTMUSG00000000191
65961	11.6181	13.4878	11.2332	11.1048	11.306	11.8395	10.2997	12.9072	11.5333	12.7449	11.8024	12.1821	10.8016	12.4676	Utp3	protein-coding	UTP3, small subunit (SSU) processome component, homolog (S. cerevisiae)	2400011K09Rik|AW557551|C87704|Crl1|Crlz1|Sas10	65961	ENSMUSG00000070697	GO:0005515|GO:0005634|GO:0005730|GO:0007275|GO:0007420|GO:0016568	chr5	88554483	88556083	+	MGI:1919230
78581	1.2678	7.45199	0	0.163488	7.95893	4.67396	0	0	0	1.79947	10.1293	6.77116	8.0453	9.18576	Utp23	protein-coding	UTP23, small subunit (SSU) processome component, homolog (yeast)	1700010I21Rik|AI662478|BB238373|D530033C11Rik	78581	ENSMUSG00000022313	GO:0003674|GO:0005575|GO:0005634|GO:0006364|GO:0008150|GO:0042254	chr15	51877441	51884622	+	MGI:1925831|Vega:OTTMUSG00000032780
70683	9.46076	13.9294	8.16767	10.1552	10.4443	11.5874	11.247	12.4339	11.6132	12.9907	11.5049	9.44222	12.2699	11.31	Utp20	protein-coding	UTP20, small subunit (SSU) processome component, homolog (yeast)	3830408P06Rik|AA617408|Drim|mDRIM|mDRIN	70683	ENSMUSG00000004356	GO:0003674|GO:0005730|GO:0006364	chr10	88746607	88826814	-	MGI:1917933
217109	11.4957	11.4222	11.117	11.3901	10.4105	9.6682	11.6917	12.3242	11.7503	9.65846	11.6996	10.342	7.43787	8.51158	Utp18	protein-coding	UTP18, small subunit (SSU) processome component, homolog (yeast)	6230425C22Rik|6430513M13|Wdr50	217109	ENSMUSG00000054079	GO:0003674|GO:0005634|GO:0006364|GO:0008150	chr11	93859243	93885766	-	MGI:1923402|Vega:OTTMUSG00000001465
105372	0.717608	2.42691	11.8055	11.9181	10.6028	9.87959	8.16683	0.186907	0.131867	11.3954	11.3073	9.76766	12.3126	8.2051	Utp15	protein-coding	UTP15, U3 small nucleolar ribonucleoprotein, homolog (yeast)	AW544865	105372	ENSMUSG00000041747	GO:0003674|GO:0005634|GO:0005730|GO:0005737|GO:0006364|GO:0008150	chr13	98246845	98262992	-	MGI:2145443
195434	10.7113	0	10.3939	8.72989	11.1925	10.6148	9.6064	7.06955	11.2987	0	8.25899	9.4488	11.1466	11.4157	Utp14b	protein-coding	UTP14, U3 small nucleolar ribonucleoprotein, homolog B (yeast)	4932411L21Rik|jsd	195434	ENSMUSG00000079470	GO:0005634|GO:0006364|GO:0007126|GO:0007275|GO:0007283|GO:0030154|GO:0032040|GO:0042254	chr1	78657825	78667601	+	MGI:2445092|Vega:OTTMUSG00000033117
72554	9.08393	5.48581	9.44662	11.658	8.51491	10.3817	7.29816	8.16418	11.2417	9.06053	9.90209	11.0973	11.4138	9.67458	Utp14a	protein-coding	UTP14, U3 small nucleolar ribonucleoprotein, homolog A (yeast)	2700066J21Rik|JsdX|NY-CO-16|SDCCAG16|T25628|mKIAA0266	72554	ENSMUSG00000063785	GO:0003674|GO:0005575|GO:0005634|GO:0006364|GO:0008150|GO:0032040|GO:0042254	chrX	48256934	48282449	+	MGI:1919804|Vega:OTTMUSG00000017516
67205	3.42162	11.2619	11.8257	11.6385	10.7608	9.88598	5.33139	10.1222	9.80075	0	9.51959	9.6372	7.35838	11.5614	Utp11l	protein-coding	UTP11-like, U3 small nucleolar ribonucleoprotein, (yeast)	2700082D03Rik|CGI-94|Cgi94	67205	ENSMUSG00000028907	GO:0003674|GO:0005615|GO:0005634|GO:0005737|GO:0006364|GO:0006917|GO:0007399|GO:0032040|GO:0048011	chr4	124678764	124693554	-	MGI:1914455|Vega:OTTMUSG00000009171
22286	0	0	10.7159	2.02598	0	0	2.89301	11.0703	0	0	9.93031	0	10.2772	0	Utf1	protein-coding	undifferentiated embryonic cell transcription factor 1	AI505934	22286	ENSMUSG00000047751	GO:0003713|GO:0005515|GO:0005634|GO:0006351|GO:0006355|GO:0045944|GO:0071837	chr7	139943856	139945112	+	MGI:1276125|Vega:OTTMUSG00000042369
231915	0	0	0.154896	10.6203	10.3362	9.57888	9.97848	12.3392	9.97736	3.18679	10.3254	7.82613	4.88092	4.50466	Uspl1	protein-coding	ubiquitin specific peptidase like 1	D030048C09|E430026A01Rik	231915	ENSMUSG00000041264	GO:0004221|GO:0006511|GO:0008283|GO:0015030|GO:0016926|GO:0030576|GO:0032183|GO:0070140	chr5	149184560	149215434	+	MGI:2442342|Vega:OTTMUSG00000028825
22284	12.4269	14.5221	14.1399	12.5466	13.2711	12.7792	13.1745	14.6471	12.0919	13.6273	13.14	13.1664	12.8988	13.7651	Usp9x	protein-coding	ubiquitin specific peptidase 9, X chromosome	5730589N07Rik|AA407302|AA407699|AL022658|AL022749|Dffrx|FAF-X|Fafl	22284	ENSMUSG00000031010	GO:0004221|GO:0005515|GO:0005737|GO:0006508|GO:0006511|GO:0007049|GO:0007059|GO:0007067|GO:0007179|GO:0008233|GO:0008234|GO:0016579|GO:0016787|GO:0030509|GO:0045177|GO:0051301|GO:0070410	chrX	13071498	13173327	+	MGI:894681|Vega:OTTMUSG00000017076
84092	12.6215	10.2661	11.9878	11.4081	12.4302	11.4445	10.2183	5.41572	8.69029	12.3813	9.81397	12.5441	12.3734	11.939	Usp8	protein-coding	ubiquitin specific peptidase 8	AI574262|AW557536|Ubpy|mKIAA0055	84092	ENSMUSG00000027363	GO:0000281|GO:0004221|GO:0004843|GO:0005515|GO:0005622|GO:0005634|GO:0005737|GO:0005768|GO:0005769|GO:0005829|GO:0005886|GO:0006508|GO:0006511|GO:0007032|GO:0007049|GO:0007265|GO:0008233|GO:0008234|GO:0016020|GO:0016579|GO:0016787|GO:0017124|GO:0019897|GO:0030496|GO:0031313|GO:0070536|GO:0071108	chr2	126707328	126759314	+	MGI:1934029|Vega:OTTMUSG00000015864
252870	13.0383	11.8352	13.525	12.7896	12.9167	13.7432	12.8355	13.986	13.0335	12.9092	12.5492	13.7216	12.8465	13.5565	Usp7	protein-coding	ubiquitin specific peptidase 7	2210010O09Rik|AA409944|AA617399|AU019296|AW548146|C80752|Hausp	252870	ENSMUSG00000022710	GO:0002039|GO:0004221|GO:0004843|GO:0005634|GO:0005737|GO:0005829|GO:0006281|GO:0006283|GO:0006508|GO:0006511|GO:0006917|GO:0006974|GO:0007275|GO:0008022|GO:0008134|GO:0008233|GO:0008234|GO:0016579|GO:0016787|GO:0031625|GO:0031647|GO:0032088|GO:0042803|GO:0051090	chr16	8688722	8792308	-	MGI:2182061|Vega:OTTMUSG00000035130
98910	10.6372	0	0	7.00326	10.4601	10.1229	5.76338	0	0	0	7.68569	9.78683	9.93871	9.16836	Usp6nl	protein-coding	USP6 N-terminal like	AI316785|RNTRE|TRE2NL|mKIAA0019	98910	ENSMUSG00000039046	GO:0003674|GO:0005096|GO:0005097|GO:0005575|GO:0005622|GO:0008150|GO:0032313	chr2	6322757	6443820	+	MGI:2138893|Vega:OTTMUSG00000011789
78787	6.07516	0	0	10.3468	6.46105	0	0	0	0	0	0	7.06194	6.88092	0	Usp54	protein-coding	ubiquitin specific peptidase 54	4930429G18Rik|AI115571|C030002J06Rik	78787	ENSMUSG00000034235	GO:0003674|GO:0004221|GO:0005575|GO:0006511|GO:0008150	chr14	20548912	20618354	-	MGI:1926037|Vega:OTTMUSG00000025216
99526	9.63349	0	10.5994	10.7917	11.0597	6.43504	8.70517	8.61528	10.5997	6.56075	6.73425	9.28923	10.7206	0.804219	Usp53	protein-coding	ubiquitin specific peptidase 53	AA939927|Phxr3|Sp6|mKIAA1350	99526	ENSMUSG00000039701	GO:0003674|GO:0004221|GO:0005575|GO:0006511|GO:0008150	chr3	122933601	122984447	-	MGI:2139607
22225	12.5451	11.9311	10.7413	11.3423	12.0203	12.6811	12.6903	13.475	11.7182	12.7932	11.7662	12.5492	11.823	12.966	Usp5	protein-coding	ubiquitin specific peptidase 5 (isopeptidase T)	AA407472|ISOT|ISOT-1|Ucht	22225	ENSMUSG00000038429	GO:0004221|GO:0005515|GO:0005575|GO:0006508|GO:0006511|GO:0008233|GO:0008234|GO:0008242|GO:0008270|GO:0016787|GO:0032436|GO:0046872|GO:0071108	chr6	124815019	124829447	-	MGI:1347343|Vega:OTTMUSG00000027216
224836	9.34897	0	0	0	6.3298	9.12722	11.1299	0	6.7629	2.92375	0	8.2036	4.96184	9.95543	Usp49	protein-coding	ubiquitin specific peptidase 49	C330046L10Rik|Gm545	224836	ENSMUSG00000090115	GO:0003674|GO:0004221|GO:0005634|GO:0005737|GO:0006508|GO:0006511|GO:0008150|GO:0008233|GO:0008234|GO:0008270|GO:0016787|GO:0046872	chr17	47611596	47684067	+	MGI:2685391|Vega:OTTMUSG00000018349
170707	13.7066	13.3194	14.2215	14.114	13.977	14.1896	14.1426	13.257	14.267	13.9837	13.8467	14.4295	14.271	14.4209	Usp48	protein-coding	ubiquitin specific peptidase 48	2810449C13Rik|AI115503|BC021769|D330022K21Rik|Usp31	170707	ENSMUSG00000043411	GO:0004221|GO:0005634|GO:0005737|GO:0005739|GO:0006508|GO:0006511|GO:0008233|GO:0008234|GO:0016787|GO:0045121|GO:0045211	chr4	137593752	137658537	+	MGI:2158502|Vega:OTTMUSG00000009759
74996	10.9856	9.10405	1.17049	10.9795	10.8701	10.6964	7.37683	11.814	10.3315	10.7642	10.8033	11.7222	8.81711	11.2279	Usp47	protein-coding	ubiquitin specific peptidase 47	4930502N04Rik|A630020C16Rik	74996	ENSMUSG00000059263	GO:0004221|GO:0004843|GO:0005737|GO:0006281|GO:0006284|GO:0006508|GO:0006511|GO:0006974|GO:0008233|GO:0008234|GO:0010972|GO:0016787|GO:0019005|GO:0030307|GO:0034644|GO:0035520|GO:0042493|GO:0043066|GO:0043154|GO:0045892|GO:0071987	chr7	112023506	112111386	+	MGI:1922246
69727	9.49658	0	0	8.57326	8.45318	6.6903	0	0	3.93922	0	2.57716	10.9596	10.1112	10.8091	Usp46	protein-coding	ubiquitin specific peptidase 46	1190009E20Rik|2410018I08Rik|AI451644	69727	ENSMUSG00000054814	GO:0004221|GO:0004843|GO:0005575|GO:0006508|GO:0006511|GO:0007610|GO:0008233|GO:0008234|GO:0016579|GO:0016787|GO:0032228	chr5	74000038	74068411	-	MGI:1916977|Vega:OTTMUSG00000026338
77593	6.67761	0	0	7.07202	0	0	11.4312	9.69272	4.93922	0	0	0	1.18048	4.12615	Usp45	protein-coding	ubiquitin specific petidase 45	3110003C05Rik|4930550B20Rik|AI843191|Gcap7	77593	ENSMUSG00000040455	GO:0004221|GO:0005575|GO:0006508|GO:0006511|GO:0008233|GO:0008234|GO:0008270|GO:0016787|GO:0046872	chr4	21776270	21837872	+	MGI:101850|Vega:OTTMUSG00000004738
327799	11.7085	0	0	1.13032	0	0	1.41619	0.0118195	3.14086	0.625672	0	0	0	0	Usp44	protein-coding	ubiquitin specific peptidase 44	E430004F17Rik	327799	ENSMUSG00000020020	GO:0004221|GO:0004843|GO:0005634|GO:0006511|GO:0008270|GO:0016579|GO:0046872|GO:0051322|GO:0060564|GO:0090231	chr10	93831555	93858087	+	MGI:3045318
216835	6.18769	0.841951	7.91869	8.89943	9.37627	10.331	5.10246	0	2.13187	11.1602	11.5856	9.69937	9.35364	10.5287	Usp43	protein-coding	ubiquitin specific peptidase 43	9130017K11Rik|B930051C24|C630032K07Rik	216835	ENSMUSG00000020905	GO:0004221|GO:0005575|GO:0006508|GO:0006511|GO:0008233|GO:0008234|GO:0016787	chr11	67854523	67922153	-	MGI:2444541|Vega:OTTMUSG00000005934
76800	0	0	11.5706	8.82365	0	9.9747	10.2582	0	7.67876	11.0138	0	2.08466	0	0	Usp42	protein-coding	ubiquitin specific peptidase 42	2410140K03Rik|3110031A07Rik|A630018G05Rik|D5Ertd591e	76800	ENSMUSG00000051306	GO:0004221|GO:0005575|GO:0006508|GO:0006511|GO:0007283|GO:0008233|GO:0008234|GO:0016579|GO:0016787|GO:0030154	chr5	143710326	143732280	-	MGI:1924050|Vega:OTTMUSG00000025563
227334	10.9932	8.63637	6.7852	8.78421	0	0	8.38886	0	1.13187	0	8.86872	0	11.3887	8.27273	Usp40	protein-coding	ubiquitin specific peptidase 40	B230215L03Rik|C730029K03	227334	ENSMUSG00000005501	GO:0004221|GO:0005575|GO:0006508|GO:0006511|GO:0008233|GO:0008234|GO:0016787	chr1	87945121	88008551	-	MGI:2443184
22258	11.6487	0	1.17049	10.6287	10.0564	7.82069	11.1816	12.2834	12.1752	9.05097	11.6106	9.86766	11.4835	11.2779	Usp4	protein-coding	ubiquitin specific peptidase 4 (proto-oncogene)	F730026I20Rik|Unp|mKIAA4155	22258	ENSMUSG00000032612	GO:0004221|GO:0004843|GO:0005515|GO:0005634|GO:0005737|GO:0006508|GO:0006511|GO:0008233|GO:0008234|GO:0016579|GO:0016787|GO:0031397|GO:0031647|GO:0031685|GO:0034394|GO:0046872	chr9	108347831	108392529	+	MGI:98905
28035	0	11.2662	0	0	3.74484	0	0	5.54446	10.2917	0	4.9464	9.91122	9.591	10.3179	Usp39	protein-coding	ubiquitin specific peptidase 39	AA408960|AI894154|CGI-21|D6Wsu157e|SAD1	28035	ENSMUSG00000056305	GO:0004221|GO:0005622|GO:0005634|GO:0006397|GO:0006511|GO:0008270|GO:0008380|GO:0046872	chr6	72318676	72345175	-	MGI:107622|Vega:OTTMUSG00000023516
74841	2.71761	3.42691	0	10.7884	10.1984	2.48084	11.9783	8.61107	8.05073	7.76673	10.0132	0	10.6461	10.4678	Usp38	protein-coding	ubiquitin specific peptidase 38	4631402N15Rik|4833420O05Rik|AA536967|AU044701|AW544820|mKIAA1891	74841	ENSMUSG00000038250	GO:0004221|GO:0006508|GO:0006511|GO:0008233|GO:0008234|GO:0016787	chr8	80980733	81014906	-	MGI:1922091
319651	11.8375	12.4075	4.41842	10.058	12.4233	8.93205	11.4372	8.10577	10.96	11.3713	11.2625	11.0966	10.893	11.2815	Usp37	protein-coding	ubiquitin specific peptidase 37	4932415L06Rik|C330008N13Rik	319651	ENSMUSG00000033364	GO:0000082|GO:0004197|GO:0004221|GO:0004843|GO:0005634|GO:0006508|GO:0006511|GO:0007049|GO:0007067|GO:0008233|GO:0008234|GO:0016787|GO:0019901|GO:0035871|GO:0051301|GO:0071108	chr1	74435510	74544286	-	MGI:2442483
72344	11.5899	8.4713	8.61344	9.29745	11.2332	10.6867	11.1914	0	0	11.1296	9.94349	8.72461	1.76545	8.06161	Usp36	protein-coding	ubiquitin specific peptidase 36	2700002L06Rik|mKIAA1453	72344	ENSMUSG00000033909	GO:0004221|GO:0005634|GO:0005730|GO:0006508|GO:0006511|GO:0008233|GO:0008234|GO:0016787	chr11	118259653	118290244	-	MGI:1919594|Vega:OTTMUSG00000003884
17847	11.9679	13.4619	12.9542	10.4644	13.864	12.5861	12.6143	14.2453	12.525	13.1781	13.664	13.4968	13.6834	12.6884	Usp34	protein-coding	ubiquitin specific peptidase 34	A530081C03Rik|Murr2	17847	ENSMUSG00000056342	GO:0004197|GO:0004221|GO:0004843|GO:0005575|GO:0006508|GO:0006511|GO:0008233|GO:0008234|GO:0016055|GO:0016787|GO:0071108|GO:0090263	chr11	23306895	23490560	+	MGI:109473|Vega:OTTMUSG00000005281
170822	11.5367	9.08395	11.7877	4.98018	12.802	11.0724	10.6604	13.0561	11.4806	7.77175	10.482	11.3159	10.1405	10.8575	Usp33	protein-coding	ubiquitin specific peptidase 33	9830169D19Rik|AA409780|Vdu1	170822	ENSMUSG00000025437	GO:0001664|GO:0004197|GO:0004221|GO:0004843|GO:0005515|GO:0005737|GO:0006508|GO:0006511|GO:0006897|GO:0007411|GO:0008152|GO:0008233|GO:0008234|GO:0008270|GO:0008277|GO:0016477|GO:0016579|GO:0016787|GO:0044297|GO:0046872|GO:0070536|GO:0071108	chr3	152346478	152393614	+	MGI:2159711|Vega:OTTMUSG00000027542
237898	2.71761	11.8952	8.49017	10.8236	12.8859	9.72995	8.61582	11.3246	12.4316	6.85921	10.2683	10.7156	8.79887	11.7464	Usp32	protein-coding	ubiquitin specific peptidase 32	2900074J03Rik|6430526O11Rik|AW045245	237898	ENSMUSG00000000804	GO:0004221|GO:0005794|GO:0006508|GO:0008233|GO:0008234|GO:0016787	chr11	84984488	85139955	-	MGI:2144475|Vega:OTTMUSG00000001019
76179	0	0	10.2718	0	10.4256	10.5496	1.41936	0	0	1.54668	0	0	10.1361	0	Usp31	protein-coding	ubiquitin specific peptidase 31	6330567E21Rik|mKIAA1203	76179	ENSMUSG00000063317	GO:0003674|GO:0005575|GO:0006508|GO:0008150|GO:0008233|GO:0008234|GO:0016787	chr7	121642021	121707253	-	MGI:1923429
100756	0	0	0.170493	7.2548	0	0	0	0	10.8271	10.8715	10.2799	5.72852	0	10.2284	Usp30	protein-coding	ubiquitin specific peptidase 30	6330590F17Rik|AI851327|D5Ertd483e	100756	ENSMUSG00000029592	GO:0004221|GO:0005575|GO:0005739|GO:0005741|GO:0006508|GO:0006511|GO:0008233|GO:0008234|GO:0016020|GO:0016021|GO:0016787	chr5	114100333	114122924	+	MGI:2140991|Vega:OTTMUSG00000016815
235441	0	9.57835	0	10.0316	0	5.65077	6.17841	0	5.65543	0	0	8.63925	0	0	Usp3	protein-coding	ubiquitin specific peptidase 3	AA409661|BC017156	235441	ENSMUSG00000032376	GO:0000278|GO:0000790|GO:0004221|GO:0005634|GO:0006281|GO:0006508|GO:0006511|GO:0006974|GO:0007049|GO:0008233|GO:0008234|GO:0008270|GO:0016568|GO:0016578|GO:0016787|GO:0031647|GO:0042393|GO:0046872	chr9	66517881	66593957	-	MGI:2152450|Vega:OTTMUSG00000023730
57775	0	0	0	2.02598	0	0	0	0	0.131867	0	0	10.3026	0	0	Usp29	protein-coding	ubiquitin specific peptidase 29	Ocat	57775	0	GO:0004221|GO:0006508|GO:0006511|GO:0008233|GO:0008234|GO:0016787	chr7	6730741	6967220	+	MGI:1888998
235323	0	0	9.96001	10.4115	9.22981	0	8.1761	10.7644	12.0951	0	6.54678	11.1379	0	5.35881	Usp28	protein-coding	ubiquitin specific peptidase 28	9830148O20Rik|AU022237|mKIAA1515	235323	ENSMUSG00000032267	GO:0000077|GO:0004221|GO:0004843|GO:0005634|GO:0005654|GO:0005730|GO:0006281|GO:0006508|GO:0006511|GO:0006974|GO:0008233|GO:0008234|GO:0008283|GO:0010212|GO:0016579|GO:0016787|GO:0034644|GO:0042771|GO:0043234	chr9	48985385	49042517	+	MGI:2442293
54651	0	0	11.1814	0	9.63271	9.25892	0	0	0	5.90561	9.83612	0	9.68232	0	Usp27x	protein-coding	ubiquitin specific peptidase 27, X chromosome	Sfc11|Usp27	54651	ENSMUSG00000046269	GO:0004221|GO:0005575|GO:0006508|GO:0006511|GO:0008233|GO:0008234|GO:0016787	chrX	7371276	7375830	-	MGI:1859645|Vega:OTTMUSG00000016481
30940	10.0741	10.474	10.1908	10.2281	9.49017	11.4022	2.35244	9.57707	5.77572	0	10.0034	11.7899	1.18048	7.08962	Usp25	protein-coding	ubiquitin specific peptidase 25	0	30940	ENSMUSG00000022867	GO:0000502|GO:0004221|GO:0004843|GO:0005634|GO:0005737|GO:0006508|GO:0006511|GO:0008233|GO:0008234|GO:0016787|GO:0032183|GO:0070536|GO:0071108	chr16	77014069	77116780	+	MGI:1353655
329908	13.8401	14.6751	12.9901	12.9116	13.5412	14.0327	14.0962	12.321	12.9015	12.7958	12.9733	13.2032	14.207	13.8348	Usp24	protein-coding	ubiquitin specific peptidase 24	2700066K03Rik|2810030C21Rik|AI414051|B130021E18|C79851	329908	ENSMUSG00000028514	GO:0004221|GO:0005575|GO:0006508|GO:0006511|GO:0008233|GO:0008234|GO:0016787	chr4	106316213	106441327	+	MGI:1919936|Vega:OTTMUSG00000008150
216825	10.3524	11.5859	9.82335	10.2	10.2639	11.5716	12.2528	10.8921	11.7083	13.3933	11.5828	10.3797	11.818	10.9729	Usp22	protein-coding	ubiquitin specific peptidase 22	AI427806	216825	ENSMUSG00000042506	GO:0000124|GO:0003713|GO:0004221|GO:0004843|GO:0005634|GO:0006351|GO:0006355|GO:0006508|GO:0006511|GO:0007049|GO:0008233|GO:0008234|GO:0008270|GO:0016568|GO:0016574|GO:0016578|GO:0016579|GO:0016787|GO:0030374|GO:0043967|GO:0045893|GO:0045931|GO:0046872	chr11	61151781	61175059	-	MGI:2144157|Vega:OTTMUSG00000005825
30941	0	6.16319	10.0638	0	4.25941	0	0	0	0	0	0	0	0	0	Usp21	protein-coding	ubiquitin specific peptidase 21	ESTM28|Usp16|Usp23|W53272	30941	ENSMUSG00000053483	GO:0003713|GO:0004221|GO:0004843|GO:0005634|GO:0005737|GO:0006351|GO:0006355|GO:0006508|GO:0006511|GO:0008233|GO:0008234|GO:0016568|GO:0016578|GO:0016787|GO:0019784|GO:0045893|GO:0046872	chr1	171281953	171287961	-	MGI:1353665|Vega:OTTMUSG00000021702
71472	9.09047	11.7432	10.5363	10.694	10.8117	10.8274	11.4442	12.9071	10.9899	10.7298	11.6583	11.2696	12.465	12.301	Usp19	protein-coding	ubiquitin specific peptidase 19	8430421I07Rik|AI047774|Zmynd9	71472	ENSMUSG00000006676	GO:0004221|GO:0004843|GO:0005783|GO:0005789|GO:0005829|GO:0006508|GO:0006511|GO:0008233|GO:0008234|GO:0008270|GO:0016020|GO:0016021|GO:0016579|GO:0016787|GO:0030433|GO:0031647|GO:0046872|GO:0048642|GO:0090068|GO:1900037	chr9	108490676	108502337	+	MGI:1918722
74112	10.044	3.92941	10.8622	10.3658	11.3563	12.7432	11.2637	11.6964	7.26115	12.2181	11.063	8.56444	12.5328	10.6544	Usp16	protein-coding	ubiquitin specific peptidase 16	1200004E02Rik|2810483I07Rik|6330514E22Rik|UBPM	74112	ENSMUSG00000025616	GO:0003713|GO:0004197|GO:0004221|GO:0004843|GO:0005634|GO:0006351|GO:0006355|GO:0006508|GO:0006511|GO:0006974|GO:0007049|GO:0007067|GO:0008233|GO:0008234|GO:0008270|GO:0016568|GO:0016578|GO:0016787|GO:0042393|GO:0043130|GO:0045893|GO:0045901|GO:0046872|GO:0051289|GO:0051301|GO:0070537	chr16	87454985	87483513	+	MGI:1921362|Vega:OTTMUSG00000026485
14479	12.9152	11.728	11.392	11.459	12.227	12.084	11.5676	4.99426	11.2207	13.4291	11.7197	11.6901	12.2853	11.9813	Usp15	protein-coding	ubiquitin specific peptidase 15	4921514G19Rik|AI327321|E430033I05Rik|Gcap18|mKIAA0529	14479	ENSMUSG00000020124	GO:0003824|GO:0004221|GO:0004843|GO:0005634|GO:0005737|GO:0006508|GO:0006511|GO:0008152|GO:0008233|GO:0008234|GO:0016579|GO:0016787	chr10	123113244	123196923	-	MGI:101857
59025	13.4692	13.5431	12.8292	13.0048	12.3778	12.3244	13.3689	12.2143	12.6571	12.6671	12.218	13.0878	13.9205	11.6622	Usp14	protein-coding	ubiquitin specific peptidase 14	2610005K12Rik|2610037B11Rik|AW107924|C78769|ax	59025	ENSMUSG00000047879	GO:0000502|GO:0004221|GO:0004866|GO:0005737|GO:0005886|GO:0006508|GO:0006511|GO:0007268|GO:0008233|GO:0008234|GO:0009986|GO:0010951|GO:0016020|GO:0016023|GO:0016787|GO:0045202|GO:0050920|GO:0061136|GO:0070628	chr18	9993615	10030149	-	MGI:1928898|Vega:OTTMUSG00000020274
22217	11.7698	5.0514	11.4495	11.199	11.0955	9.54154	7.00675	10.7046	10.5602	11.0811	3.57716	9.29168	10.5002	8.93607	Usp12	protein-coding	ubiquitin specific peptidase 12	Ubh1	22217	ENSMUSG00000029640	GO:0004197|GO:0004221|GO:0004843|GO:0006508|GO:0006511|GO:0008233|GO:0008234|GO:0016579|GO:0016787	chr5	146734812	146794956	-	MGI:1270128|Vega:OTTMUSG00000024588
236733	0	10.6469	0	0	0	0	8.583	5.85933	0	0	0	0	0	5.99404	Usp11	protein-coding	ubiquitin specific peptidase 11	6230415D12Rik|mKIAA4085	236733	ENSMUSG00000031066	GO:0004221|GO:0004843|GO:0005634|GO:0005737|GO:0006508|GO:0006511|GO:0008233|GO:0008234|GO:0016579|GO:0016787	chrX	20703909	20720539	+	MGI:2384312|Vega:OTTMUSG00000017158
22224	8.40761	0	11.3139	0	8.96262	0	6.04276	0	7.95571	5.94168	8.91998	8.393	9.58775	7.54569	Usp10	protein-coding	ubiquitin specific peptidase 10	2610014N07Rik|UBPO|Uchrp|mKIAA0190	22224	ENSMUSG00000031826	GO:0002039|GO:0004197|GO:0004221|GO:0004843|GO:0005634|GO:0005737|GO:0005768|GO:0005769|GO:0006281|GO:0006508|GO:0006511|GO:0006914|GO:0006974|GO:0008233|GO:0008234|GO:0010506|GO:0016579|GO:0016787|GO:0030330|GO:0044325|GO:0045111	chr8	119910852	119957557	+	MGI:894652|Vega:OTTMUSG00000026199
230484	12.2247	12.4964	12.4855	12.5002	12.0726	12.0161	12.882	12.4575	10.198	11.8806	12.6154	12.3956	12.9788	12.5679	Usp1	protein-coding	ubiquitin specific peptidase 1	0	230484	ENSMUSG00000028560	GO:0004221|GO:0004843|GO:0005634|GO:0006281|GO:0006282|GO:0006508|GO:0006511|GO:0006974|GO:0008233|GO:0008234|GO:0009411|GO:0016579|GO:0016787|GO:0035520	chr4	98923810	98935533	+	MGI:2385198|Vega:OTTMUSG00000008702
56041	12.2967	13.1629	0	11.6599	12.6671	12.1865	11.4507	12.1293	11.3161	12.8834	11.9149	11.184	9.22214	12.6548	Uso1	protein-coding	USO1 homolog, vesicle docking protein (yeast)	115kDa|TAP|Vdp	56041	ENSMUSG00000029407	GO:0000139|GO:0005515|GO:0005737|GO:0005794|GO:0005829|GO:0006810|GO:0006886|GO:0006944|GO:0008565|GO:0015031|GO:0016020|GO:0016192|GO:0045056|GO:0048193|GO:0048280|GO:0048471	chr5	92137938	92202795	+	MGI:1929095
66477	9.5605	13.2422	11.683	7.01175	11.7371	11.4436	11.0384	10.6917	10.6768	8.76906	11.0312	11.4944	10.6379	11.5886	Usmg5	protein-coding	upregulated during skeletal muscle growth 5	2010301L15Rik	66477	ENSMUSG00000071528	GO:0003674|GO:0005739|GO:0005743|GO:0005753|GO:0008150|GO:0016020|GO:0016021	chr19	47083471	47090625	-	MGI:1891435
22282	2.03954	9.07318	0	4.27391	6.91476	5.06581	10.8363	5.95509	4.30179	10.3525	0	9.04756	9.78411	6.27995	Usf2	protein-coding	upstream transcription factor 2	Usf-2|bHLHb12	22282	ENSMUSG00000058239	GO:0000432|GO:0000978|GO:0003677|GO:0003690|GO:0003700|GO:0003705|GO:0005634|GO:0006351|GO:0006355|GO:0006357|GO:0007595|GO:0042803|GO:0043425|GO:0043565|GO:0045893|GO:0045944|GO:0046982|GO:0046983|GO:0055088	chr7	30945248	30956803	-	MGI:99961|Vega:OTTMUSG00000036026
22278	9.33416	0	0.170493	9.99897	0	11.02	8.62231	9.68064	12.4375	10.7484	8.2776	10.738	10.9024	10.1863	Usf1	protein-coding	upstream transcription factor 1	bHLHb11	22278	ENSMUSG00000026641	GO:0000432|GO:0001666|GO:0003677|GO:0003690|GO:0003700|GO:0003705|GO:0005634|GO:0005667|GO:0006006|GO:0006351|GO:0006355|GO:0006366|GO:0009411|GO:0019086|GO:0019899|GO:0019901|GO:0032869|GO:0042803|GO:0042826|GO:0043425|GO:0043565|GO:0045893|GO:0045944|GO:0046982|GO:0046983|GO:0055088	chr1	171411328	171418757	+	MGI:99542|Vega:OTTMUSG00000030990
67023	0	0	4.21489	10.2244	4.84437	7.73823	0	0	0	0	9.52553	9.72671	7.83869	10.2799	Use1	protein-coding	unconventional SNARE in the ER 1 homolog (S. cerevisiae)	2010315L10Rik|5730403H22Rik|AV002165|D12|Ed2|Q-snare|p31	67023	ENSMUSG00000002395	GO:0005783|GO:0006810|GO:0007029|GO:0015031|GO:0016020|GO:0016021|GO:0016192|GO:0060628|GO:0071786	chr8	71366848	71369732	+	MGI:1914273|Vega:OTTMUSG00000022213
22276	0	0	0	4.16543	4.63792	8.70966	8.73536	6.54629	10.9271	11.4883	10.476	0	10.0023	0	Uros	protein-coding	uroporphyrinogen III synthase	AI415298|Uros3	22276	ENSMUSG00000030979	GO:0004852|GO:0005739|GO:0005829|GO:0006779|GO:0006780|GO:0006783|GO:0016829|GO:0033014|GO:0048037	chr7	133686330	133709295	-	MGI:98917|Vega:OTTMUSG00000025682
68205	4.03953	10.6953	11.2865	0	10.6055	9.89658	9.96447	11.1005	4.71683	11.3811	9.66462	10.6033	9.10232	9.45347	Urm1	protein-coding	ubiquitin related modifier 1 homolog (S. cerevisiae)	2900073H19Rik	68205	ENSMUSG00000069020	GO:0002098|GO:0003674|GO:0005575|GO:0005737|GO:0008033|GO:0034227	chr2	29827389	29844996	+	MGI:1915455|Vega:OTTMUSG00000012687
72046	0	7.96089	0	3.48542	4.25941	10.0354	7.00153	0	0	5.27425	0	10.765	10.0007	8.04262	Urgcp	protein-coding	upregulator of cell proliferation	2010005J08Rik|9130001I21Rik|AW060359|Urg4|mKIAA1507	72046	ENSMUSG00000049680	GO:0003674|GO:0005525|GO:0005634|GO:0005737|GO:0007049|GO:0008150	chr11	5713417	5762376	-	MGI:1919296|Vega:OTTMUSG00000005098
382038	12.3674	0	10.7028	10.7019	11.4907	6.2882	10.6422	13.3662	3.93922	8.98984	9.98804	10.4781	11.0174	7.81097	Urb2	protein-coding	URB2 ribosome biogenesis 2 homolog (S. cerevisiae)	C77575|mKIAA0133	382038	ENSMUSG00000031976	GO:0003674|GO:0005634|GO:0005730|GO:0008150	chr8	124021508	124048504	+	MGI:2681124|Vega:OTTMUSG00000037006
207932	0	0	0	10.6015	9.98596	0	0	0	8.88007	11.1126	10.2472	0	9.55335	10.285	Urb1	protein-coding	URB1 ribosome biogenesis 1 homolog (S. cerevisiae)	4921511H13Rik|5730405K23Rik|AA670781|AI645590|mKIAA0539	207932	ENSMUSG00000039929	GO:0003674|GO:0005634|GO:0005730|GO:0008150	chr16	90751527	90810413	-	MGI:2146468|Vega:OTTMUSG00000033776
22272	7.59413	5.64931	11.5217	11.9997	10.6002	11.5293	3.21494	6.72607	2.13187	13.6215	8.74374	8.99755	10.256	11.2331	Uqcrq	protein-coding	ubiquinol-cytochrome c reductase, complex III subunit VII	1100001F06Rik|1500040F11Rik|5830407L17Rik|9.5kDa|AA959903|QP-C|Qpc|Uqcrb|c1502	22272	ENSMUSG00000044894	GO:0003674|GO:0005739|GO:0005743|GO:0006810|GO:0008121|GO:0008150|GO:0016020|GO:0022900|GO:0070469	chr11	53428948	53430831	-	MGI:107807|Vega:OTTMUSG00000000054
66576	10.2903	12.2776	0	10.6735	7.84627	10.0658	9.6081	3.18691	7.94158	11.0479	10.2266	7.62382	7.19325	10.2451	Uqcrh	protein-coding	ubiquinol-cytochrome c reductase hinge protein	2210416J04Rik|2310021J10Rik|2610041P16Rik	66576	ENSMUSG00000063882	GO:0005739|GO:0005743|GO:0005750|GO:0006122|GO:0006810|GO:0008121|GO:0016020|GO:0022900|GO:0032403|GO:0051291|GO:0070469	chr4	116066965	116075070	-	MGI:1913826|Vega:OTTMUSG00000008727
66694	12.5292	0.841951	10.925	11.1604	11.6183	11.5489	11.8143	11.1595	10.5985	1.60183	12.6553	11.0889	11.4647	12.1312	Uqcrfs1	protein-coding	ubiquinol-cytochrome c reductase, Rieske iron-sulfur polypeptide 1	4430402G14Rik|AI875505	66694	ENSMUSG00000038462	GO:0005515|GO:0005739|GO:0005743|GO:0005750|GO:0006810|GO:0008121|GO:0016020|GO:0016021|GO:0016491|GO:0016679|GO:0022900|GO:0031966|GO:0032403|GO:0046872|GO:0051536|GO:0051537|GO:0055114|GO:0070469	chr13	30540312	30545316	-	MGI:1913944|Vega:OTTMUSG00000000670
67003	11.8294	13.7565	13.7427	12.2992	13.1159	12.531	11.2462	12.4722	13.408	12.962	10.6392	13.6555	12.37	12.3224	Uqcrc2	protein-coding	ubiquinol cytochrome c reductase core protein 2	1500004O06Rik	67003	ENSMUSG00000030884	GO:0003824|GO:0004222|GO:0005739|GO:0005743|GO:0005750|GO:0006508|GO:0006810|GO:0008270|GO:0016020|GO:0022900|GO:0032403|GO:0046872|GO:0070469	chr7	120635189	120659523	+	MGI:1914253|Vega:OTTMUSG00000025574
22273	12.6421	11.9501	12.162	12.3459	12.4047	12.7485	12.6255	13.035	13.2706	13.2494	13.0173	11.0627	12.5328	12.1623	Uqcrc1	protein-coding	ubiquinol-cytochrome c reductase core protein 1	1110032G10Rik	22273	ENSMUSG00000025651	GO:0003824|GO:0004222|GO:0005515|GO:0005739|GO:0005743|GO:0005750|GO:0006122|GO:0006508|GO:0006810|GO:0008270|GO:0016020|GO:0022900|GO:0032403|GO:0046872|GO:0070469	chr9	108936648	108949641	+	MGI:107876
67530	9.91237	12.5157	11.6909	12.2516	10.6492	10.571	12.5873	11.1974	8.05073	11.1146	10.3409	11.4083	10.7456	10.4318	Uqcrb	protein-coding	ubiquinol-cytochrome c reductase binding protein	2210415M14Rik|QP-C|QPC|UQBC|UQBP|UQPC	67530	ENSMUSG00000021520	GO:0005739|GO:0005743|GO:0005750|GO:0032403|GO:0051291	chr13	66900621	66905350	-	MGI:1914780|Vega:OTTMUSG00000037036
66594	9.15224	11.3908	0	0.025984	6.56655	0	11.2356	0	6.55813	0	6.46793	9.41558	1.18048	0	Uqcr11	protein-coding	ubiquinol-cytochrome c reductase, complex III subunit XI	0710008D09Rik|AL022707|Uqcr	66594	ENSMUSG00000020163	GO:0005739|GO:0005743|GO:0006810|GO:0008121|GO:0009055|GO:0015992|GO:0016020|GO:0016021|GO:0022900|GO:0034220|GO:0055114|GO:0070469	chr10	80402997	80406821	-	MGI:1913844|Vega:OTTMUSG00000019123
66152	2.03954	11.3557	8.95513	11.2336	9.84137	8.1102	11.5335	7.37178	11.2424	10.3922	10.2625	9.84788	9.97165	8.71711	Uqcr10	protein-coding	ubiquinol-cytochrome c reductase, complex III subunit X	1110020P15Rik|AA960494|Ucrc	66152	ENSMUSG00000059534	GO:0003674|GO:0005739|GO:0005740|GO:0005743|GO:0006122|GO:0006810|GO:0008121|GO:0008150|GO:0016020|GO:0022900|GO:0070469	chr11	4701968	4704344	-	MGI:1913402|Vega:OTTMUSG00000005067
56046	8.52818	7.94524	10.5563	10.3614	10.5073	11.2744	10.0748	0	0	10.4043	11.4919	8.61993	9.58775	10.1418	Uqcc	protein-coding	ubiquinol-cytochrome c reductase complex chaperone, CBP3 homolog (yeast)	2310079L17Rik|2410003P15Rik|3110038N19Rik|Bfzb|Bfzp	56046	ENSMUSG00000005882	GO:0003674|GO:0005739|GO:0008150|GO:0016023|GO:0031410	chr2	155846886	155930310	-	MGI:1929472|Vega:OTTMUSG00000015796
22271	0	11.2455	8.34791	1.02598	6.10741	2.06581	11.8756	11.0134	9.19527	12.0768	9.79473	0	8.23033	8.49072	Upp1	protein-coding	uridine phosphorylase 1	AI325217|UPase|UdRPase|Up|Upp	22271	ENSMUSG00000020407	GO:0003824|GO:0004850|GO:0005737|GO:0006220|GO:0008152|GO:0009116|GO:0009166|GO:0016740|GO:0016757|GO:0016763|GO:0046108	chr11	9118008	9136170	+	MGI:1097668|Vega:OTTMUSG00000005150
22268	0	0	0.170493	0	0	0	0	0	10.8349	9.24929	0	8.40659	0	10.4669	Upk1b	protein-coding	uroplakin 1B	AI413235|Tspan20|UPIb|Upk1	22268	ENSMUSG00000049436	GO:0016020|GO:0016021|GO:0016324|GO:0030855	chr16	38773184	38800203	-	MGI:98912
68134	5.60025	9.94261	0.170493	11.4317	7.19487	7.58937	0	10.3316	10.8999	7.83545	12.0643	10.7133	10.6182	0.804219	Upf3b	protein-coding	UPF3 regulator of nonsense transcripts homolog B (yeast)	5730594O13Rik|AI317193|AW541158|RENT3B|UPF3X	68134	ENSMUSG00000036572	GO:0000184|GO:0003729|GO:0005634|GO:0005737|GO:0006986|GO:0035145|GO:0045727	chrX	37091834	37110322	-	MGI:1915384|Vega:OTTMUSG00000017109
67031	10.4833	11.0143	0	8.90978	0.937484	7.83839	11.2458	6.0938	8.12055	8.62973	8.74039	8.67337	9.69026	5.61157	Upf3a	protein-coding	UPF3 regulator of nonsense transcripts homolog A (yeast)	2600001C03Rik|4930546M19Rik|RENT3A|UPF3	67031	ENSMUSG00000038398	GO:0003729|GO:0005634|GO:0005737|GO:0005886|GO:0006986|GO:0045727	chr8	13785615	13798537	+	MGI:1914281
326622	12.9966	10.5267	0	12.3076	11.6899	11.3497	1.70037	12.6921	10.9671	11.2831	10.6572	12.8512	11.7277	12.2764	Upf2	protein-coding	UPF2 regulator of nonsense transcripts homolog (yeast)	0	326622	ENSMUSG00000043241	GO:0000184|GO:0001889|GO:0005634|GO:0005737|GO:0006986|GO:0031100|GO:0035145|GO:0048471	chr2	5951469	6056703	+	MGI:2449307|Vega:OTTMUSG00000011208
19704	9.86227	10.0623	10.5708	10.8349	11.2939	11.1568	12.0137	10.4644	11.029	7.845	11.0836	11.8395	10.6317	11.4714	Upf1	protein-coding	UPF1 regulator of nonsense transcripts homolog (yeast)	B430202H16Rik|NORF1|PNORF-1|Rent1|Upflp	19704	ENSMUSG00000058301	GO:0000166|GO:0000184|GO:0000785|GO:0003677|GO:0003682|GO:0003723|GO:0004004|GO:0004386|GO:0005524|GO:0005737|GO:0006260|GO:0006281|GO:0006449|GO:0007049|GO:0008270|GO:0009048|GO:0016787|GO:0035145|GO:0046872|GO:0071044	chr8	70331522	70353273	-	MGI:107995
74154	0	0	0	0	9.80631	0	9.45487	0	8.73178	9.95993	6.89909	0	9.71965	10.6528	Unkl	protein-coding	unkempt-like (Drosophila)	1300004G08Rik	74154	ENSMUSG00000015127	GO:0003676|GO:0005575|GO:0005634|GO:0005737|GO:0008150|GO:0008270|GO:0016874|GO:0046872	chr17	25188400	25234442	+	MGI:1921404|Vega:OTTMUSG00000035060
217331	10.0685	0	0	0	9.3887	4.35108	0	10.5389	0	9.42519	6.87484	0	7.51183	0	Unk	protein-coding	unkempt homolog (Drosophila)	B230379M23Rik|Zc3h5|Zc3hdc5|mKIAA1753	217331	ENSMUSG00000020770	GO:0003676|GO:0005575|GO:0005634|GO:0008150|GO:0008270|GO:0046872	chr11	116030322	116061194	+	MGI:2442456|Vega:OTTMUSG00000003686
22256	12.8971	12.1261	13.7127	13.4213	10.1432	11.9723	12.2155	12.3138	11.0471	10.7843	11.9783	11.3396	5.20008	5.42778	Ung	protein-coding	uracil DNA glycosylase	UNG1|UNG2	22256	ENSMUSG00000029591	GO:0004844|GO:0005634|GO:0005739|GO:0006281|GO:0006284|GO:0006974|GO:0008152|GO:0016446|GO:0016447|GO:0016787|GO:0016798|GO:0016799|GO:0043066|GO:0045437	chr5	114130435	114139321	+	MGI:109352|Vega:OTTMUSG00000013709
381058	0	8.23212	8.35164	9.23056	6.74741	2.08976	0	0	6.3297	10.3195	8.65931	0	9.78411	8.66479	Unc93a	protein-coding	unc-93 homolog A (C. elegans)	Unc93l|unc-93A	381058	ENSMUSG00000067049	GO:0003674|GO:0005886|GO:0008150|GO:0016020|GO:0016021	chr17	13108617	13131791	-	MGI:1933250|Vega:OTTMUSG00000028082
107449	10.1805	1.54239	2.31246	6.98348	2.36885	9.45804	3.27775	9.33933	11.0751	9.00925	4.30689	10.2436	0.946018	5.93254	Unc5b	protein-coding	unc-5 homolog B (C. elegans)	6330415E02Rik|A630020F16|D10Bwg0792e|Unc5h2	107449	ENSMUSG00000020099	GO:0005042|GO:0005515|GO:0006915|GO:0007165|GO:0007275|GO:0007411|GO:0016020|GO:0016021|GO:0038007|GO:2001240|GO:2001241	chr10	60762595	60831581	-	MGI:894703
67387	11.278	0	10.755	11.4663	12.274	8.98864	10.2762	0.186907	10.4795	6.91471	9.43929	10.3002	11.4367	10.3779	Unc50	protein-coding	unc-50 homolog (C. elegans)	1110002A21Rik|GMH1|UNCL|URP	67387	ENSMUSG00000026111	GO:0000139|GO:0003723|GO:0005634|GO:0005637|GO:0005794|GO:0006810|GO:0007166|GO:0015031|GO:0016020|GO:0016021	chr1	37430172	37439124	+	MGI:1914637|Vega:OTTMUSG00000021774
101869	10.6327	7.81923	3.75545	12.4223	10.6301	9.34812	12.051	0	9.56858	12.3731	11.342	11.6827	11.7259	12.1395	Unc45a	protein-coding	unc-45 homolog A (C. elegans)	AW538196	101869	ENSMUSG00000030533	GO:0005634|GO:0005737|GO:0007275|GO:0007517|GO:0030154|GO:0051879|GO:0061077	chr7	80325292	80340219	-	MGI:2142246|Vega:OTTMUSG00000024949
70450	0	0	0	0	10.0616	0	0	10.5229	0	0	0	0	0	0	Unc13d	protein-coding	unc-13 homolog D (C. elegans)	2610108D09Rik|Jinx|Munc13-4|mFLJ00067	70450	ENSMUSG00000057948	GO:0002432|GO:0002467|GO:0005515|GO:0005737|GO:0005764|GO:0005768|GO:0006887|GO:0006909|GO:0016020|GO:0043304|GO:0043320|GO:0045921|GO:0051607|GO:0070382	chr11	116062096	116077961	-	MGI:1917700|Vega:OTTMUSG00000003687
22249	1.81869	0	6.69396	10.3161	12.5187	0	0	0	0	0	6.62296	0	8.54722	0	Unc13b	protein-coding	unc-13 homolog B (C. elegans)	Munc13-1|Munc13-2|Unc13a|Unc13h1|Unc13h2	22249	ENSMUSG00000028456	GO:0001566|GO:0005737|GO:0005794|GO:0006887|GO:0007165|GO:0007268|GO:0007528|GO:0016020|GO:0016081|GO:0016082|GO:0030054|GO:0031594|GO:0035249|GO:0035556|GO:0045202|GO:0046872|GO:0048172|GO:0060384	chr4	43058984	43264887	+	MGI:1342278|Vega:OTTMUSG00000006761
106840	0.717608	0	0	10.7479	0	10.7892	9.78099	0	10.4115	7.99843	0	9.56646	11.106	0	Unc119b	protein-coding	unc-119 homolog B (C. elegans)	AA407659|AI414892	106840	ENSMUSG00000046562	GO:0005929|GO:0006810|GO:0008289|GO:0015031|GO:0030030|GO:0035869|GO:0042953|GO:0042995|GO:0060271	chr5	115122566	115134975	-	MGI:2147162|Vega:OTTMUSG00000014628
22248	0	0	0	0.975358	7.36375	0	5.28533	0	10.0656	0	0	0	0	0	Unc119	protein-coding	unc-119 homolog (C. elegans)	D11Bhm52|HRG4|MRG4|Rg4|Rtg4|Unc119h	22248	ENSMUSG00000002058	GO:0005737|GO:0005813|GO:0005856|GO:0006810|GO:0007601|GO:0008289|GO:0015031|GO:0042953|GO:0050896	chr11	78343522	78349156	+	MGI:1328357|Vega:OTTMUSG00000000135
22247	6.40411	12.9089	13.6074	7.71947	11.3622	11.0983	11.1153	0	3.71683	12.3536	8.87484	10.8092	10.4213	5.71111	Umps	protein-coding	uridine monophosphate synthetase	1700095D23Rik|AA408257|AL033308|BB164745	22247	ENSMUSG00000022814	GO:0003824|GO:0004588|GO:0004590|GO:0005634|GO:0005737|GO:0006207|GO:0006221|GO:0006222|GO:0008152|GO:0009116|GO:0016740|GO:0016757|GO:0016829|GO:0016831|GO:0044205	chr16	33955012	33967003	-	MGI:1298388|Vega:OTTMUSG00000031003
52020	0	0	0	0	0	11.4517	0	0	0	0	0	0	0	0	Umodl1	protein-coding	uromodulin-like 1	D17Ertd488e	52020	ENSMUSG00000054134	GO:0005509|GO:0005576|GO:0005615|GO:0005886|GO:0008150|GO:0009897|GO:0016020|GO:0016021|GO:0030414	chr17	30954683	31010710	+	MGI:1929785
71742	3.21077	0	0	7.5443	1.08588	11.001	9.06713	0	4.39114	7.67104	0	7.05391	0	0.323593	Ulk3	protein-coding	unc-51-like kinase 3	1200015E14Rik	71742	ENSMUSG00000032308	GO:0000166|GO:0004672|GO:0004674|GO:0005524|GO:0005737|GO:0006468|GO:0006914|GO:0016301|GO:0016310|GO:0016740|GO:0016772|GO:0045879|GO:0045880|GO:0046777	chr9	57589452	57596233	+	MGI:1918992
22241	9.94643	2.84195	11.0934	6.11345	12.3588	11.8694	11.1773	10.9838	8.56854	12.1429	10.7073	9.06766	11.6683	11.3095	Ulk1	protein-coding	unc-51 like kinase 1	AU041434|Unc51.1|mKIAA0722	22241	ENSMUSG00000029512	GO:0000045|GO:0000166|GO:0000407|GO:0004672|GO:0004674|GO:0005515|GO:0005524|GO:0005737|GO:0005776|GO:0005829|GO:0006468|GO:0006914|GO:0007165|GO:0007265|GO:0007409|GO:0008104|GO:0010506|GO:0010508|GO:0016020|GO:0016239|GO:0016301|GO:0016310|GO:0016740|GO:0016772|GO:0017137|GO:0019901|GO:0021707|GO:0021933|GO:0030659|GO:0031102|GO:0031175|GO:0031623|GO:0031669|GO:0032403|GO:0034045|GO:0042594|GO:…	chr5	110784489	110810081	-	MGI:1270126
77777	10.1944	4.30138	1.17049	0	9.78611	0.480843	1.47797	0.186907	1.13187	0.601826	0	8.00948	0.180484	0	Ulbp1	protein-coding	UL16 binding protein 1	A430108B07Rik|MULT1	77777	ENSMUSG00000079685	GO:0002839|GO:0005887|GO:0009897|GO:0032729|GO:0032816|GO:0042271|GO:0043032|GO:0045429|GO:0046703	chr10	7444873	7473477	-	MGI:1925027
20184	0	0.841951	0	11.5628	8.85635	8.15327	0	8.34677	3.71683	8.8064	10.0915	0	7.65622	2.38918	Uimc1	protein-coding	ubiquitin interaction motif containing 1	9430016E08Rik|D330018D10Rik|D630032M02Rik|RIP110|Rxrip110	20184	ENSMUSG00000025878	GO:0005634|GO:0006281|GO:0006302|GO:0006351|GO:0006355|GO:0006974|GO:0010212|GO:0016568|GO:0031572|GO:0042393|GO:0045739|GO:0045892|GO:0046965|GO:0070530|GO:0070531|GO:0070537	chr13	55027880	55100295	-	MGI:103185|Vega:OTTMUSG00000032667
109113	0	11.4142	0	8.39667	11.4795	11.5939	4.84721	0	6.08385	0	0	10.0154	10.1215	0.804219	Uhrf2	protein-coding	ubiquitin-like, containing PHD and RING finger domains 2	2310065A22Rik|AI426270|AW214556|D130071B19Rik|Nirf	109113	ENSMUSG00000024817	GO:0003677|GO:0004842|GO:0005634|GO:0005720|GO:0006511|GO:0007049|GO:0008270|GO:0008283|GO:0016567|GO:0016874|GO:0030154|GO:0042393|GO:0046872|GO:0051865|GO:0071158	chr19	30030513	30093724	+	MGI:1923718|Vega:OTTMUSG00000017310
75089	11.1837	4.01188	11.0179	11.9597	8.85635	10.4481	7.8267	7.86991	10.9616	0	7.85018	12.3219	9.53142	11.6525	Uhrf1bp1l	protein-coding	UHRF1 (ICBP90) binding protein 1-like	2010319N22Rik|4930506D01Rik|AA589495|C80672|E030041M21Rik|mKIAA0701	75089	ENSMUSG00000019951	GO:0003674|GO:0005575|GO:0008150	chr10	89744991	89819869	+	MGI:2442888
224648	10.7944	3.16388	11.8555	10.8333	11.4423	11.3885	10.8944	11.2269	12.6119	12.5037	9.83612	10.6431	10.6234	11.8028	Uhrf1bp1	protein-coding	UHRF1 (ICBP90) binding protein 1	1110020K19Rik|AA408674|F830021D11Rik|mKIAA4127	224648	ENSMUSG00000039512	GO:0005575|GO:0008150|GO:0042802|GO:0042826	chr17	27856507	27900040	+	MGI:3041238|Vega:OTTMUSG00000023192
18140	13.2686	0	2.62992	11.1738	10.5411	11.8229	10.9536	13.4001	11.2404	10.0786	10.432	12.0709	12.7757	10.355	Uhrf1	protein-coding	ubiquitin-like, containing PHD and RING finger domains, 1	AL022808|ICBP90|Np95|RNF106	18140	ENSMUSG00000001228	GO:0000790|GO:0000792|GO:0000987|GO:0003677|GO:0004842|GO:0005634|GO:0006281|GO:0006351|GO:0006355|GO:0006974|GO:0007049|GO:0007275|GO:0008270|GO:0008283|GO:0008327|GO:0010390|GO:0016363|GO:0016874|GO:0031493|GO:0032270|GO:0035064|GO:0042393|GO:0042802|GO:0046872	chr17	56303337	56323486	+	MGI:1338889|Vega:OTTMUSG00000021035
16589	8.4027	11.0435	0	0	10.6397	6.25054	10.5539	0	0	11.2605	8.27297	5.25459	0	10.6738	Uhmk1	protein-coding	U2AF homology motif (UHM) kinase 1	4732477C12Rik|4930500M09Rik|AA673513|AI449218|AU021979|KIS|Kist	16589	ENSMUSG00000026667	GO:0000166|GO:0003676|GO:0003723|GO:0004672|GO:0004674|GO:0005515|GO:0005524|GO:0005634|GO:0005737|GO:0006468|GO:0007050|GO:0016301|GO:0016310|GO:0016740|GO:0016772|GO:0018105|GO:0019899|GO:0030424|GO:0031175|GO:0032839|GO:0043021|GO:0045948|GO:0046777|GO:0046825|GO:0071598	chr1	170199256	170215393	-	MGI:1341908|Vega:OTTMUSG00000021543
216558	6.14387	8.6937	13.4932	11.0573	9.29064	9.37869	10.9371	7.94513	11.58	11.7849	9.25898	8.67712	13.0889	10.7722	Ugp2	protein-coding	UDP-glucose pyrophosphorylase 2	0	216558	ENSMUSG00000001891	GO:0003983|GO:0005536|GO:0005737|GO:0006011|GO:0008152|GO:0016740|GO:0016779|GO:0019255|GO:0032557|GO:0046872	chr11	21321141	21371201	-	MGI:2183447|Vega:OTTMUSG00000005248
320011	12.2249	11.7867	12.1032	13.0565	12.6986	12.9727	13.3738	10.0228	11.9404	12.9883	12.8948	12.969	11.6668	10.8259	Uggt1	protein-coding	UDP-glucose glycoprotein glucosyltransferase 1	0910001L17Rik|A930007H10Rik|AA589501|AI414429|AI448372|C820010P03Rik|GT|UGT1|Ugcgl1	320011	ENSMUSG00000037470	GO:0003980|GO:0005515|GO:0005783|GO:0005788|GO:0005793|GO:0006486|GO:0016740|GO:0016757|GO:0051082|GO:0097359	chr1	36140028	36244302	-	MGI:2443162|Vega:OTTMUSG00000037695
22235	5.33232	11.0905	12.4067	10.0232	10.7048	8.49555	12.5118	11.985	11.141	12.2394	12.7234	10.8565	11.4009	10.1496	Ugdh	protein-coding	UDP-glucose dehydrogenase	Udpgdh	22235	ENSMUSG00000029201	GO:0000166|GO:0001702|GO:0003824|GO:0003979|GO:0005829|GO:0008152|GO:0016491|GO:0016616|GO:0051287|GO:0055114	chr5	65413222	65435842	-	MGI:1306785|Vega:OTTMUSG00000028398
22234	13.0239	10.5515	8.26852	13.4704	12.7325	12.1886	13.8582	10.8486	13.9889	13.1997	13.2089	10.4455	11.3251	12.0428	Ugcg	protein-coding	UDP-glucose ceramide glucosyltransferase	AU043821|C80537|Epcs21|GlcT-1|Ugcgl	22234	ENSMUSG00000028381	GO:0005794|GO:0006629|GO:0006665|GO:0008120|GO:0008610|GO:0016020|GO:0016021|GO:0016740|GO:0016757	chr4	59189550	59222833	+	MGI:1332243|Vega:OTTMUSG00000007645
192169	9.39003	12.4362	9.95432	3.83334	9.74322	7.02132	0	0	9.936	0	8.3888	0	4.63992	7.88104	Ufsp2	protein-coding	UFM1-specific peptidase 2	1810047C23Rik	192169	ENSMUSG00000031634	GO:0005634|GO:0005737|GO:0005783|GO:0006508|GO:0008152|GO:0008233|GO:0008234|GO:0016787|GO:0016790|GO:0019783	chr8	45975539	45996859	+	MGI:1913679|Vega:OTTMUSG00000023223
67890	0	11.2017	12.7471	10.9903	6.56684	7.91547	0	8.22583	4.5913	11.1126	7.59211	11.7619	5.88092	8.78602	Ufm1	protein-coding	ubiquitin-fold modifier 1	1810045K17Rik|AI132708|AI463323|ENSMUSG00000074598|Gm10726	67890	ENSMUSG00000027746	GO:0003674|GO:0005634|GO:0005737|GO:0071569	chr3	53853376	53863807	-	MGI:1915140|Vega:OTTMUSG00000028195
67490	11.785	1.42691	6.89159	8.98018	10.699	10.4292	9.37883	11.7412	11.6454	8.26004	9.96374	8.39537	9.89987	10.4094	Ufl1	protein-coding	UFM1 specific ligase 1	1810074P20Rik|AI429228|Kiaa0776|Maxer|Rcad|mKIAA0776	67490	ENSMUSG00000040359	GO:0005634|GO:0005737|GO:0005783|GO:0016874|GO:0031397|GO:0032088|GO:0071568|GO:0071569	chr4	25248586	25281821	-	MGI:1914740|Vega:OTTMUSG00000004799
22230	12.345	10.9615	12.4402	11.9214	10.8079	12.7547	11.9572	11.6601	11.6127	11.2475	12.2948	9.99605	11.5272	10.7531	Ufd1l	protein-coding	ubiquitin fusion degradation 1 like	Ufd1	22230	ENSMUSG00000005262	GO:0005102|GO:0005634|GO:0005737|GO:0006511|GO:0032403	chr16	18812294	18835261	+	MGI:109353|Vega:OTTMUSG00000036274
66155	10.7661	11.4822	8.17049	9.65899	10.5659	10.3938	10.5287	0	8.63966	9.18489	0	11.1912	9.4705	9.5219	Ufc1	protein-coding	ubiquitin-fold modifier conjugating enzyme 1	1110021H02Rik|AA062310|ESTM29	66155	ENSMUSG00000062963	GO:0005515|GO:0005575|GO:0071568|GO:0071569	chr1	171288564	171294982	-	MGI:1913405|Vega:OTTMUSG00000021650
54122	10.1094	12.398	11.2268	4.78087	9.03288	0	5.1598	10.2203	8.00839	9.94945	5.71329	11.1925	9.77314	9.33365	Uevld	protein-coding	UEV and lactate/malate dehyrogenase domains	8430408E05Rik|Attp	54122	ENSMUSG00000043262	GO:0000166|GO:0003824|GO:0005575|GO:0005975|GO:0006464|GO:0015031|GO:0016491|GO:0016616|GO:0044262|GO:0055114	chr7	46923216	46958518	-	MGI:1860490|Vega:OTTMUSG00000027379
68556	7.86227	0	3.87093	0	11.2895	10.1515	10.3302	0	0	0	0	0	0	4.12615	Uckl1	protein-coding	uridine-cytidine kinase 1-like 1	1110007H10Rik|Urkl1	68556	ENSMUSG00000089917	GO:0000166|GO:0004849|GO:0005524|GO:0005634|GO:0005737|GO:0005783|GO:0006222|GO:0008150|GO:0008152|GO:0016301|GO:0016310|GO:0016740|GO:0016773	chr2	181569153	181581973	-	MGI:1915806|Vega:OTTMUSG00000016737
80914	11.3785	3.42691	9.7962	10.686	10.964	11.8218	9.54675	11.0206	10.0176	11.3999	8.86872	10.3002	11.2215	10.7943	Uck2	protein-coding	uridine-cytidine kinase 2	AA407809|AI481316|AU018180|AU020720|TSA903|UK|UMK|Umpk	80914	ENSMUSG00000026558	GO:0000166|GO:0004849|GO:0005515|GO:0005524|GO:0005829|GO:0008150|GO:0008152|GO:0016301|GO:0016310|GO:0016740|GO:0016773|GO:0043231	chr1	167226084	167285127	-	MGI:1931744
56207	10.2932	12.9391	12.6111	7.36583	12.2818	9.92171	9.14327	10.5423	11.1043	5.55602	10.9905	11.6025	10.5533	10.0521	Uchl5	protein-coding	ubiquitin carboxyl-terminal esterase L5	5830413B11Rik|Uch37	56207	ENSMUSG00000018189	GO:0000502|GO:0004221|GO:0004843|GO:0004866|GO:0005622|GO:0005634|GO:0005737|GO:0005829|GO:0006281|GO:0006310|GO:0006351|GO:0006355|GO:0006508|GO:0006511|GO:0006974|GO:0008233|GO:0008234|GO:0008242|GO:0010951|GO:0016579|GO:0016787|GO:0021670|GO:0030901|GO:0031011|GO:0048853|GO:0061136|GO:0070628	chr1	143777278	143807466	+	MGI:1914848
50933	0	10.3694	10.9617	7.05941	8.19958	10.4101	8.8916	8.05109	2.71683	11.2369	6.59211	11.1483	10.3592	11.1776	Uchl3	protein-coding	ubiquitin carboxyl-terminal esterase L3 (ubiquitin thiolesterase)	0	50933	ENSMUSG00000022111	GO:0004221|GO:0005622|GO:0005634|GO:0005737|GO:0005739|GO:0006508|GO:0006511|GO:0007628|GO:0008233|GO:0008234|GO:0016579|GO:0016787|GO:0030163|GO:0032869|GO:0042755|GO:0043130|GO:0045600|GO:0060041	chr14	101653967	101696125	+	MGI:1355274
108159	11.531	0	11.5346	1.02598	9.25038	1.48084	10.5725	11.5261	6.83231	9.96046	7.53256	9.52346	8.72352	11.4217	Ubxn8	protein-coding	UBX domain protein 8	D0H8S2298E|Rep-8|Rep8h|Ubxd6	108159	ENSMUSG00000052906	GO:0003674|GO:0005575|GO:0008150	chr8	33619586	33641976	-	MGI:1337129
224111	10.1418	5.0514	12.4805	9.00326	11.6624	10.356	0	4.35683	9.31922	11.4442	5.63606	7.58451	10.2131	10.4281	Ubxn7	protein-coding	UBX domain protein 7	A630090P18|AI196514|Ubxd7|mKIAA0794	224111	ENSMUSG00000053774	GO:0008134|GO:0008150|GO:0031625|GO:0034098|GO:0043130	chr16	32332252	32393747	+	MGI:2146388
66530	11.3651	8.82494	4.02847	4.19591	10.6073	1.48084	9.85518	0.186907	10.6836	7.10167	4.79955	2.66962	1.18048	8.42627	Ubxn6	protein-coding	UBX domain protein 6	1200008L11Rik|2210415J11Rik|AU040909|Ubxd1|Ubxdc2	66530	ENSMUSG00000019578	GO:0005634|GO:0005730|GO:0005737|GO:0005856	chr17	56068253	56074989	-	MGI:1913780|Vega:OTTMUSG00000033034
67812	12.9658	11.8591	13.5431	13.0594	10.74	11.9812	11.9052	12.6318	13.121	11.9453	12.744	12.8098	10.8342	12.3396	Ubxn4	protein-coding	UBX domain protein 4	1300013G12Rik|Ubxd2|mKIAA0242	67812	ENSMUSG00000026353	GO:0003674|GO:0005634|GO:0005737|GO:0005783|GO:0006986|GO:0008150|GO:0016020	chr1	128244181	128279377	+	MGI:1915062
68053	0.900184	11.2602	7.02684	9.94939	2.43199	8.21964	3.16304	2.22644	1.82383	8.88252	10.2273	1.32073	7.65834	3.09502	Ubxn2b	protein-coding	UBX domain protein 2B	3110003A22Rik|6430407D20Rik|AI451665|p37	68053	ENSMUSG00000028243	GO:0003674|GO:0005575|GO:0005634|GO:0005737|GO:0005783|GO:0005794|GO:0008150	chr4	6191105	6219788	+	MGI:1915303|Vega:OTTMUSG00000004319
217379	10.6064	8.86015	12.8674	11.3343	11.3482	6.34842	9.13993	9.06342	3.16749	12.8408	10.9471	11.5477	11.8886	10.0571	Ubxn2a	protein-coding	UBX domain protein 2A	6330407P03Rik|Ubxd4	217379	ENSMUSG00000020634	GO:0005783|GO:0005801|GO:0005829|GO:0010468|GO:0031396|GO:0033130|GO:0042176	chr12	4879032	4907520	-	MGI:2442310|Vega:OTTMUSG00000033224
225896	12.9669	12.3428	10.48	13.1578	12.8262	12.8621	13.6634	13.4845	12.3631	13.6929	11.9081	12.6578	12.1068	13.0005	Ubxn1	protein-coding	UBX domain protein 1	2B28|4930455J02Rik|D19Ertd721e|T25529	225896	ENSMUSG00000071655	GO:0005634|GO:0005737|GO:0030425|GO:0031397|GO:0031593|GO:0031625|GO:0032435|GO:0034098|GO:0043025|GO:0043130|GO:0051117|GO:0071796	chr19	8871496	8875663	+	MGI:1289301
546118	0	0	0	0	7.04601	0	0	0	0	0	2.9922	0	10.0385	6.29607	Ubtfl1	protein-coding	upstream binding transcription factor, RNA polymerase I-like 1	B020006M18Rik|Hmgpi	546118	ENSMUSG00000074502	GO:0001832|GO:0003674|GO:0003677|GO:0005634|GO:0005737|GO:0007275|GO:0007566|GO:0010468	chr9	18404418	18411502	+	MGI:3588290|Vega:OTTMUSG00000036484
21429	15.0232	14.3703	14.653	13.2137	13.6245	13.4387	14.1286	14.059	14.0844	14.2529	14.0637	13.6981	13.6195	14.1722	Ubtf	protein-coding	upstream binding transcription factor, RNA polymerase I	A930005G04Rik|NOR-90|Tcfubf|UBF|UBF1	21429	ENSMUSG00000020923	GO:0000183|GO:0005515|GO:0005634|GO:0005730	chr11	102304560	102319096	-	MGI:98512|Vega:OTTMUSG00000002765
226122	0	0	0	10.1996	6.58134	0	0	0	10.2816	0	5.04091	10.4972	0	9.11256	Ubtd1	protein-coding	ubiquitin domain containing 1	BC016129	226122	ENSMUSG00000025171	GO:0003674|GO:0005575|GO:0008150	chr19	41981763	42034641	+	MGI:2385092
66622	11.6776	7.42691	10.9074	12.8382	7.33836	9.81624	7.29815	0	11.2829	11.3844	10.0637	9.01372	0.180484	10.4013	Ubr7	protein-coding	ubiquitin protein ligase E3 component n-recognin 7 (putative)	5730410I19Rik|AA589405|AW557761	66622	ENSMUSG00000041712	GO:0004842|GO:0005575|GO:0008150|GO:0008270|GO:0016874|GO:0046872	chr12	102757975	102777701	+	MGI:1913872
70790	14.2773	14.1214	14.1602	13.4036	14.0785	12.7985	14.7275	13.9361	14.1337	13.6949	13.7501	14.1866	14.2612	13.8977	Ubr5	protein-coding	ubiquitin protein ligase E3 component n-recognin 5	4432411E13Rik|AW549941|C77315|D030042K14|Edd|Edd1|mKIAA0896	70790	ENSMUSG00000037487	GO:0000209|GO:0003723|GO:0004842|GO:0005622|GO:0005634|GO:0005737|GO:0006464|GO:0006974|GO:0008270|GO:0016874|GO:0016881|GO:0033160|GO:0034450|GO:0035413|GO:0042787|GO:0043130|GO:0046872|GO:0050847|GO:0090263|GO:1901315|GO:2000780	chr15	37967328	38078853	-	MGI:1918040
69116	13.3941	14.2918	13.6693	13.8354	14.5048	14.4653	14.548	14.7554	14.6681	15.2256	14.3285	14.1592	14.6687	14.3638	Ubr4	protein-coding	ubiquitin protein ligase E3 component n-recognin 4	1810009A16Rik|A930005E13Rik|D930005K06Rik|Gm1032|Gm1666|N28143|RBAF600|Zubr1|mKIAA0462|p600	69116	ENSMUSG00000066036	GO:0004842|GO:0005516|GO:0005634|GO:0005737|GO:0005856|GO:0008270|GO:0016020|GO:0016021|GO:0016874|GO:0046872	chr4	139352593	139489532	+	MGI:1916366|Vega:OTTMUSG00000009956
68795	13.0085	13.1812	13.4248	12.7705	11.8148	11.4131	9.71196	11.0285	12.1283	13.1014	12.0429	12.1565	12.5558	12.825	Ubr3	protein-coding	ubiquitin protein ligase E3 component n-recognin 3	1110059H15Rik|4833421P10Rik|A130030D10Rik|AA409735|AA414972|AA422631|AI646861|AU016126|Zfp650|Znf650	68795	ENSMUSG00000044308	GO:0001701|GO:0001967|GO:0004842|GO:0005515|GO:0005575|GO:0006511|GO:0007608|GO:0008270|GO:0009790|GO:0016020|GO:0016021|GO:0016567|GO:0016874|GO:0042048|GO:0046872	chr2	69897246	70024013	+	MGI:1861100|Vega:OTTMUSG00000013114
224826	10.5568	0	7.11301	11.2939	7.15665	10.2687	10.7455	8.93678	9.40799	12.9576	9.42177	11.1774	10.4069	0	Ubr2	protein-coding	ubiquitin protein ligase E3 component n-recognin 2	9930021A08Rik|AI462103|AW540746|E130209G04Rik|mKIAA0349	224826	ENSMUSG00000023977	GO:0000151|GO:0000785|GO:0004842|GO:0005515|GO:0005634|GO:0005886|GO:0006342|GO:0006511|GO:0007141|GO:0007283|GO:0008270|GO:0016567|GO:0016874|GO:0030163|GO:0032007|GO:0033522|GO:0046872|GO:0070728|GO:0071233	chr17	46928291	47010532	-	MGI:1861099
22222	9.42669	4.84195	9.42552	12.178	12.1717	10.2139	12.2216	12.0176	11.3845	11.5147	11.4557	9.60233	12.497	11.5841	Ubr1	protein-coding	ubiquitin protein ligase E3 component n-recognin 1	AI504731	22222	ENSMUSG00000027272	GO:0000151|GO:0000502|GO:0004842|GO:0005515|GO:0005737|GO:0006511|GO:0008270|GO:0016567|GO:0016874|GO:0030163|GO:0032007|GO:0046872|GO:0070728|GO:0071233	chr2	120860276	120970715	-	MGI:1277977|Vega:OTTMUSG00000015780
94232	0	8.7398	5.14825	8.53378	0	10.1158	11.5858	10.457	10.7649	11.5902	9.80758	10.6072	3.50241	8.89786	Ubqln4	protein-coding	ubiquilin 4	A1Up|A1u|AI663987|CIP75|UBIN	94232	ENSMUSG00000008604	GO:0005634|GO:0005737|GO:0005783|GO:0005789|GO:0005829|GO:0031593|GO:0032434	chr3	88553716	88569725	+	MGI:2150152
54609	13.0609	11.8942	12.6249	12.8008	12.4468	12.8298	8.71478	12.1631	11.7447	10.7855	11.4659	11.8762	8.20839	11.1809	Ubqln2	protein-coding	ubiquilin 2	Chap1|Dsk2|HRIHFB2157|Plic-2|Plic2	54609	ENSMUSG00000050148	GO:0005634|GO:0005737|GO:0005886|GO:0016020	chrX	153498232	153501558	+	MGI:1860283|Vega:OTTMUSG00000019381
56085	13.7272	12.3896	13.2769	12.6924	11.5988	12.477	11.3235	11.7898	12.8429	13.1635	12.2712	13.1386	12.7924	12.3305	Ubqln1	protein-coding	ubiquilin 1	1110046H03Rik|1810030E05Rik|AU019746|C77538|D13Ertd372e|Da41|Dsk2|Plic-1|Plic1|Xdrp1	56085	ENSMUSG00000005312	GO:0000502|GO:0001666|GO:0005102|GO:0005634|GO:0005737|GO:0005783|GO:0006915|GO:0019215|GO:0019900|GO:0019904|GO:0031396|GO:0043234|GO:0048471	chr13	58176156	58215653	-	MGI:1860276
22221	12.5403	10.8058	5.07738	13.0672	9.52244	11.9207	11.5626	12.1568	12.1824	11.1993	9.97519	4.08466	11.9826	11.7335	Ubp1	protein-coding	upstream binding protein 1	Cp2b|LBP-1a|LBP-1b|NF2d9	22221	ENSMUSG00000009741	GO:0001525|GO:0003677|GO:0005634|GO:0006351|GO:0006355	chr9	113930934	113977201	+	MGI:104889
140629	8.62876	2.56018	2.0849	9.14442	9.80954	10.3505	9.02064	9.356	10.8936	8.53218	9.39494	1.88535	8.093	9.64305	Ubox5	protein-coding	U box domain containing 5	1500010O06Rik|C330018L13Rik|Rnf37|UIP5|Ubce7ip5|Ube7ip5	140629	ENSMUSG00000027300	GO:0000151|GO:0000209|GO:0004842|GO:0005634|GO:0008270|GO:0016567|GO:0034450|GO:0046872	chr2	130589996	130630038	-	MGI:2154658|Vega:OTTMUSG00000015515
320538	7.40341	10.7725	8.52208	9.10393	6.31658	3.08571	10.2051	7.77677	11.4183	7.80232	10.4302	9.72569	9.21479	10.5216	Ubn2	protein-coding	ubinuclein 2	2900060J04Rik|6030408G03Rik|BC060116|D130059P03Rik|mKIAA2030	320538	ENSMUSG00000038538	GO:0003674|GO:0005634|GO:0008150	chr6	38433925	38524790	+	MGI:2444236|Vega:OTTMUSG00000034252
170644	9.8011	7.66213	9.49016	10.5892	12.6882	9.88598	11.9086	2.18691	11.044	11.8021	9.07535	11.0483	9.67634	10.085	Ubn1	protein-coding	ubinuclein 1	1110029L11Rik|2610108L02Rik|AA673476|AW124741	170644	ENSMUSG00000039473	GO:0003677|GO:0005634|GO:0005923|GO:0008134|GO:0010923|GO:0016568|GO:0030054|GO:0030216	chr16	5050068	5086285	+	MGI:1891307
79560	9.50224	0	0	0	9.46301	9.97069	8.61239	0	10.6698	11.5564	0	6.52761	6.67234	5.55911	Ublcp1	protein-coding	ubiquitin-like domain containing CTD phosphatase 1	4930527B16Rik|8430435I17Rik|BC002236	79560	ENSMUSG00000041231	GO:0003674|GO:0004721|GO:0005634|GO:0005730|GO:0008150|GO:0016787	chr11	44454571	44470548	-	MGI:1933105|Vega:OTTMUSG00000005470
69459	0	0	0	8.81715	10.1161	9.54962	0	10.7629	9.05668	0	0	10.1248	6.5728	8.97915	Ubl7	protein-coding	ubiquitin-like 7 (bone marrow stromal cell-derived)	2300004C15Rik	69459	ENSMUSG00000055720	GO:0003674|GO:0005575|GO:0008150	chr9	57910986	57929968	+	MGI:1916709
66177	10.6877	0.841951	2.17049	8.65169	10.9276	10.599	0	7.31103	9.79365	10.7038	8.72012	10.6416	5.42841	7.04262	Ubl5	protein-coding	ubiquitin-like 5	1110030M22Rik|beacon	66177	ENSMUSG00000084786	GO:0003674|GO:0005737|GO:0008150	chr9	20643318	20646789	+	MGI:1913427|Vega:OTTMUSG00000029130
27643	0	0	7.68907	10.1102	6.62398	0	0	0	0	3.74677	4.6186	5.72852	6.93761	0	Ubl4	protein-coding	ubiquitin-like 4	DXHXS254E|DXS254E|DXS254Eh|Gdx|Ubl4a	27643	ENSMUSG00000015290	GO:0005737|GO:0005829|GO:0006810|GO:0071816|GO:0071818	chrX	74356816	74368722	-	MGI:95049|Vega:OTTMUSG00000017660
24109	9.27411	10.9413	0	8.61844	10.5206	9.85588	0	8.04177	9.72992	10.0458	8.12148	5.03886	8.14049	10.244	Ubl3	protein-coding	ubiquitin-like 3	AW108023|HCG	24109	ENSMUSG00000001687	GO:0003674|GO:0005622|GO:0005886|GO:0008150|GO:0016020	chr5	148504631	148552789	-	MGI:1344373
71707	0	0	0	0	0	0	0	0	9.02669	10.7503	7.7404	0	9.88784	9.89301	Ubiad1	protein-coding	UbiA prenyltransferase domain containing 1	1200002M06Rik|AI426463|AW320947|Tere1	71707	ENSMUSG00000047719	GO:0004659|GO:0005634|GO:0005737|GO:0005739|GO:0005783|GO:0009234|GO:0016020|GO:0016021|GO:0016740|GO:0042371	chr4	148434497	148444751	-	MGI:1918957|Vega:OTTMUSG00000010930
28018	12.5151	9.35765	6.56281	9.72469	9.88877	9.79599	11.9658	10.6095	10.3701	10.7811	9.66992	11.2929	8.04467	9.74233	Ubfd1	protein-coding	ubiquitin family domain containing 1	AI467302|D7Wsu105e|D7Wsu128e|Ubph	28018	ENSMUSG00000030870	GO:0003674|GO:0005575|GO:0008150	chr7	122067198	122082199	+	MGI:107301|Vega:OTTMUSG00000025468
63958	13.2095	12.1588	12.1618	11.7611	13.7851	11.7317	6.63527	12.181	11.9161	12.2184	13.2336	11.5895	12.7053	12.1276	Ube4b	protein-coding	ubiquitination factor E4B, UFD2 homolog (S. cerevisiae)	4930551I19Rik|4933406G05Rik|AU014668|D4Bwg0973e|UFD2|UFD2a|Ufd2p|mKIAA0684	63958	ENSMUSG00000028960	GO:0000151|GO:0000209|GO:0003222|GO:0004842|GO:0005515|GO:0005634|GO:0005737|GO:0006457|GO:0006511|GO:0006915|GO:0009411|GO:0016567|GO:0019899|GO:0031175|GO:0034450|GO:0034976|GO:0042787|GO:0044257|GO:0051082	chr4	149328416	149426631	-	MGI:1927086|Vega:OTTMUSG00000010171
140630	0	11.9413	13.3002	12.8498	11.6886	10.8774	11.213	12.0239	11.1653	12.7457	10.3327	10.2905	12.288	10.4106	Ube4a	protein-coding	ubiquitination factor E4A, UFD2 homolog (S. cerevisiae)	4732444G18Rik|9930123J21Rik|UFD2b	140630	ENSMUSG00000059890	GO:0000209|GO:0004842|GO:0005737|GO:0034450	chr9	44923127	44965600	-	MGI:2154580|Vega:OTTMUSG00000030766
100763	13.5342	10.2921	13.1082	10.2892	11.6279	11.3193	10.5795	11.5979	11.206	10.3382	10.4649	11.005	12.4367	10.4846	Ube3c	protein-coding	ubiquitin protein ligase E3C	AI853514|mKIAA0010	100763	ENSMUSG00000039000	GO:0000209|GO:0004842|GO:0005622|GO:0005634|GO:0005737|GO:0006464|GO:0016874|GO:0016881|GO:0042787	chr5	29569242	29676077	+	MGI:2140998
117146	8.46244	7.04172	12.457	1.02598	10.8534	10.1586	8.93193	7.34678	2.79972	4.68929	3.9922	10.3526	10.0307	11.7435	Ube3b	protein-coding	ubiquitin protein ligase E3B	AI449831|AU020130	117146	ENSMUSG00000029577	GO:0004842|GO:0005622|GO:0005634|GO:0005737|GO:0006464|GO:0016874|GO:0016881|GO:0042787	chr5	114380607	114421166	+	MGI:1891295|Vega:OTTMUSG00000014459
22215	11.6673	10.9955	12.8294	10.3513	10.3858	10.9382	12.4308	12.8285	11.9376	10.3152	7.22294	10.7544	10.7897	11.3675	Ube3a	protein-coding	ubiquitin protein ligase E3A	4732496B02|5830462N02Rik|A130086L21Rik|Hpve6a|mKIAA4216	22215	ENSMUSG00000025326	GO:0001541|GO:0003713|GO:0004842|GO:0005515|GO:0005634|GO:0005829|GO:0006511|GO:0008152|GO:0014068|GO:0016567|GO:0016874|GO:0030521|GO:0035037|GO:0042787|GO:0045944|GO:0060736|GO:0070936	chr7	59228750	59306727	+	MGI:105098
268470	10.4276	12.2033	0	10.4226	12.6418	12.1364	12.5609	12.7072	12.3637	12.4472	11.9266	12.8744	12.476	12.3197	Ube2z	protein-coding	ubiquitin-conjugating enzyme E2Z (putative)	AW049199|C030047H17Rik|D11Moh35	268470	ENSMUSG00000014349	GO:0000166|GO:0003674|GO:0004842|GO:0005524|GO:0005634|GO:0005737|GO:0006915|GO:0008150|GO:0016874|GO:0016881	chr11	96047431	96065364	-	MGI:1343160|Vega:OTTMUSG00000001958
66799	0	0	3.87093	1.02598	9.62763	0	3.89301	9.56194	11.1177	0	10.2162	11.4389	0	9.9779	Ube2w	protein-coding	ubiquitin-conjugating enzyme E2W (putative)	6130401J04Rik	66799	ENSMUSG00000025939	GO:0000166|GO:0004842|GO:0005515|GO:0005524|GO:0005634|GO:0006281|GO:0006513|GO:0006515|GO:0006974|GO:0016874|GO:0016881|GO:0031625|GO:0043161|GO:0070979|GO:0071218	chr1	16540790	16619286	-	MGI:1914049|Vega:OTTMUSG00000029683
70620	10.9507	11.468	11.9423	8.7043	7.73508	11.8054	9.70777	4.63193	11.3281	12.6864	8.5744	10.1895	10.9361	10.3689	Ube2v2	protein-coding	ubiquitin-conjugating enzyme E2 variant 2	1110021H13Rik|4632410D19Rik|5730524P06Rik|6820402M05|AI848315|C81524|MMS2	70620	ENSMUSG00000022674	GO:0000729|GO:0005515|GO:0005634|GO:0008152|GO:0010976|GO:0016881|GO:0031372|GO:0032436|GO:0042275|GO:0043524|GO:0045739|GO:0051965	chr16	15550986	15594518	-	MGI:1917870|Vega:OTTMUSG00000025687
66589	12.4721	8.1951	12.3349	10.3912	12.4757	12.36	9.53416	11.9321	12.209	5.95938	12.0504	12.4719	10.852	9.84998	Ube2v1	protein-coding	ubiquitin-conjugating enzyme E2 variant 1	0610011J09Rik|AI256840|CROC-1|CROC1|D7Bwg1382e|UEV-1	66589	ENSMUSG00000078923	GO:0000151|GO:0005515|GO:0005634|GO:0005737|GO:0008152|GO:0016881|GO:0031371|GO:0035370|GO:0042275|GO:0043123|GO:0051092|GO:0070534	chr2	167607639	167632005	-	MGI:1913839|Vega:OTTMUSG00000001159
77891	11.7309	12.9365	12.392	11.7488	11.5988	12.8594	12.0692	10.8686	12.2256	9.75664	10.3867	12.2331	12.2462	12.2179	Ube2s	protein-coding	ubiquitin-conjugating enzyme E2S	0910001J09Rik|6720465F12Rik|AA409170|E2-EPF	77891	ENSMUSG00000060860	GO:0000166|GO:0004842|GO:0005524|GO:0005680|GO:0007049|GO:0008152|GO:0010458|GO:0010994|GO:0016874|GO:0016881|GO:0031145|GO:0035519|GO:0044314|GO:0051301|GO:0051488|GO:0070534|GO:0070979|GO:0085020	chr7	4808014	4812340	-	MGI:1925141
67615	12.4241	12.0872	0.170493	10.1959	9.47858	11.7778	11.372	5.91483	10.4448	9.34161	10.0677	6.51093	8.52033	11.5662	Ube2r2	protein-coding	ubiquitin-conjugating enzyme E2R 2	1200003M11Rik|Cdc34b|Ubc3b	67615	ENSMUSG00000036241	GO:0000166|GO:0004842|GO:0005524|GO:0005575|GO:0006513|GO:0008152|GO:0016874|GO:0016881|GO:0070936	chr4	41136021	41193370	+	MGI:1914865|Vega:OTTMUSG00000006640
109161	12.8388	9.66533	9.97222	9.35914	11.0194	11.9874	12.5379	12.1311	12.0703	10.9855	12.0717	11.6975	12.1731	10.4308	Ube2q2	protein-coding	ubiquitin-conjugating enzyme E2Q (putative) 2	3010021M21Rik	109161	ENSMUSG00000032307	GO:0000166|GO:0004842|GO:0005524|GO:0005575|GO:0005737|GO:0008152|GO:0016874|GO:0016881|GO:0070936	chr9	55149369	55207529	+	MGI:2388672|Vega:OTTMUSG00000023433
70093	11.4019	10.7911	5.14777	4.66984	10.1639	9.62994	12.4381	0	0	11.972	11.6948	8.91439	10.2968	9.66996	Ube2q1	protein-coding	ubiquitin-conjugating enzyme E2Q (putative) 1	1110002C01Rik|2310012M18Rik|AI854014|Gtap|NICE-5|PRO3094|Ube2q	70093	ENSMUSG00000042572	GO:0000166|GO:0003674|GO:0004842|GO:0005524|GO:0005575|GO:0008150|GO:0016740|GO:0016874|GO:0016881	chr3	89773609	89783997	+	MGI:1917343
217342	11.4729	10.4363	12.5724	9.68776	13.859	10.5828	0	9.9233	7.82535	11.4757	7.83763	8.69569	11.7269	3.12615	Ube2o	protein-coding	ubiquitin-conjugating enzyme E2O	9630022H21|B230113M03Rik|E2-230K|mKIAA1734	217342	ENSMUSG00000020802	GO:0000166|GO:0004842|GO:0005524|GO:0005575|GO:0008150|GO:0016874|GO:0016881	chr11	116537753	116581447	-	MGI:2444266|Vega:OTTMUSG00000003902
93765	12.6114	10.9603	10.763	10.0663	11.6836	11.2552	8.76491	13.0974	12.6782	13.1942	10.8361	11.2731	10.5273	11.429	Ube2n	protein-coding	ubiquitin-conjugating enzyme E2N	1500026J17Rik|AL022654|BB101821|UBC13	93765	ENSMUSG00000074781	GO:0000151|GO:0000166|GO:0000724|GO:0000729|GO:0004842|GO:0005515|GO:0005524|GO:0005634|GO:0005737|GO:0006281|GO:0006301|GO:0006511|GO:0006974|GO:0016567|GO:0016574|GO:0016874|GO:0016881|GO:0031058|GO:0031372|GO:0033182|GO:0035370|GO:0043123|GO:0043130|GO:0045739|GO:0050852|GO:0051092|GO:0051443|GO:0070534	chr10	95515162	95545658	+	MGI:1934835
22192	12.9685	10.9841	10.762	11.0532	10.1388	11.6495	9.72194	0	9.58514	11.5578	9.95075	10.3896	11.5798	11.2415	Ube2m	protein-coding	ubiquitin-conjugating enzyme E2M	2510040H03Rik|UBC12|Ubc-rs2	22192	ENSMUSG00000005575	GO:0000166|GO:0004842|GO:0005524|GO:0006464|GO:0008152|GO:0016567|GO:0016874|GO:0016881|GO:0018169|GO:0019788|GO:0043525|GO:0045116	chr7	13035120	13038275	-	MGI:108278|Vega:OTTMUSG00000023220
56791	2.52496	1.57892	8.29977	0	10.8323	7.61013	0	0	7.6749	10.5531	0	0.669625	7.33023	9.07334	Ube2l6	protein-coding	ubiquitin-conjugating enzyme E2L 6	2810489I21Rik|RIG-B|UBCH8|Ubce8|Ubcm8	56791	ENSMUSG00000027078	GO:0000166|GO:0004842|GO:0005515|GO:0005524|GO:0016874|GO:0016881|GO:0019787|GO:0019941|GO:0032020|GO:0042296	chr2	84798828	84810003	+	MGI:1914500|Vega:OTTMUSG00000013725
22195	12.2517	12.2468	9.08338	10.9025	10.5253	10.9351	12.335	9.83166	12.0582	13.1596	11.9596	10.3839	10.4601	11.5326	Ube2l3	protein-coding	ubiquitin-conjugating enzyme E2L 3	C79827|UbcM4|Ubce7	22195	ENSMUSG00000038965	GO:0000209|GO:0003713|GO:0004842|GO:0005634|GO:0005737|GO:0006355|GO:0007090|GO:0008283|GO:0016567|GO:0031625|GO:0070979|GO:0071383|GO:0071385	chr16	17152015	17201492	-	MGI:109240|Vega:OTTMUSG00000025066
53323	10.7593	12.9594	10.5401	11.7859	12.5999	12.2071	8.04022	9.29674	11.3217	11.5727	10.7939	10.4345	9.9602	11.8814	Ube2k	protein-coding	ubiquitin-conjugating enzyme E2K	AW492011|D5Ertd601e|E2-25k|Hip2|Hypg|Lig	53323	ENSMUSG00000029203	GO:0000166|GO:0004842|GO:0005524|GO:0005575|GO:0005737|GO:0008152|GO:0016567|GO:0016874|GO:0016881|GO:0031625|GO:0034450|GO:0070936	chr5	65537261	65598989	+	MGI:1858216|Vega:OTTMUSG00000028413
140499	3.38436	11.3601	0	11.892	9.63156	10.8318	10.0748	12.9985	11.4337	7.87834	1.57716	9.74643	11.5377	7.37407	Ube2j2	protein-coding	ubiquitin-conjugating enzyme E2J 2	1200007B18Rik|2400008G19Rik|5730472G04Rik|AL022923|NCUBE-2|Ubc6|Ubc6p	140499	ENSMUSG00000023286	GO:0000166|GO:0004842|GO:0005524|GO:0005783|GO:0006986|GO:0008152|GO:0016020|GO:0016021|GO:0016567|GO:0016874|GO:0016881	chr4	155943831	155959604	+	MGI:2153608|Vega:OTTMUSG00000010983
56228	10.8044	0.841951	0	0	0	0	0	0	11.3167	0	0	9.19841	2.18048	10.2126	Ube2j1	protein-coding	ubiquitin-conjugating enzyme E2J 1	0710008M05Rik|1110030I22Rik|NCUBE-1|Ncube|Ncube1|Ubc6p	56228	ENSMUSG00000028277	GO:0000166|GO:0004842|GO:0005524|GO:0005575|GO:0005783|GO:0008152|GO:0016020|GO:0016021|GO:0016567|GO:0016874|GO:0016881	chr4	33031425	33052364	+	MGI:1926245|Vega:OTTMUSG00000005008
22196	11.9652	8.89463	13.0486	12.6755	12.2173	12.0377	12.0555	13.4425	9.06874	11.5227	11.1247	10.2294	11.2303	12.226	Ube2i	protein-coding	ubiquitin-conjugating enzyme E2I	5830467E05Rik|F830028O17Rik|UBC9|Ubce2i|Ubce9	22196	ENSMUSG00000015120	GO:0000122|GO:0000166|GO:0001650|GO:0004842|GO:0005515|GO:0005524|GO:0005634|GO:0005737|GO:0006464|GO:0007049|GO:0007059|GO:0007067|GO:0007275|GO:0008022|GO:0008134|GO:0008152|GO:0010469|GO:0016567|GO:0016604|GO:0016605|GO:0016874|GO:0016881|GO:0016925|GO:0019048|GO:0019789|GO:0019899|GO:0030425|GO:0033145|GO:0043161|GO:0043398|GO:0043425|GO:0045202|GO:0045892|GO:0051091|GO:0051301	chr17	25260511	25274310	-	MGI:107365|Vega:OTTMUSG00000037656
22214	13.6887	12.8769	12.6205	13.4658	12.987	12.5518	10.8223	13.7556	12.1665	13.2817	13.2494	12.4935	12.4	13.1658	Ube2h	protein-coding	ubiquitin-conjugating enzyme E2H	1500009C23Rik|AI181839|AI326965|AI462483|AW227540|E2-20K|Gid3|N28148|Ubc8	22214	ENSMUSG00000039159	GO:0000166|GO:0004842|GO:0005524|GO:0008152|GO:0016874|GO:0016881|GO:0070936|GO:0070979	chr6	30211290	30304539	-	MGI:104632|Vega:OTTMUSG00000014347
22213	8.25288	0	11.6245	8.07038	9.40305	5.48084	10.5077	9.63709	0	11.1352	5.89909	8.82276	8.99747	11.0008	Ube2g2	protein-coding	ubiquitin-conjugating enzyme E2G 2	1110003O05Rik|D10Xrf369|UBC7|Ubc7p	22213	ENSMUSG00000009293	GO:0000166|GO:0004842|GO:0005515|GO:0005524|GO:0005783|GO:0005829|GO:0008152|GO:0016874|GO:0016881|GO:0030433|GO:0070936	chr10	77622321	77645990	+	MGI:1343188|Vega:OTTMUSG00000038229
67128	9.4006	0	8.39931	6.51784	3.52245	10.7674	0	0	10.8868	8.19428	0.992199	10.1945	7.94867	9.16397	Ube2g1	protein-coding	ubiquitin-conjugating enzyme E2G 1	2700059C12Rik|AI256795|AU014992|AW552068|D130023C12Rik	67128	ENSMUSG00000020794	GO:0000166|GO:0004842|GO:0005524|GO:0005575|GO:0008152|GO:0016874|GO:0016881|GO:0031625|GO:0070534|GO:0070936	chr11	72607261	72686481	+	MGI:1914378|Vega:OTTMUSG00000006111
67921	11.8742	2.84195	9.43728	11.4343	2.93748	7.49207	0	0	8.96748	0	8.91403	11.6948	9.25549	7.36332	Ube2f	protein-coding	ubiquitin-conjugating enzyme E2F (putative)	2510010F15Rik|AI851109	67921	ENSMUSG00000034343	GO:0000166|GO:0005524|GO:0005575|GO:0008152|GO:0016874|GO:0016881|GO:0019788|GO:0045116	chr1	91250319	91286025	+	MGI:1915171
22193	11.5342	9.61179	10.4697	12.023	2.25941	0	8.73221	0	9.61971	1.18679	10.3856	12.1662	11.1037	9.63707	Ube2e3	protein-coding	ubiquitin-conjugating enzyme E2E 3	Ubce4|ubcM2	22193	ENSMUSG00000027011	GO:0000166|GO:0004842|GO:0005515|GO:0005524|GO:0005634|GO:0005730|GO:0005737|GO:0008152|GO:0016874|GO:0016881|GO:0040008|GO:0070534|GO:0070936|GO:0070979	chr2	78869047	78920583	+	MGI:107412|Vega:OTTMUSG00000016715
22194	13.4036	13.5026	12.7701	12.0221	11.4383	11.0103	11.6235	11.1642	13.3277	13.7435	13.2724	12.2341	13.8115	12.2165	Ube2e1	protein-coding	ubiquitin-conjugating enzyme E2E 1	UbcM3|Ubce5|ubcM2	22194	ENSMUSG00000021774	GO:0000151|GO:0000166|GO:0000209|GO:0004842|GO:0005524|GO:0005634|GO:0008152|GO:0010390|GO:0016567|GO:0016874|GO:0016881|GO:0032020|GO:0033523|GO:0042296|GO:0070936	chr14	18282729	18331844	-	MGI:107411|Vega:OTTMUSG00000028840
66105	12.101	12.5652	13.3754	7.11345	14.2121	11.8016	12.544	13.3921	10.9792	13.3406	12.258	13.0531	12.7347	12.1788	Ube2d3	protein-coding	ubiquitin-conjugating enzyme E2D 3	1100001F19Rik|9430029A22Rik|AA414951	66105	ENSMUSG00000078578	GO:0000166|GO:0000209|GO:0004842|GO:0005524|GO:0005575|GO:0005768|GO:0005886|GO:0006281|GO:0006511|GO:0006513|GO:0006915|GO:0006974|GO:0016020|GO:0016567|GO:0016874|GO:0016881|GO:0043161|GO:0070936|GO:0070979	chr3	135438297	135467178	+	MGI:1913355
56550	10.7246	12.326	9.93454	10.569	12.0936	11.3945	12.4954	8.88908	10.7703	11.4232	9.5138	8.16681	7.92195	10.0896	Ube2d2a	protein-coding	ubiquitin-conjugating enzyme E2D 2A	1500034D03Rik|Ubc2e|Ube2d2|ubc4	56550	ENSMUSG00000091896	GO:0000209|GO:0004842|GO:0005515|GO:0005575|GO:0016567|GO:0070936	chr18	35771559	35807172	+	MGI:1930715
68612	10.1667	11.5927	9.93536	1.02598	12.7206	7.16734	11.0818	13.0601	10.7676	10.9813	10.6216	11.6604	10.9165	10.9025	Ube2c	protein-coding	ubiquitin-conjugating enzyme E2C	1110015A16Rik|D2Ertd695e	68612	ENSMUSG00000001403	GO:0000166|GO:0004842|GO:0005524|GO:0005680|GO:0006511|GO:0007049|GO:0007067|GO:0008054|GO:0008152|GO:0010458|GO:0010994|GO:0016567|GO:0016874|GO:0016881|GO:0031145|GO:0031536|GO:0051301|GO:0070936|GO:0070979	chr2	164769929	164772902	+	MGI:1915862|Vega:OTTMUSG00000001153
22210	12.6496	12.2434	0	11.5223	10.4293	6.72877	0	3.27437	8.84954	10.7898	9.28222	8.63925	9.92364	10.3021	Ube2b	protein-coding	ubiquitin-conjugating enzyme E2B	2610301N02Rik|E2-14k|HR6B|Rad6b|mHR6B	22210	ENSMUSG00000020390	GO:0000166|GO:0000209|GO:0000785|GO:0000790|GO:0001701|GO:0001741|GO:0004842|GO:0005515|GO:0005524|GO:0005634|GO:0005657|GO:0005737|GO:0005886|GO:0006281|GO:0006301|GO:0006344|GO:0006511|GO:0006513|GO:0006974|GO:0007283|GO:0007288|GO:0008152|GO:0009411|GO:0010845|GO:0016020|GO:0016567|GO:0016874|GO:0016881|GO:0031056|GO:0031625|GO:0033128|GO:0033503|GO:0033522|GO:0042493|GO:0043066|GO:0043161|GO:…	chr11	51985146	52000466	-	MGI:102944|Vega:OTTMUSG00000005613
22209	11.6384	0	0.170493	10.8109	4.63792	0	8.90982	6.0938	4.90786	6.40918	6.46793	10.5348	10.3315	9.54569	Ube2a	protein-coding	ubiquitin-conjugating enzyme E2A	HHR6A|HR6A|Mhr6a	22209	ENSMUSG00000016308	GO:0000166|GO:0000785|GO:0000790|GO:0001701|GO:0001741|GO:0004842|GO:0005515|GO:0005524|GO:0006281|GO:0006974|GO:0008152|GO:0008284|GO:0009411|GO:0016874|GO:0016881|GO:0031625|GO:0033503|GO:0033522|GO:0051865|GO:0060135|GO:0070936|GO:0070979	chrX	36874366	36884220	+	MGI:102959|Vega:OTTMUSG00000017105
22190	13.2337	11.9494	12.7329	13.1754	13.5698	12.0074	12.6331	12.6984	13.1371	13.8119	11.5491	12.3136	13.4008	13.4413	Ubc	protein-coding	ubiquitin C	2700054O04Rik|AI194771|Rps27a|TI-225|Uba52|Ubb	22190	ENSMUSG00000008348	GO:0002020|GO:0005634|GO:0005737	chr5	125385965	125390017	-	MGI:98889|Vega:OTTMUSG00000034016
22187	15.0676	14.3112	15.5253	14.1164	14.1863	14.6017	14.5478	14.1858	14.3877	15.2273	14.4266	14.6119	14.9894	14.2587	Ubb	protein-coding	ubiquitin B	AL033289|Rps27a|Uba52|Ubb2|Ubc	22187	ENSMUSG00000019505	GO:0005634|GO:0005737	chr11	62551504	62553212	+	MGI:98888|Vega:OTTMUSG00000005857
72828	12.4032	10.9789	0	0	8.3887	8.39971	0	0	0	0	0	4.94117	11.3454	0	Ubash3b	protein-coding	ubiquitin associated and SH3 domain containing, B	2810457I06Rik|BB125008|TULA-2|p70	72828	ENSMUSG00000032020	GO:0003674|GO:0004721|GO:0004725|GO:0005575|GO:0005634|GO:0005737|GO:0008150|GO:0008152|GO:0016311|GO:0016787|GO:0035335	chr9	41013641	41157494	-	MGI:1920078|Vega:OTTMUSG00000025903
74383	13.1395	11.5382	13.381	12.0553	13.0128	11.7615	11.9159	12.7767	12.2572	10.5858	12.7669	12.2725	12.6108	12.7901	Ubap2l	protein-coding	ubiquitin associated protein 2-like	3110083O19Rik|4932431F02Rik|A430103N23Rik|C77168|Nice-4|mKIAA0144	74383	ENSMUSG00000042520	GO:0003674|GO:0005575|GO:0007339	chr3	89999589	90052515	-	MGI:1921633
68926	11.6098	12.0702	12.001	10.8115	11.6624	11.8117	12.0363	12.9467	10.6535	10.7426	11.8595	12.3601	13.0173	12.1789	Ubap2	protein-coding	ubiquitin-associated protein 2	1190005K07Rik|AA408600|AU045235|UBAP-2|mKIAA1491	68926	ENSMUSG00000028433	GO:0003674|GO:0005575|GO:0008150	chr4	41194315	41275135	-	MGI:1916176|Vega:OTTMUSG00000006639
67123	7.58797	6.14573	0.170493	0	9.21593	9.32005	7.48172	11.4772	10.8306	9.4363	8.72012	9.62384	10.6753	9.48194	Ubap1	protein-coding	ubiquitin-associated protein 1	2700092A01Rik|NAG20|UBAP-1|Ubap	67123	ENSMUSG00000028437	GO:0003674|GO:0005737|GO:0008150	chr4	41348996	41389766	+	MGI:2149543|Vega:OTTMUSG00000006663
68889	0.717608	10.9498	7.50762	8.39231	9.61168	10.0122	10.2642	0	0	9.58482	8.98372	9.87584	10.9487	10.0433	Ubac2	protein-coding	ubiquitin associated domain containing 2	1190008A14Rik|AW554959|Phgdhl1	68889	ENSMUSG00000041765	GO:0003674|GO:0005575|GO:0008150|GO:0016020|GO:0016021	chr14	121878606	122021035	+	MGI:1916139
98766	9.20912	12.1771	11.3875	10.2257	6.42934	0.480843	10.4957	0	9.13269	0.601826	9.99664	5.17636	10.7294	10.5012	Ubac1	protein-coding	ubiquitin associated domain containing 1	1110033G07Rik|AA407978|GBDR1|Gdbr1|Ubadc1	98766	ENSMUSG00000036352	GO:0003674|GO:0005737|GO:0005794|GO:0005886|GO:0008150	chr2	25996958	26021760	-	MGI:1920995|Vega:OTTMUSG00000012658
231380	0	7.59684	11.6209	0.025984	10.7861	0	0	11.6973	1.13187	12.0794	12.1276	10.4962	10.9462	10.2231	Uba6	protein-coding	ubiquitin-like modifier activating enzyme 6	4930542H01|5730469D23Rik|AU021846|AW124799|E1-L2|Ube1l2	231380	ENSMUSG00000035898	GO:0000166|GO:0003824|GO:0005515|GO:0005524|GO:0005737|GO:0006464|GO:0006511|GO:0008641|GO:0016567|GO:0016874|GO:0019780	chr5	86108385	86172743	-	MGI:1913894|Vega:OTTMUSG00000025609
22186	11.7654	13.8137	13.8778	12.3226	12.5534	11.5754	11.8789	13.5803	13.1338	13.2639	12.5395	12.1855	11.5551	13.4941	Uba52	protein-coding	ubiquitin A-52 residue ribosomal protein fusion product 1	D8Ertd21e|Gm1863|Rps27a|Ubb|Ubc	22186	ENSMUSG00000090137	GO:0005622|GO:0022625	chr8	70508266	70510367	-	MGI:98887|Vega:OTTMUSG00000033543
66663	0	6.86432	7.96181	11.7028	10.4433	10.6037	0	10.592	11.8805	0	10.471	3.89202	10.7456	10.1171	Uba5	protein-coding	ubiquitin-like modifier activating enzyme 5	5730525G14Rik|AW240750|Ube1dc1	66663	ENSMUSG00000032557	GO:0000166|GO:0003824|GO:0005524|GO:0005634|GO:0005737|GO:0016235|GO:0016616|GO:0043231|GO:0046872|GO:0048037|GO:0055114|GO:0071566|GO:0071569	chr9	104046588	104063121	-	MGI:1913913|Vega:OTTMUSG00000027430
22200	1.71761	11.787	12.5216	11.4396	11.1765	12.2116	12.513	12.441	10.3486	11.1077	11.6686	11.6739	9.45893	11.1154	Uba3	protein-coding	ubiquitin-like modifier activating enzyme 3	A830034N06Rik|AI256736|AI848246|AW546539|Ube1c	22200	ENSMUSG00000030061	GO:0000166|GO:0000278|GO:0003824|GO:0005515|GO:0005524|GO:0005634|GO:0006464|GO:0007049|GO:0007113|GO:0008152|GO:0008641|GO:0016874|GO:0016881|GO:0016922|GO:0019781|GO:0045116|GO:0045892|GO:0046982|GO:0051726	chr6	97183816	97205642	-	MGI:1341217
50995	12.394	11.276	11.3588	11.5208	11.4834	12.0691	13.3096	7.6257	12.4597	2.60183	11.1266	10.2773	10.7739	12.108	Uba2	protein-coding	ubiquitin-like modifier activating enzyme 2	AA986091|Arx|Sae2|UBA1|Ubl1a2|Uble1b	50995	ENSMUSG00000052997	GO:0000166|GO:0003824|GO:0005524|GO:0005634|GO:0006464|GO:0008134|GO:0008641|GO:0016874|GO:0016925|GO:0019948|GO:0046872|GO:0046982	chr7	34140697	34168529	-	MGI:1858313|Vega:OTTMUSG00000008405
22201	14.5121	14.7858	14.2154	14.8998	14.7655	13.8196	14.0779	14.9199	14.5038	14.4313	14.6183	13.8872	14.1091	14.2063	Uba1	protein-coding	ubiquitin-like modifier activating enzyme 1	A1S9|AA989744|Sbx|Ube-1|Ube1x	22201	ENSMUSG00000001924	GO:0000166|GO:0003824|GO:0005524|GO:0006464|GO:0008641|GO:0016874	chrX	20658421	20683179	+	MGI:98890|Vega:OTTMUSG00000017113
227620	9.75789	11.6469	12.4226	13.0714	11.8102	11.1925	8.38886	13.485	12.0526	13.2618	13.3118	12.1063	10.057	10.4472	Uap1l1	protein-coding	UDP-N-acteylglucosamine pyrophosphorylase 1-like 1	5730445F03Rik	227620	ENSMUSG00000026956	GO:0003674|GO:0005575|GO:0008150|GO:0008152|GO:0016740|GO:0016779	chr2	25361492	25365626	-	MGI:2443318|Vega:OTTMUSG00000012027
107652	8.95122	3.64931	7.64623	9.54562	10.9542	12.2769	0.89301	0	9.26464	6.55602	11.0703	11.184	8.6317	10.9947	Uap1	protein-coding	UDP-N-acetylglucosamine pyrophosphorylase 1	AA420407|AA437972|AGX-1|AGX-2|AGX1|AgX|ESTM38|SPAG2	107652	ENSMUSG00000026670	GO:0003977|GO:0005634|GO:0005737|GO:0005829|GO:0005886|GO:0006047|GO:0008152|GO:0016740|GO:0016779|GO:0030246	chr1	170142003	170174946	-	MGI:1334459|Vega:OTTMUSG00000023030
72565	11.7742	11.4736	12.4495	10.6626	11.6028	9.48646	9.10976	11.7938	11.7215	10.43	10.7521	11.4105	9.87048	9.76422	Uaca	protein-coding	uveal autoantigen with coiled-coil domains and ankyrin repeats	2700059D02Rik|nucling	72565	ENSMUSG00000034485	GO:0005515|GO:0005634|GO:0005635|GO:0005737|GO:0005739|GO:0005829|GO:0005856|GO:0008630|GO:0008631|GO:0009411|GO:0016020|GO:0042307|GO:0042347|GO:0043065|GO:0043280|GO:0043293|GO:0048471|GO:0050728	chr9	60794548	60880370	+	MGI:1919815
67958	13.0492	6.58342	12.7774	12.3752	11.6442	12.6236	11.7044	13.3094	13.3375	12.3648	13.3157	12.606	12.1412	12.5564	U2surp	protein-coding	U2 snRNP-associated SURP domain containing	2610101N10Rik|AU023006|Sr140	67958	ENSMUSG00000032407	GO:0000166|GO:0003674|GO:0003676|GO:0003723|GO:0005634|GO:0006396|GO:0008150	chr9	95456894	95511996	-	MGI:1915208
22185	11.6687	11.6641	11.7955	12.3206	11.1196	11.9916	12.5862	12.4593	12.0173	9.63745	12.3695	12.2207	12.2106	12.7847	U2af2	protein-coding	U2 small nuclear ribonucleoprotein auxiliary factor (U2AF) 2	65kDa	22185	ENSMUSG00000030435	GO:0000166|GO:0003676|GO:0003723|GO:0005515|GO:0005634|GO:0005681|GO:0006397|GO:0008380|GO:0016607|GO:0019899|GO:0030529|GO:0048025|GO:0070742	chr7	5062143	5079945	+	MGI:98886
108121	12.1524	11.0581	8.94364	10.3148	10.5687	10.7639	11.9137	12.4913	10.4257	11.3306	12.1746	11.5947	11.5013	12.9014	U2af1	protein-coding	U2 small nuclear ribonucleoprotein auxiliary factor (U2AF) 1	2010107D16Rik|35kDa	108121	ENSMUSG00000061613	GO:0000166|GO:0003676|GO:0003723|GO:0005515|GO:0005634|GO:0005681|GO:0006397|GO:0008270|GO:0008380|GO:0016607|GO:0030529|GO:0046872|GO:0050733|GO:0071013	chr17	31647082	31658754	-	MGI:98884
664779	0	0	0	9.07587	9.55552	0	8.08789	0	10.6594	0	9.81795	0	0	0	U05342	miscRNA	sequence U05342	Zfp91-Cntf	664779	0	0	chr19	12763528	12796123	-	MGI:3845910
68736	0	0	1.75545	10.6194	0	5.72877	0	0	2.4538	7.97731	0	0	2.76545	3.38918	Tyw5	protein-coding	tRNA-yW synthesizing protein 5	1110034B05Rik	68736	ENSMUSG00000048495	GO:0000049|GO:0005506|GO:0005575|GO:0008033|GO:0016491|GO:0016702|GO:0016706|GO:0031591|GO:0042803|GO:0046872|GO:0055114	chr1	57388244	57406674	-	MGI:1915986|Vega:OTTMUSG00000029759
100929	5.25055	0	9.19747	1.13032	8.49591	6.80329	8.07797	10.7292	10.6456	11.0574	0	11.2043	8.82348	9.53867	Tyw1	protein-coding	tRNA-yW synthesizing protein 1 homolog (S. cerevisiae)	AW125391|Rsafd1	100929	ENSMUSG00000056310	GO:0000166|GO:0003824|GO:0005506|GO:0005575|GO:0008033|GO:0008150|GO:0010181|GO:0016491|GO:0046872|GO:0051536|GO:0051539|GO:0055114	chr5	130255619	130341567	+	MGI:2141161|Vega:OTTMUSG00000027917
22174	8.70345	5.26822	4.12469	9.49969	11.7521	11.4234	11.7545	11.1396	8.26115	10.9264	9.5	12.5644	10.2666	12.4408	Tyro3	protein-coding	TYRO3 protein tyrosine kinase 3	AI323366|Brt|Dtk|Etk-2|Rse|Sky|Tif	22174	ENSMUSG00000027298	GO:0000166|GO:0001779|GO:0004672|GO:0004713|GO:0004714|GO:0005524|GO:0005634|GO:0005635|GO:0005789|GO:0005886|GO:0006468|GO:0007155|GO:0007283|GO:0016020|GO:0016021|GO:0016301|GO:0016310|GO:0016740|GO:0016772|GO:0021885|GO:0030168|GO:0032940|GO:0034122|GO:0034446|GO:0042698|GO:0043277|GO:0043491|GO:0043524|GO:0043548|GO:0045824|GO:0046777|GO:0046982|GO:0050728|GO:0051250|GO:0060068|GO:0070050|GO:…	chr2	119798850	119818103	+	MGI:104294|Vega:OTTMUSG00000016527
22171	9.72686	2.01188	9.81035	10.0361	8.05944	9.25994	10.8234	11.6032	11.6212	9.72334	11.5325	9.66725	10.4934	10.0535	Tyms	protein-coding	thymidylate synthase	Ts	22171	ENSMUSG00000025747	GO:0000166|GO:0003729|GO:0004799|GO:0005542|GO:0005634|GO:0005730|GO:0005737|GO:0005739|GO:0005743|GO:0005759|GO:0006231|GO:0008144|GO:0008168|GO:0009165|GO:0016020|GO:0016740|GO:0032259|GO:0042803|GO:0046078|GO:0048037	chr5	30058200	30073625	-	MGI:98878|Vega:OTTMUSG00000024722
54721	0	4.30138	0.755455	9.54562	10.2238	7.72877	1.89301	7.70261	1.13187	0.601826	9.98287	9.71584	0.180484	4.12615	Tyk2	protein-coding	tyrosine kinase 2	JTK1	54721	ENSMUSG00000032175	GO:0000166|GO:0004713|GO:0004715|GO:0005131|GO:0005524|GO:0005634|GO:0005737|GO:0006468|GO:0016301|GO:0016310|GO:0016740|GO:0031702	chr9	21104068	21131275	-	MGI:1929470
26462	0	0	0	0	0	9.98069	0	11.0206	0	0	0	0	0	0	Txnrd2	protein-coding	thioredoxin reductase 2	AA118373|ESTM573010|TGR|Tr3|Trxr2|Trxrd2	26462	ENSMUSG00000075704	GO:0000305|GO:0004791|GO:0005515|GO:0005737|GO:0005739|GO:0007507|GO:0016491|GO:0016668|GO:0030097|GO:0030424|GO:0030425|GO:0042803|GO:0043025|GO:0045454|GO:0050660|GO:0050661|GO:0055114	chr16	18426417	18479073	+	MGI:1347023|Vega:OTTMUSG00000026082
50493	3.71761	12.7473	12.7545	12.654	9.55587	12.593	12.7004	1.18691	13.0893	12.8611	12.8556	11.0755	12.3014	11.7797	Txnrd1	protein-coding	thioredoxin reductase 1	TR|TR1|TrxR1	50493	ENSMUSG00000020250	GO:0001707|GO:0004791|GO:0005634|GO:0005730|GO:0005737|GO:0005739|GO:0005829|GO:0006979|GO:0007369|GO:0008283|GO:0010942|GO:0016174|GO:0016259|GO:0016491|GO:0016668|GO:0033797|GO:0042537|GO:0042744|GO:0042803|GO:0043025|GO:0045340|GO:0045454|GO:0050660|GO:0050661|GO:0051262|GO:0055114|GO:0070995	chr10	82833951	82897724	+	MGI:1354175
27366	11.2201	11.3987	11.6963	12.7247	12.2681	11.3986	12.6406	11.6657	10.9666	11.7574	8.99741	12.267	11.8222	10.19	Txnl4a	protein-coding	thioredoxin-like 4A	D18Wsu98e|Dim1|ENSMUSG00000057130|Txnl4|U5-15kD|U5-15kDa	27366	ENSMUSG00000057130	GO:0003674|GO:0005634|GO:0005682|GO:0005737|GO:0008150	chr18	80206798	80225851	+	MGI:1351613|Vega:OTTMUSG00000033180
53382	12.5859	12.0743	11.225	8.6259	10.5577	8.75697	11.5098	11.2797	11.5604	13.559	10.709	11.0698	11.3972	11.9698	Txnl1	protein-coding	thioredoxin-like 1	32kDa|TRP32|Txnl	53382	ENSMUSG00000024583	GO:0005737|GO:0006662|GO:0006810|GO:0009055|GO:0015035|GO:0015036|GO:0022900|GO:0045454|GO:0055114	chr18	63662801	63692359	-	MGI:1860078
56338	11.3171	12.4625	11.9686	1.61095	5.46105	8.25563	7.79887	6.31814	8.53701	0	9.99782	10.617	11.3542	9.51502	Txnip	protein-coding	thioredoxin interacting protein	1200008J08Rik|AA682105|Hyplip1|THIF|Tbp-2|VDUP1	56338	ENSMUSG00000038393	GO:0000122|GO:0004857|GO:0005515|GO:0005634|GO:0005737|GO:0005758|GO:0006351|GO:0006355|GO:0006606|GO:0006979|GO:0007049|GO:0030216|GO:0031625|GO:0042127|GO:0043065|GO:0043086|GO:0048008|GO:0051782|GO:0071228	chr3	96557957	96561857	+	MGI:1889549|Vega:OTTMUSG00000021271
98258	11.0663	11.5489	10.6124	11.1134	9.4213	12.0516	10.0434	9.11172	9.21135	11.6251	12.215	11.9658	12.85	10.9358	Txndc9	protein-coding	thioredoxin domain containing 9	AI098020|APACD	98258	ENSMUSG00000058407	GO:0003674|GO:0005634|GO:0005737|GO:0005813|GO:0008150|GO:0030496|GO:0045454	chr1	37983867	37997250	-	MGI:2138153|Vega:OTTMUSG00000026595
105245	9.8209	0	10.9115	0	11.0879	9.75697	7.98576	0	10.298	10.8815	8.41846	5.7851	0	10.4106	Txndc5	protein-coding	thioredoxin domain containing 5	AL022641|ERp46|PC-TRP	105245	ENSMUSG00000038991	GO:0005783|GO:0005788|GO:0006662|GO:0009055|GO:0015035|GO:0016853|GO:0045454|GO:0055114	chr13	38500273	38528824	-	MGI:2145316|Vega:OTTMUSG00000035033
52700	8.31752	9.66373	13.4827	4.72642	7.90327	6.61013	5.02229	5.96827	0	3.84975	9.33205	0	10.4797	10.1463	Txndc17	protein-coding	thioredoxin domain containing 17	4831443O22Rik|D11Ertd672e|TRP14|Txnl5	52700	ENSMUSG00000020803	GO:0004601|GO:0005737|GO:0005829|GO:0009055|GO:0033209|GO:0047134|GO:0055114	chr11	72207554	72210487	+	MGI:1289248|Vega:OTTMUSG00000006101
70561	9.35603	11.5762	12.4876	11.7687	11.2333	9.46669	10.6341	11.8204	11.053	11.4172	10.471	10.5845	9.77854	10.4472	Txndc16	protein-coding	thioredoxin domain containing 16	5730420B22Rik|C77647	70561	ENSMUSG00000021830	GO:0003674|GO:0005575|GO:0005576|GO:0008150|GO:0045454	chr14	45134448	45220328	-	MGI:1917811|Vega:OTTMUSG00000025959
69672	0	0	0	0	8.55954	0	0	11.7487	0	0	10.4567	10.1043	5.18048	9.14629	Txndc15	protein-coding	thioredoxin domain containing 15	2310047H23Rik|AI854086|C5orf14|UNQ335	69672	ENSMUSG00000021497	GO:0003674|GO:0005575|GO:0008150|GO:0016020|GO:0016021|GO:0045454	chr13	55714650	55726228	+	MGI:1916922
66073	10.0373	0	9.89502	9.89635	10.077	11.2614	11.7584	0	1.13187	11.3327	0	0	7.16917	10.5338	Txndc12	protein-coding	thioredoxin domain containing 12 (endoplasmic reticulum)	0610040B21Rik|ERp16|ERp19	66073	ENSMUSG00000028567	GO:0005783|GO:0016491|GO:0019153|GO:0045454|GO:0055114	chr4	108834678	108862119	+	MGI:1913323|Vega:OTTMUSG00000008252
106200	9.42151	0	12.4444	5.27391	0	8.9071	11.1796	6.91483	9.9945	10.2303	8.6822	10.6985	10.2666	7.14407	Txndc11	protein-coding	thioredoxin domain containing 11	2810408E11Rik|AI427833|EFP1|Txdc11	106200	ENSMUSG00000022498	GO:0003674|GO:0005575|GO:0005783|GO:0008150|GO:0016020|GO:0016021|GO:0045454	chr16	11074911	11134532	-	MGI:1923620|Vega:OTTMUSG00000026399
56551	11.3834	0.841951	4.25796	9.01751	11.4142	11.9321	10.9275	10.8085	11.0537	11.8225	10.606	10.6072	9.9067	9.1171	Txn2	protein-coding	thioredoxin 2	2510006J11Rik|AI788873|Trx2	56551	ENSMUSG00000005354	GO:0005730|GO:0005739|GO:0006662|GO:0006810|GO:0008113|GO:0009055|GO:0015035|GO:0022900|GO:0030425|GO:0032403|GO:0033743|GO:0043025|GO:0045454	chr15	77915047	77928994	-	MGI:1929468|Vega:OTTMUSG00000020980
22166	12.132	12.6659	12.6401	10.2232	9.88585	11.678	10.4351	10.1251	10.9789	11.6218	12.0204	9.87907	9.06007	11.8046	Txn1	protein-coding	thioredoxin 1	ADF|AW550880|Trx1|Txn	22166	ENSMUSG00000028367	GO:0000122|GO:0005515|GO:0005576|GO:0005634|GO:0005737|GO:0005739|GO:0005829|GO:0006351|GO:0006355|GO:0006662|GO:0006810|GO:0009055|GO:0009314|GO:0015035|GO:0015037|GO:0019899|GO:0022900|GO:0030424|GO:0030425|GO:0033158|GO:0043025|GO:0043388|GO:0045454|GO:0046826|GO:0055114	chr4	57943373	57956411	-	MGI:98874|Vega:OTTMUSG00000007384
353170	11.6657	12.5426	10.5059	4.48542	4.52245	9.41966	10.8862	6.95509	10.4906	7.79165	11.6699	8.0154	5.42841	7.78721	Txlng	protein-coding	taxilin gamma	4932441K18Rik|Fiat|Lrp	353170	ENSMUSG00000038344	GO:0005515|GO:0005634|GO:0005737|GO:0005829|GO:0006351|GO:0006355|GO:0007049|GO:0010564|GO:0016020|GO:0030500|GO:0031965|GO:0046982|GO:0051726	chrX	162778919	162829399	-	MGI:3590652|Vega:OTTMUSG00000019481
109658	8.21745	9.99551	10.7884	8.79417	11.108	11.9423	12.7673	11.1781	5.58699	10.3238	11.5064	9.88557	11.8637	11.5674	Txlna	protein-coding	taxilin alpha	2600010N21Rik|AI425952|AW209241|Il14|Txln	109658	ENSMUSG00000053841	GO:0005737|GO:0006887	chr4	129626077	129641065	-	MGI:105968|Vega:OTTMUSG00000009521
28071	8.73997	0	11.6103	9.12665	0	11.0142	10.8948	11.7546	11.7322	0	8.96087	10.3159	11.9153	8.53893	Twistnb	protein-coding	TWIST neighbor	2410173G11|2810024J17Rik|D16Wsu83e	28071	ENSMUSG00000020561	GO:0003674|GO:0003899|GO:0005634|GO:0005730|GO:0006351|GO:0015630	chr12	33429624	33439380	+	MGI:106292
19230	10.0259	8.81636	12.3193	10.6379	9.43932	11.27	12.8649	9.97399	10.3869	11.86	11.9365	9.9473	12.0847	11.5782	Twf1	protein-coding	twinfilin, actin-binding protein, homolog 1 (Drosophila)	A6|Ptk9|twinfilin	19230	ENSMUSG00000022451	GO:0003779|GO:0003785|GO:0004713|GO:0005524|GO:0005546|GO:0005622|GO:0005737|GO:0005856|GO:0005911|GO:0006468|GO:0015629|GO:0030016|GO:0030175|GO:0030837|GO:0032587|GO:0042989|GO:0043538|GO:0048471|GO:0051016	chr15	94577948	94589824	-	MGI:1100520|Vega:OTTMUSG00000017538
70044	7.79442	10.9802	0	5.4183	10.9431	7.8384	0	0	10.7168	12.1027	8.93764	11.9635	8.057	7.01367	Tut1	protein-coding	terminal uridylyl transferase 1, U6 snRNA-specific	2700038E08Rik|PAPD2|Rbm21	70044	ENSMUSG00000071645	GO:0000166|GO:0003676|GO:0003723|GO:0003730|GO:0004652|GO:0005524|GO:0005622|GO:0005634|GO:0005730|GO:0006378|GO:0006379|GO:0006397|GO:0008270|GO:0016180|GO:0016607|GO:0016740|GO:0016779|GO:0019899|GO:0046872|GO:0050265	chr19	8953850	8966210	+	MGI:1917294
80286.chr8.1	0	0	7.54553	0	0	0	1.47797	0	0	0	0	10.3804	4.50241	0	Tusc3	protein-coding	tumor suppressor candidate 3	AU022242|BC003311|N33	80286	ENSMUSG00000039530	GO:0005739|GO:0005783|GO:0006810|GO:0008250|GO:0015095|GO:0015693|GO:0016020|GO:0016021|GO:0034220|GO:0045454|GO:0050890	chr8	39005867	39130817	+	MGI:1933134
68842	11.9052	11.2681	11.3379	11.9468	11.4203	10.3527	11.83	9.7251	12.6354	11.3448	11.139	9.4488	11.1412	11.8767	Tulp4	protein-coding	tubby like protein 4	1110057P05Rik|2210038L17Rik|Tusp	68842	ENSMUSG00000034377	GO:0003674|GO:0005737|GO:0008150|GO:0035556	chr17	6106437	6240637	+	MGI:1916092|Vega:OTTMUSG00000024073
22158	4.88753	0.841951	0	2.02598	0	5.1247	0	1.18691	0	6.99414	0	10.6151	0	8.54569	Tulp3	protein-coding	tubby-like protein 3	2310022L06Rik|AI316887	22158	ENSMUSG00000001521	GO:0001701|GO:0001843|GO:0005576|GO:0005634|GO:0005737|GO:0005886|GO:0005929|GO:0007275|GO:0007420|GO:0008589|GO:0016020|GO:0021904|GO:0021914|GO:0021915|GO:0021953|GO:0031076|GO:0035085|GO:0042733|GO:0042995|GO:0045879|GO:0048702|GO:0060173|GO:0060434|GO:0060831	chr6	128321161	128355851	-	MGI:1329045|Vega:OTTMUSG00000022778
544752	8.69775	12.3692	12.6637	12.1214	10.059	11.9782	1.21494	11.9977	11.9766	2.18679	11.3265	12.7152	10.6922	10.4678	Tug1	miscRNA	taurine upregulated gene 1	AI316828	544752	0	GO:0003674|GO:0005575|GO:0042461	chr11	3639794	3648808	-	MGI:2144114
22156	13.0057	12.3492	13.2259	12.1776	11.1487	11.7264	12.5745	12.6434	10.2586	12.2975	11.7082	11.5219	10.6108	12.2885	Tuft1	protein-coding	tuftelin 1	0	22156	ENSMUSG00000005968	GO:0005515|GO:0005576|GO:0005737|GO:0031214	chr3	94612759	94658806	-	MGI:109572|Vega:OTTMUSG00000019566
233870	11.9554	0.841951	9.3196	10.4915	11.5334	11.1435	11.4266	11.7582	11.4459	11.9725	9.92884	11.7009	11.9131	11.691	Tufm	protein-coding	Tu translation elongation factor, mitochondrial	2300002G02Rik|C76308|C76389|EF-TuMT|EFTU	233870	ENSMUSG00000073838	GO:0000166|GO:0003746|GO:0003924|GO:0005525|GO:0005622|GO:0005739|GO:0005743|GO:0006412|GO:0006414|GO:0042645	chr7	126487355	126490731	+	MGI:1923686
328580	0	0	7.75921	8.50172	0.937484	0	6.76338	10.4512	7.42649	0	8.71994	10.9304	10.2112	8.75841	Tubgcp6	protein-coding	tubulin, gamma complex associated protein 6	AI843275|D430023H11|mKIAA1669	328580	ENSMUSG00000051786	GO:0005813|GO:0007020|GO:0008017|GO:0008274	chr15	89099098	89123150	-	MGI:2146071|Vega:OTTMUSG00000021006
233276	9.06855	0	0	0.025984	8.71556	10.301	1.89301	0.186907	9.42128	10.8251	0	11.7883	0	10.1201	Tubgcp5	protein-coding	tubulin, gamma complex associated protein 5	B130010C12Rik|GCP5|mKIAA1899	233276	ENSMUSG00000033790	GO:0000226|GO:0000922|GO:0005737|GO:0005813|GO:0005815|GO:0005856|GO:0005874|GO:0007020|GO:0008017|GO:0008274	chr7	55794148	55831447	+	MGI:2178836
51885	0	0	0	9.87617	9.22564	3.48084	10.5543	10.1231	0	6.88723	6.89909	9.83452	4.42841	10.5682	Tubgcp4	protein-coding	tubulin, gamma complex associated protein 4	4932441P04Rik|76p|D2Ertd435e	51885	ENSMUSG00000027263	GO:0000226|GO:0000922|GO:0003674|GO:0005737|GO:0005813|GO:0005815|GO:0005856|GO:0005874|GO:0008150	chr2	121171206	121198769	+	MGI:1196293|Vega:OTTMUSG00000015965
259279	10.5354	0	0	11.4941	7.32119	9.87102	4.59345	0	12.0633	0	10.9745	10.5815	11.3416	9.58721	Tubgcp3	protein-coding	tubulin, gamma complex associated protein 3	GCP3|Spc98p	259279	ENSMUSG00000000759	GO:0000226|GO:0000922|GO:0005737|GO:0005813|GO:0005814|GO:0005815|GO:0005827|GO:0005856|GO:0005874|GO:0007020|GO:0008150|GO:0043015	chr8	12614277	12672100	-	MGI:2183752|Vega:OTTMUSG00000036064
74237	9.0191	10.2439	11.906	10.7333	9.89459	12.1043	0	2.50883	11.9703	11.7025	10.9391	10.2782	9.61952	6.108	Tubgcp2	protein-coding	tubulin, gamma complex associated protein 2	1700022B05Rik	74237	ENSMUSG00000025474	GO:0003674|GO:0005813|GO:0008150	chr7	139995955	140036390	-	MGI:1921487
103733	0	0	8.582	0	10.4122	7.06581	0	0	0	7.20173	7.10072	1.08466	0	11.1063	Tubg1	protein-coding	tubulin, gamma 1	1500010O08Rik|AI451582|AI503389|Tubg	103733	ENSMUSG00000035198	GO:0000166|GO:0000242|GO:0000794|GO:0000922|GO:0000930|GO:0003924|GO:0005200|GO:0005515|GO:0005525|GO:0005737|GO:0005813|GO:0005814|GO:0005815|GO:0005827|GO:0005856|GO:0005874|GO:0005876|GO:0005881|GO:0006184|GO:0007017|GO:0007020|GO:0007052|GO:0007088|GO:0031252|GO:0043234|GO:0045177|GO:0051258	chr11	101120131	101126419	+	MGI:101834|Vega:OTTMUSG00000002704
71924	0	0	0	0	0	9.61527	5.6479	10.5846	9.02669	0	3.57716	0	0	0	Tube1	protein-coding	epsilon-tubulin 1	2310061K05Rik|AI551343|Tube	71924	ENSMUSG00000019845	GO:0000166|GO:0003924|GO:0005198|GO:0005525|GO:0005737|GO:0005856|GO:0005874|GO:0006184|GO:0007017|GO:0007018|GO:0043234|GO:0051258	chr10	39134023	39151058	+	MGI:1919174
22154	13.6297	14.4463	13.3998	12.4013	13.3337	12.5442	12.3728	13.5983	13.2185	13.4126	12.0777	13.5253	12.7317	12.3088	Tubb5	protein-coding	tubulin, beta 5 class I	AA408537|AI596182|B130022C14Rik|M(beta)5	22154	ENSMUSG00000001525	GO:0000166|GO:0003924|GO:0005198|GO:0005200|GO:0005525|GO:0005634|GO:0005641|GO:0005737|GO:0005856|GO:0005874|GO:0006184|GO:0007017|GO:0007018|GO:0009987|GO:0032403|GO:0042288|GO:0043234|GO:0044297|GO:0045298|GO:0051225|GO:0051258	chr17	35833920	35838301	-	MGI:107812|Vega:OTTMUSG00000026311
227613	13.0971	13.0097	12.743	13.3576	12.3346	12.4513	12.645	11.9799	12.4245	12.1496	12.951	11.5004	11.3139	12.1644	Tubb4b	protein-coding	tubulin, beta 4B class IVB	4930542G03Rik|Tubb2c|Tubb2c1	227613	ENSMUSG00000036752	GO:0000166|GO:0003924|GO:0005198|GO:0005525|GO:0005737|GO:0005856|GO:0005874|GO:0006184|GO:0007017|GO:0007018|GO:0043234|GO:0045298|GO:0051258	chr2	25222158	25224702	-	MGI:1915472|Vega:OTTMUSG00000011806
22152	0.717608	0	0	0	13.8576	0.480843	0	5.66264	0	0	0	0	0	0	Tubb3	protein-coding	tubulin, beta 3 class III	3200002H15Rik|M(beta)3|M(beta)6	22152	ENSMUSG00000062380	GO:0000166|GO:0003924|GO:0005198|GO:0005515|GO:0005525|GO:0005622|GO:0005737|GO:0005856|GO:0005874|GO:0006184|GO:0007017|GO:0007018|GO:0007067|GO:0007411|GO:0015630|GO:0030182|GO:0030424|GO:0042277|GO:0043234|GO:0051258	chr8	123411564	123422010	+	MGI:107813|Vega:OTTMUSG00000027611
73710	0	8.02683	2.17049	0	11.0558	9.91547	0	0	11.9013	9.15257	9.05828	3.47698	10.8167	4.71111	Tubb2b	protein-coding	tubulin, beta 2B class IIB	2410129E14Rik	73710	ENSMUSG00000045136	GO:0000166|GO:0001764|GO:0003924|GO:0005198|GO:0005525|GO:0005737|GO:0005856|GO:0005874|GO:0006184|GO:0007017|GO:0007018|GO:0043234|GO:0051258	chr13	34127008	34130354	-	MGI:1920960
22151	10.4421	11.5661	2.17049	8.77082	0	9.07703	0	0	10.4751	0.601826	8.54679	9.63252	10.9241	4.89168	Tubb2a	protein-coding	tubulin, beta 2A class IIA	M(beta)2|Tubb2	22151	ENSMUSG00000058672	GO:0000166|GO:0003924|GO:0005198|GO:0005525|GO:0005737|GO:0005856|GO:0005874|GO:0006184|GO:0007017|GO:0007018|GO:0043234|GO:0051258	chr13	34074280	34078008	-	MGI:107861
22145	9.20746	9.87262	0	9.38133	10.7624	9.89023	11.8621	1.18691	10.9418	0	10.065	11.1635	9.94867	11.1491	Tuba4a	protein-coding	tubulin, alpha 4A	M[a]4|Tuba4	22145	ENSMUSG00000026202	GO:0000166|GO:0003924|GO:0005198|GO:0005525|GO:0005737|GO:0005856|GO:0005874|GO:0006184|GO:0007017|GO:0007018|GO:0043234|GO:0051258	chr1	75214974	75219253	-	MGI:1095410
22146	12.4134	13.5921	13.7158	12.3425	12.8723	12.2863	12.273	13.2889	12.7506	12.901	12.0535	12.9614	12.8103	11.8617	Tuba1c	protein-coding	tubulin, alpha 1C	M[a]6|Tuba6	22146	ENSMUSG00000043091	GO:0000166|GO:0003924|GO:0005198|GO:0005525|GO:0005737|GO:0005856|GO:0005874|GO:0005881|GO:0006184|GO:0007017|GO:0007018|GO:0043234|GO:0051258	chr15	99029891	99038105	+	MGI:1095409
22143	11.6966	14.1563	14.2348	11.5173	12.9656	13.4268	12.7647	13.2023	12.3789	13.325	12.7891	13.2289	13.2868	13.0817	Tuba1b	protein-coding	tubulin, alpha 1B	Tuba2	22143	ENSMUSG00000023004	GO:0000166|GO:0003924|GO:0005198|GO:0005515|GO:0005525|GO:0005737|GO:0005856|GO:0005874|GO:0005881|GO:0006184|GO:0007017|GO:0007018|GO:0043234|GO:0051258	chr15	98931427	98934390	-	MGI:107804|Vega:OTTMUSG00000017052
22142	10.526	11.9559	11.288	3.20921	9.85237	11.2307	9.43654	10.1063	4.58582	9.46721	11.3233	9.14044	10.2618	9.64614	Tuba1a	protein-coding	tubulin, alpha 1A	Tuba-1|Tuba1	22142	ENSMUSG00000072235	GO:0000166|GO:0003924|GO:0005198|GO:0005525|GO:0005737|GO:0005856|GO:0005874|GO:0005881|GO:0006184|GO:0007017|GO:0007018|GO:0019904|GO:0043234|GO:0051258	chr15	98949847	98953501	-	MGI:98869|Vega:OTTMUSG00000017053
78339	12.5469	0.841951	6.54553	0	9.90903	0	0	0	0	0	0	0	9.65824	0	Ttyh3	protein-coding	tweety homolog 3 (Drosophila)	2900029G13Rik|AI414930	78339	ENSMUSG00000036565	GO:0005216|GO:0005254|GO:0005886|GO:0006810|GO:0006811|GO:0006821|GO:0016020|GO:0016021|GO:0034220|GO:0034707	chr5	140620578	140649031	-	MGI:1925589
117160	0.717608	3.16388	9.05465	10.9463	11.4132	12.5473	6.16913	7.253	10.5381	10.1096	10.9457	11.632	12.5287	10.8287	Ttyh2	protein-coding	tweety homolog 2 (Drosophila)	1110001A03Rik	117160	ENSMUSG00000034714	GO:0003674|GO:0005216|GO:0005254|GO:0005886|GO:0006810|GO:0006811|GO:0006821|GO:0008150|GO:0016020|GO:0016021|GO:0034707	chr11	114675468	114720984	+	MGI:2157091|Vega:OTTMUSG00000003427
22138	0	0	0	7.58057	0	0	0	11.6773	0	8.84023	7.93471	0	9.50241	7.92316	Ttn	protein-coding	titin	1100001C23Rik|2310036G12Rik|2310057K23Rik|2310074I15Rik|AF006999|AV006427|D330041I19Rik|D830007G01Rik|L56|mdm|shru	22138	ENSMUSG00000051747	GO:0000166|GO:0000794|GO:0001701|GO:0002020|GO:0003007|GO:0003676|GO:0004672|GO:0004674|GO:0004713|GO:0005089|GO:0005200|GO:0005509|GO:0005515|GO:0005516|GO:0005524|GO:0005622|GO:0005634|GO:0005737|GO:0005859|GO:0005865|GO:0006468|GO:0006936|GO:0007512|GO:0008307|GO:0016301|GO:0016310|GO:0016740|GO:0016772|GO:0019899|GO:0030017|GO:0030018|GO:0030240|GO:0030241|GO:0030506|GO:0031430|GO:0031672|GO:…	chr2	76703984	76982547	-	MGI:98864|Vega:OTTMUSG00000013134
320244	11.5465	6.51438	0.170493	0	0	10.7766	0	3.18691	11.9392	8.83065	9.50394	5.94264	8.55552	7.24703	Ttll5	protein-coding	tubulin tyrosine ligase-like family, member 5	1700048H13Rik|2310009M18Rik|4930556H18Rik|AI428864|D630041K24Rik|R75373|Stamp|mKIAA0998	320244	ENSMUSG00000012609	GO:0003674|GO:0004835|GO:0005524|GO:0005634|GO:0005737|GO:0005813|GO:0005856|GO:0005929|GO:0006351|GO:0006464|GO:0008150|GO:0016874|GO:0042995	chr12	85824673	86061893	+	MGI:2443657|Vega:OTTMUSG00000022958
67534	0	0	0	12.0687	11.0967	10.309	0	0	0	7.93408	4.89909	10.7446	9.79878	8.3317	Ttll4	protein-coding	tubulin tyrosine ligase-like family, member 4	4632407P03Rik|AI451681|mKIAA0173	67534	ENSMUSG00000033257	GO:0004835|GO:0005524|GO:0005575|GO:0005737|GO:0005856|GO:0005929|GO:0006464|GO:0015631|GO:0016874|GO:0018095|GO:0042995	chr1	74661754	74697973	+	MGI:1914784|Vega:OTTMUSG00000021753
223723	10.018	9.4118	0	2.61095	10.7147	0	11.4978	4.71047	0	0	4.16212	8.97341	9.88266	11.5774	Ttll12	protein-coding	tubulin tyrosine ligase-like family, member 12	BC055368|D430005B17	223723	ENSMUSG00000016757	GO:0003674|GO:0004835|GO:0005575|GO:0006464|GO:0008150	chr15	83575094	83595157	-	MGI:3039573|Vega:OTTMUSG00000023619
319953	0	0	0	0	0	0	0	0	0	0	0	10.3147	5.63991	0.804219	Ttll1	protein-coding	tubulin tyrosine ligase-like 1	6330444E16Rik|AV014541	319953	ENSMUSG00000022442	GO:0003351|GO:0003674|GO:0004835|GO:0005524|GO:0005575|GO:0005737|GO:0005856|GO:0005874|GO:0006464|GO:0016874|GO:0018095|GO:0035083|GO:0043064|GO:0060271	chr15	83483769	83510907	-	MGI:2443047|Vega:OTTMUSG00000023450
69737	0	0	7.57988	9.72121	8.33836	11.1082	9.77106	11.0518	6.55813	8.13977	9.22102	11.7747	9.30976	7.98413	Ttl	protein-coding	tubulin tyrosine ligase	2410003M22Rik|2700049H19Rik|AI848570	69737	ENSMUSG00000027394	GO:0000166|GO:0000226|GO:0004835|GO:0005524|GO:0005874|GO:0006464|GO:0008152|GO:0016874|GO:0030516	chr2	129065947	129096283	+	MGI:1916987|Vega:OTTMUSG00000015410
22137	0	12.9101	12.3741	11.5871	10.6161	9.66075	11.6593	4.57922	4.83231	0	9.06634	9.52968	10.0197	9.46421	Ttk	protein-coding	Ttk protein kinase	AL022661|Esk1|Mps1|PYT|esk	22137	ENSMUSG00000038379	GO:0000166|GO:0004672|GO:0004674|GO:0004712|GO:0004713|GO:0005524|GO:0006468|GO:0016301|GO:0016310|GO:0016740|GO:0016772	chr9	83834689	83872390	+	MGI:1194921
234138	11.4616	0	0	11.6389	8.10517	0	11.0939	8.44465	10.437	8.90606	2.31413	9.59868	9.42841	10.0391	Tti2	protein-coding	TELO2 interacting protein 2	0	234138	ENSMUSG00000031577	GO:0003674|GO:0005575|GO:0008150	chr8	31150316	31164703	+	MGI:2384576
75425	10.277	10.1052	0.170493	9.76745	8.29943	10.6533	5.56193	11.994	10.8113	0.601826	10.1085	9.38844	5.85291	10.8561	Tti1	protein-coding	TELO2 interacting protein 1	2610036D13Rik|AI449463	75425	ENSMUSG00000027650	GO:0003674|GO:0005575|GO:0008150	chr2	157981803	158028433	-	MGI:1922675|Vega:OTTMUSG00000015889
74044	9.88251	9.81349	7.857	10.5328	8.44131	8.82069	0	10.5279	10.8008	1.92375	11.3045	0.0846624	9.94238	10.0088	Ttf2	protein-coding	transcription termination factor, RNA polymerase II	4632434F22Rik|8030447N19|AV218430	74044	ENSMUSG00000033222	GO:0000166|GO:0003676|GO:0003677|GO:0004386|GO:0005524|GO:0005634|GO:0005681|GO:0005737|GO:0006351|GO:0006353|GO:0006355|GO:0006397|GO:0008026|GO:0008150|GO:0008270|GO:0008380|GO:0016787	chr3	100938860	100969663	-	MGI:1921294|Vega:OTTMUSG00000007085
22130	10.5334	11.65	5.6673	9.05629	6.99732	8.22444	10.7726	11.3314	10.6028	11.1752	10.9561	11.558	6.05798	8.79853	Ttf1	protein-coding	transcription termination factor, RNA polymerase I	AV245725	22130	ENSMUSG00000026803	GO:0003677|GO:0003682|GO:0005515|GO:0005634|GO:0006338|GO:0006351|GO:0006353|GO:0006355|GO:0006361|GO:0006363|GO:0008156	chr2	29060263	29087650	+	MGI:105044|Vega:OTTMUSG00000011823
70387	8.91495	11.1852	0	10.5169	7.81461	10.1742	10.7385	0	7.88709	2.40918	9.46793	10.4898	10.2459	0	Ttc9c	protein-coding	tetratricopeptide repeat domain 9C	2210019E14Rik|6330408J23Rik	70387	ENSMUSG00000071660	GO:0003674|GO:0005575|GO:0008150	chr19	8809075	8819294	-	MGI:1917637|Vega:OTTMUSG00000032991
69480	0	0	0	6.09207	0	0	0	0	6.98985	10.0375	0	0	0	0	Ttc9	protein-coding	tetratricopeptide repeat domain 9	1700029M07Rik|AI429215|AI853559	69480	ENSMUSG00000042734	GO:0003674|GO:0005575|GO:0008150	chr12	81631369	81667551	+	MGI:1916730
104718	8.05746	7.1995	0	11.7372	11.4373	10.7892	11.2859	6.46303	10.763	11.8249	9.89835	10.8489	9.54024	12.1393	Ttc7b	protein-coding	tetratricopeptide repeat domain 7B	AA408451|Ttc7l1	104718	ENSMUSG00000033530	GO:0003674|GO:0005575|GO:0008150	chr12	100300770	100520822	-	MGI:2144724
225049	0	10.3024	11.3799	11.7364	0.937484	0	4.70037	0	6.54126	0	9.7133	8.75355	4.76545	9.19437	Ttc7	protein-coding	tetratricopeptide repeat domain 7	1110035E02Rik|1700007L07Rik|Ttc7a|fsn|hea	225049	ENSMUSG00000036918	GO:0006879|GO:0030097	chr17	87282886	87381770	+	MGI:1920999|Vega:OTTMUSG00000028525
219022	0.481794	0	2.69549	6.01534	5.5374	0	10.2675	7.64913	7.36116	0	7.44739	5.7585	2.87754	8.67783	Ttc5	protein-coding	tetratricopeptide repeat domain 5	5930437N14|AW743060	219022	ENSMUSG00000006288	GO:0003677|GO:0003682|GO:0005634|GO:0005737|GO:0006281|GO:0006974|GO:0045944	chr14	50765415	50785518	-	MGI:2683584
72354	11.1889	3.07461	6.44848	0	11.7457	10.8692	6.81783	4.87201	9.26844	8.75449	8.55234	6.64308	9.68481	11.4825	Ttc4	protein-coding	tetratricopeptide repeat domain 4	2810002P21Rik|AF007005|L62	72354	ENSMUSG00000025413	GO:0003674|GO:0005575|GO:0008150	chr4	106661808	106678944	-	MGI:1919604|Vega:OTTMUSG00000008164
69863	7.18836	0.865034	1.19358	11.4775	9.36086	4.35637	7.78587	11.0883	0	10.1419	11.4376	1.50551	10.0778	8.55468	Ttc39b	protein-coding	tetratricopeptide repeat domain 39B	1810054D07Rik|9130422G05Rik|AI450603|AV103077|AW215585	69863	ENSMUSG00000038172	GO:0003674|GO:0005575|GO:0008150	chr4	83220301	83324189	-	MGI:1917113|Vega:OTTMUSG00000000031
218343	6.2722	11.1689	1.17049	2.83334	10.792	0	9.62009	11.8444	0	12.0231	8.26366	10.3207	7.35041	5.94687	Ttc37	protein-coding	tetratricopeptide repeat domain 37	mKIAA0372	218343	ENSMUSG00000033991	GO:0003674|GO:0005634|GO:0005737|GO:0008150|GO:0035327|GO:0055087	chr13	76098734	76190106	+	MGI:2679923
242800	0	0	0	0	10.8078	0	0	0	0	2.92375	0	0	0	0	Ttc34	protein-coding	tetratricopeptide repeat domain 34	4932418L02|B230396O12Rik	242800	ENSMUSG00000046637	GO:0003674|GO:0005575|GO:0008150	chr4	154856200	154867127	+	MGI:2445205|Vega:OTTMUSG00000010463
22129	7.41805	0	2.75545	0	0	11.4645	11.8223	0	1.13187	0.601826	1.9922	10.6827	9.35041	0.804219	Ttc3	protein-coding	tetratricopeptide repeat domain 3	2610202A04Rik|AA409221|D16Ium21|D16Ium21e|TPRD|mKIAA4119	22129	ENSMUSG00000040785	GO:0004842|GO:0005515|GO:0005634|GO:0005739|GO:0005773|GO:0006511|GO:0008270|GO:0010771|GO:0016874|GO:0045665|GO:0046872|GO:0070936	chr16	94370739	94469221	+	MGI:1276539|Vega:OTTMUSG00000030295
74196	6.7837	0	12.1462	10.1821	11.984	9.21894	0	0.186907	10.8131	8.95939	7.65753	10.6715	7.80566	9.91144	Ttc27	protein-coding	tetratricopeptide repeat domain 27	2610511O17Rik	74196	ENSMUSG00000024078	GO:0003674|GO:0005575|GO:0008150	chr17	74717750	74863570	+	MGI:1921446
72795	11.3235	10.0993	0	0.025984	9.1149	10.0181	3.89301	0	8.6076	12.2214	10.2294	10.1494	9.62757	0	Ttc19	protein-coding	tetratricopeptide repeat domain 19	2010204O13Rik|2810460C24Rik|AI505442	72795	ENSMUSG00000042298	GO:0005515|GO:0005739|GO:0005743|GO:0016020|GO:0034551	chr11	62281473	62316441	+	MGI:1920045|Vega:OTTMUSG00000005850
74569	0	11.3512	9.33921	4.61095	4.74484	8.83398	0	0	0	0.601826	10.4475	0	9.99587	4.26365	Ttc17	protein-coding	tetratricopeptide repeat domain 17	9130020K17Rik|D2Bwg1005e	74569	ENSMUSG00000027194	GO:0003674|GO:0005575|GO:0008150	chr2	94300766	94406689	-	MGI:1921819|Vega:OTTMUSG00000014442
217449	7.86534	9.73677	7.6381	9.90865	8.76403	10.0992	10.9388	7.0998	0	0	0	2.08466	7.70404	10.0312	Ttc15	protein-coding	tetratricopeptide repeat domain 15	CGI-87|D930014A20Rik|Trappc12	217449	ENSMUSG00000020628	GO:0003674|GO:0005575|GO:0006810|GO:0008150|GO:0016192	chr12	28690628	28750453	-	MGI:2445089
67120	10.5442	4.46504	11.4927	7.45225	8.75766	10.7192	9.12544	11.4094	9.96792	9.64622	11.0863	7.54409	8.05467	10.626	Ttc14	protein-coding	tetratricopeptide repeat domain 14	2700016E08Rik|4930434D01Rik|4931403I22Rik|4933402I15Rik|AI662468|AU014779|AW561908|cI-44|mKIAA1980	67120	ENSMUSG00000027677	GO:0003674|GO:0003723|GO:0005575|GO:0008150	chr3	33800191	33816634	+	MGI:1914370|Vega:OTTMUSG00000026490
234875	0	4.84195	10.995	11.0074	11.5259	7.93205	7.86054	0	10.6932	11.0281	9.74374	9.06766	9.6863	5.84861	Ttc13	protein-coding	tetratricopeptide repeat domain 13	BC017545	234875	ENSMUSG00000037300	GO:0003674|GO:0005575|GO:0008150	chr8	124671327	124721975	-	MGI:2384573|Vega:OTTMUSG00000031037
66827	0	10.6906	9.5978	12.0281	11.4697	11.3665	10.8874	11.2707	11.6323	11.7028	11.5774	6.17213	11.6307	11.7545	Ttc1	protein-coding	tetratricopeptide repeat domain 1	4833412C19Rik|C79328|TPR1	66827	ENSMUSG00000041278	GO:0003674|GO:0005778|GO:0008150	chr11	43730006	43747973	-	MGI:1914077|Vega:OTTMUSG00000005463
140810	0	10.3065	11.6769	2.61095	0	7.74763	11.0475	11.3105	0.131867	3.39353	12.0391	8.38844	9.88527	6.6622	Ttbk2	protein-coding	tau tubulin kinase 2	2610507N02Rik|AI326283|B930008N24Rik|TTK|Ttbk|Ttbk1|mKIAA0847	140810	ENSMUSG00000090100	GO:0000166|GO:0004672|GO:0004674|GO:0005524|GO:0005575|GO:0006468|GO:0016301|GO:0016310|GO:0016740|GO:0016772|GO:0018105	chr2	120732817	120850584	-	MGI:2155779|Vega:OTTMUSG00000015707
272027	0.267608	0.856672	0	10.0929	11.6213	9.91419	11.5177	0	6.49625	11.5629	10.6017	0	6.24055	10.3201	Tstd2	protein-coding	thiosulfate sulfurtransferase (rhodanese)-like domain containing 2	3010020C06	272027	ENSMUSG00000035495	GO:0003674|GO:0005575|GO:0008150	chr4	46114746	46138475	-	MGI:3039624|Vega:OTTMUSG00000006832
22122	0	0	0	0	7.25036	6.33882	7.09268	10.8132	0	5.73111	11.0132	8.53175	0	8.45168	Tsta3	protein-coding	tissue specific transplantation antigen P35B	AI256181|FX|Tstap35b	22122	ENSMUSG00000022570	GO:0000166|GO:0003824|GO:0008152|GO:0016491|GO:0016853|GO:0019673|GO:0019835|GO:0042351|GO:0044237|GO:0050577|GO:0050662|GO:0055114	chr15	75924683	75929732	-	MGI:98857
380752	0	0	0.170493	10.5377	9.80631	11.2036	0	12.5605	0	6.73111	5.38452	6.79891	2.18048	10.7141	Tssc1	protein-coding	tumor suppressing subtransferable candidate 1	D12Ertd604e	380752	ENSMUSG00000036613	GO:0003674|GO:0005575|GO:0008150	chr12	28751828	28867491	+	MGI:1289332
69499	0	11.696	11.1221	10.2523	0	8.64072	0	9.2422	0	0	10.3039	12.2232	11.3802	9.47487	Tsr2	protein-coding	TSR2, 20S rRNA accumulation, homolog (S. cerevisiae)	2310007F12Rik	69499	ENSMUSG00000025264	GO:0003674|GO:0005575|GO:0006364|GO:0008150	chrX	151087094	151096543	-	MGI:1916749|Vega:OTTMUSG00000019291
104662	11.2417	12.8479	12.2335	9.23787	12.1052	11.0287	10.3677	10.2183	11.8995	13.098	11.502	10.8382	11.7026	11.7533	Tsr1	protein-coding	TSR1, 20S rRNA accumulation, homolog (yeast)	AU040765|AW550801|mKIAA1401	104662	ENSMUSG00000038335	GO:0003674|GO:0005575|GO:0005634|GO:0008150|GO:0042254	chr11	74898080	74909340	+	MGI:2144566|Vega:OTTMUSG00000006188
22110	0	0	4.75546	8.30211	10.736	8.4752	0	11.6922	9.76486	0	5.89909	5.60822	9.4093	9.96157	Tspyl1	protein-coding	testis-specific protein, Y-encoded-like 1	Tspyl	22110	ENSMUSG00000047514	GO:0005634|GO:0005737|GO:0006334	chr10	34282190	34284885	+	MGI:1298395|Vega:OTTMUSG00000020928
109246	0	0	0	9.46893	8.29063	0	9.86886	0	10.1333	0	9.17707	0	0	0.804219	Tspan9	protein-coding	tetraspanin 9	6720474K14Rik|9430079M16Rik|AU018597	109246	ENSMUSG00000030352	GO:0003674|GO:0008150|GO:0016020|GO:0016021	chr6	127961400	128143578	-	MGI:1924558|Vega:OTTMUSG00000022481
216350	13.9319	14.172	14.0794	14.1522	12.7788	13.42	13.2681	13.5476	13.9013	14.4397	13.8336	14.5413	13.3374	13.067	Tspan8	protein-coding	tetraspanin 8	C76990|E330007O21Rik|Tm4sf3	216350	ENSMUSG00000034127	GO:0003674|GO:0005575|GO:0016020|GO:0016021|GO:0030195	chr10	115817284	115849893	+	MGI:2384918
21912	10.7586	11.6249	0	9.73162	0	0	0	0	0	9.34498	11.0076	9.89844	9.58563	5.82659	Tspan7	protein-coding	tetraspanin 7	1200014P11Rik|A15|AI323365|Cd231|Mxs1|PE31|R74651|TALLA|Tm4sf2	21912	ENSMUSG00000058254	GO:0016020|GO:0016021	chrX	10485116	10596604	+	MGI:1298407|Vega:OTTMUSG00000016730
56224	0	10.9904	0	0	0	0	0	0	0	0	0	0	9.45661	0	Tspan5	protein-coding	tetraspanin 5	2810455A09Rik|4930505M03Rik|AU024142|NET-4|Tm4sf9	56224	ENSMUSG00000028152	GO:0016020|GO:0016021	chr3	138742195	138904424	+	MGI:1928096|Vega:OTTMUSG00000029602
64540	0	0	0	0	0	0	0	0	0	11.1472	0	0	0	0	Tspan4	protein-coding	tetraspanin 4	AI325509|AI746565|D130042I01Rik|NAG-2|Tm4sf7|Tspan-4	64540	ENSMUSG00000025511	GO:0005515|GO:0016020|GO:0016021	chr7	141475236	141493427	+	MGI:1928097|Vega:OTTMUSG00000028948
67125	5.4725	0	4.71584	10.6359	10.1211	10.8366	9.94259	10.1229	0	8.95276	9.43575	11.1978	11.4456	10.4979	Tspan31	protein-coding	tetraspanin 31	2700085A14Rik|AW742554|Sas	67125	ENSMUSG00000006736	GO:0003674|GO:0008150|GO:0016020|GO:0016021	chr10	127067290	127070261	-	MGI:1914375
56434	11.4725	11.1774	0	10.8073	9.3887	9.69273	0	12.5071	2.13187	0	10.065	7.34205	9.3579	7.5724	Tspan3	protein-coding	tetraspanin 3	1700055K04Rik|TM4-A|Tm4sf8	56434	ENSMUSG00000032324	GO:0016020|GO:0016021	chr9	56131725	56161070	-	MGI:1928098
52588	6.975	0	0	0	10.6611	0	9.74554	3.88735	0	11.1478	1.18574	11.5548	11.5717	10.7104	Tspan14	protein-coding	tetraspanin 14	AA958793|D14Ertd226e|Tm4sf14	52588	ENSMUSG00000037824	GO:0003674|GO:0008150|GO:0016020|GO:0016021	chr14	40906444	40966807	-	MGI:1196325
66805	5.03954	10.5108	11.2483	0	8.88	0	10.2053	10.3798	0	9.22571	0	7.93015	5.50241	0	Tspan1	protein-coding	tetraspanin 1	9030418M05Rik	66805	ENSMUSG00000028699	GO:0003674|GO:0005764|GO:0008150|GO:0016020|GO:0016021	chr4	116161881	116167598	-	MGI:1914055|Vega:OTTMUSG00000009310
53424	13.0026	11.6455	11.8905	11.3708	11.3773	12.1417	11.9209	13.143	11.4453	11.3186	12.4555	11.7415	12.2593	12.4962	Tsnax	protein-coding	translin-associated factor X	R74833|Trax	53424	ENSMUSG00000056820	GO:0003697|GO:0005515|GO:0005634|GO:0005737|GO:0007275|GO:0007283|GO:0030154|GO:0031687|GO:0032403|GO:0043565	chr8	125012997	125034192	+	MGI:1855672
22099	9.4006	10.4023	6.01598	12.5286	11.991	11.1925	12.6672	11.614	12.2604	13.5461	9.50197	11.6957	9.53584	11.972	Tsn	protein-coding	translin	2610034C24Rik|AU040286|C3PO|TB-RBP	22099	ENSMUSG00000026374	GO:0003677|GO:0003697|GO:0003723|GO:0003729|GO:0004518|GO:0004519|GO:0005515|GO:0005634|GO:0005737|GO:0008152|GO:0016787|GO:0032403|GO:0043565|GO:0090305	chr1	118298518	118311132	-	MGI:109263
22097	7.42497	10.0982	8.73082	8.04288	9.43904	8.46384	9.75487	10.752	6.2812	8.47219	7.757	0	0	0	Tsix	miscRNA	X (inactive)-specific transcript, antisense	0	22097	0	GO:0009048|GO:0048096	chrX	103431517	103484957	+	MGI:1336196
110796	10.895	11.4736	0.170493	8.76069	2.52245	9.63566	10.5874	10.2503	0	0	0	9.13995	10.4728	0	Tshz1	protein-coding	teashirt zinc finger family member 1	5730407I04Rik|D18Bwg1409e|Mtsh1|NY-CO-33|Sdccag33|Tsh1|mKIAA4206|teashirt1	110796	ENSMUSG00000046982	GO:0003677|GO:0003700|GO:0005515|GO:0005622|GO:0005634|GO:0006351|GO:0006355|GO:0007275|GO:0008270|GO:0009952|GO:0042474|GO:0043565|GO:0046872|GO:0060023	chr18	84011627	84086562	-	MGI:1346031|Vega:OTTMUSG00000040170
83922	0	0	0	0	8.36794	0	5.50772	0	0	0	10.2706	5.17213	11.0142	0	Tsga14	protein-coding	testis specific gene A14	1700017E11Rik|2810431D15Rik|AI449046|AI503610	83922	ENSMUSG00000029790	GO:0003674|GO:0005737|GO:0005813|GO:0005814|GO:0005856|GO:0005929|GO:0006810|GO:0015031|GO:0030030|GO:0036064|GO:0042384|GO:0042995|GO:0072372	chr6	30653457	30693682	-	MGI:1891414|Vega:OTTMUSG00000014400
22088	11.4612	12.3034	0	10.5108	11.0309	8.08076	9.4994	0	0	5.15641	7.62882	11.2791	9.28471	10.8996	Tsg101	protein-coding	tumor susceptibility gene 101	AI255943|CC2	22088	ENSMUSG00000014402	GO:0001558|GO:0003714|GO:0005515|GO:0005634|GO:0005730|GO:0005737|GO:0005768|GO:0005769|GO:0005770|GO:0005886|GO:0006464|GO:0006513|GO:0006810|GO:0007049|GO:0007050|GO:0008285|GO:0008333|GO:0015031|GO:0016020|GO:0019048|GO:0030154|GO:0030216|GO:0030374|GO:0031625|GO:0040008|GO:0043162|GO:0045892|GO:0046755|GO:0048306|GO:0051301	chr7	46889027	46919930	-	MGI:106581|Vega:OTTMUSG00000024345
66399	8.20947	0	0	0	0	8.38171	11.4579	0	10.7438	0	9.22342	9.83955	0	9.45167	Tsfm	protein-coding	Ts translation elongation factor, mitochondrial	2310050B20Rik|9430024O13Rik|EF-TS|EF-Tsmt	66399	ENSMUSG00000040521	GO:0003746|GO:0005622|GO:0005634|GO:0005739|GO:0006412|GO:0006414	chr10	127022332	127030814	-	MGI:1913649|Vega:OTTMUSG00000030579
76265	0	0	10.6788	0	8.48052	0	5.87029	0	7.47172	0	5.85018	10.3829	0	9.36646	Tsen54	protein-coding	tRNA splicing endonuclease 54 homolog (S. cerevisiae)	0610034P02Rik	76265	ENSMUSG00000020781	GO:0003674|GO:0004519|GO:0005575|GO:0005634|GO:0006388|GO:0006397|GO:0008033	chr11	115814710	115823102	+	MGI:1923515|Vega:OTTMUSG00000003539
66078	11.5697	0	10.9107	9.84137	9.08282	3.80277	0	10.4235	0	10.4292	3.94389	8.80576	3.98784	8.06161	Tsen34	protein-coding	tRNA splicing endonuclease 34 homolog (S. cerevisiae)	0610027F08Rik|Leng5	66078	ENSMUSG00000035585	GO:0000213|GO:0000214|GO:0000379|GO:0003676|GO:0004518|GO:0004519|GO:0005515|GO:0005575|GO:0005634|GO:0006388|GO:0006397|GO:0008033|GO:0016787	chr7	3693610	3701035	+	MGI:1913328|Vega:OTTMUSG00000023033
381802	11.0259	0	0	0	0	9.47519	0	0	8.32662	0	0	0	0	0	Tsen2	protein-coding	tRNA splicing endonuclease 2 homolog (S. cerevisiae)	AU067695	381802	ENSMUSG00000042389	GO:0000213|GO:0000214|GO:0003676|GO:0004518|GO:0004519|GO:0005634|GO:0005737|GO:0005813|GO:0006388|GO:0006397|GO:0008033|GO:0016787	chr6	115544704	115578336	+	MGI:2141599|Vega:OTTMUSG00000023781
66637	0.717608	11.7496	6.27902	0	3.93748	7.00441	0.89301	0.186907	10.2521	10.678	4.19585	10.079	0	8.23885	Tsen15	protein-coding	tRNA splicing endonuclease 15 homolog (S. cerevisiae)	5730449L18Rik|AL023077|Sen15	66637	ENSMUSG00000014980	GO:0003674|GO:0005575|GO:0005634|GO:0006397|GO:0008033|GO:0008150	chr1	152370736	152386682	-	MGI:1913887|Vega:OTTMUSG00000034856
78829	11.3282	11.5231	0.170493	5.78087	10.2729	8.82478	0	10.4792	11.3291	11.7337	10.3853	11.7946	9.20103	9.51016	Tsc22d4	protein-coding	TSC22 domain family, member 4	0610009M14Rik|1700023B23Rik|AI415410|Thg-1pit|Tilz2	78829	ENSMUSG00000029723	GO:0003674|GO:0003700|GO:0005634|GO:0005737|GO:0006351|GO:0006355|GO:0006970	chr5	137745969	137768453	+	MGI:1926079|Vega:OTTMUSG00000022818
14605	0	10.9121	0	0	7.71884	0	0	0	0	0	0	0	0	0	Tsc22d3	protein-coding	TSC22 domain family, member 3	DIP|Dsip1|Gilz|TSC-22R|Tilz3	14605	ENSMUSG00000031431	GO:0000122|GO:0003700|GO:0005634|GO:0005737|GO:0006355|GO:0006970|GO:0043426|GO:0048642	chrX	140539529	140600522	-	MGI:1196284|Vega:OTTMUSG00000018845
72033	9.99257	0	0	6.84616	10.964	4.80277	6.7385	0	0	11.3625	11.0125	0	9.97327	0	Tsc22d2	protein-coding	TSC22 domain family, member 2	1810043J12Rik|5530402M19Rik	72033	ENSMUSG00000027806	GO:0003674|GO:0005575|GO:0006970	chr3	58415689	58466787	+	MGI:1919283
21807	2.30257	10.94	11.2623	11.4167	11.3086	0	1.89301	11.0308	9.96792	10.8503	2.9922	10.2049	11.0142	10.1058	Tsc22d1	protein-coding	TSC22 domain family, member 1	AA589566|AW105905|Egr5|TSC-22|Tgfb1i4|Tsc|Tsc22	21807	ENSMUSG00000022010	GO:0003700|GO:0005634|GO:0005737|GO:0006351|GO:0006355|GO:0008284|GO:0043065|GO:0043066	chr14	76414961	76507766	+	MGI:109127|Vega:OTTMUSG00000026106
22084	0	5.12735	0	3.83334	10.8727	7.31373	11.0993	0	9.99295	3.30227	11.2229	10.1695	1.18048	7.40413	Tsc2	protein-coding	tuberous sclerosis 2	Tcs2	22084	ENSMUSG00000002496	GO:0001666|GO:0001843|GO:0005096|GO:0005515|GO:0005634|GO:0005737|GO:0005794|GO:0005829|GO:0005901|GO:0006469|GO:0006606|GO:0006953|GO:0007165|GO:0007507|GO:0008104|GO:0008285|GO:0014065|GO:0014067|GO:0016020|GO:0019902|GO:0030030|GO:0030100|GO:0030178|GO:0030425|GO:0030426|GO:0032007|GO:0033596|GO:0042803|GO:0043005|GO:0043025|GO:0043231|GO:0043234|GO:0043407|GO:0043491|GO:0043547|GO:0044430|GO:…	chr17	24595937	24632629	-	MGI:102548
64930	12.3916	11.0502	9.56817	7.88396	10.1137	4.65077	9.68499	12.4148	10.7131	10.1896	10.0362	10.4962	2.18048	11.1199	Tsc1	protein-coding	tuberous sclerosis 1	hamartin|mKIAA0243	64930	ENSMUSG00000026812	GO:0001822|GO:0001843|GO:0001952|GO:0005515|GO:0005737|GO:0005829|GO:0005938|GO:0006407|GO:0006417|GO:0006813|GO:0007160|GO:0007399|GO:0008285|GO:0009790|GO:0016020|GO:0017148|GO:0021766|GO:0021987|GO:0030027|GO:0030030|GO:0030426|GO:0030695|GO:0032007|GO:0032794|GO:0032862|GO:0032868|GO:0032956|GO:0033596|GO:0042552|GO:0043231|GO:0043234|GO:0043666|GO:0044430|GO:0045792|GO:0045859|GO:0047485|GO:…	chr2	28641243	28691167	+	MGI:1929183|Vega:OTTMUSG00000011747
227682	0	5.23427	0	9.03143	0	4.80277	7.21042	0	10.7036	4.64622	0	0	3.50241	9.94377	Trub2	protein-coding	TruB pseudouridine (psi) synthase homolog 2 (E. coli)	G430055L02Rik	227682	ENSMUSG00000039826	GO:0001522|GO:0003674|GO:0003723|GO:0005575|GO:0006396|GO:0008033|GO:0008150|GO:0009451|GO:0009982|GO:0016853	chr2	29761224	29787671	-	MGI:2442186|Vega:OTTMUSG00000012690
72133	4.89408	5.29562	0	2.19438	0.555275	8.62964	11.6987	12.9324	10.647	0	0	5.08941	9.10384	7.82659	Trub1	protein-coding	TruB pseudouridine (psi) synthase homolog 1 (E. coli)	2610009I02Rik|9030425C13Rik|AI448235|BB118943|C76870	72133	ENSMUSG00000025086	GO:0001522|GO:0003723|GO:0005575|GO:0006396|GO:0008033|GO:0009451|GO:0009982|GO:0016853	chr19	57452906	57491005	+	MGI:1919383
100683	12.1473	10.874	13.595	11.8711	11.3458	10.9586	10.8903	12.6071	11.9897	11.052	10.2927	10.3063	11.7622	7.24165	Trrap	protein-coding	transformation/transcription domain-associated protein	AI481500	100683	ENSMUSG00000045482	GO:0000123|GO:0003712|GO:0003713|GO:0005634|GO:0005667|GO:0006355|GO:0007093|GO:0016578|GO:0030914|GO:0033276|GO:0035267|GO:0043967|GO:0043968	chr5	144768792	144859778	+	MGI:2153272|Vega:OTTMUSG00000017164
194352	0	2.42691	11.4887	8.98308	9.05122	8.93205	10.7008	0.186907	1.13187	9.48448	9.24723	9.38268	11.2905	9.61479	Trpv5	protein-coding	transient receptor potential cation channel, subfamily V, member 5	CAT2|D630033B11|ECAC1	194352	ENSMUSG00000036899	GO:0005216|GO:0005262|GO:0005515|GO:0005516|GO:0005886|GO:0005887|GO:0006810|GO:0006811|GO:0006816|GO:0006874|GO:0016020|GO:0016021|GO:0016324|GO:0034220|GO:0051262|GO:0055085|GO:0070588	chr6	41652770	41680723	-	MGI:2429764
58800	13.1371	12.1574	12.8001	13.4499	12.233	11.4538	11.2636	12.5871	13.1023	9.37166	10.5224	11.2664	11.7739	11.998	Trpm7	protein-coding	transient receptor potential cation channel, subfamily M, member 7	2310022G15Rik|4833414K03Rik|5033407O22Rik|CHAK|CHAK1|LTrpC-7|Ltpr7|Ltrpc7|TRPPLIK	58800	ENSMUSG00000027365	GO:0000166|GO:0001726|GO:0003779|GO:0004672|GO:0004674|GO:0005216|GO:0005261|GO:0005262|GO:0005524|GO:0005737|GO:0005886|GO:0006468|GO:0006810|GO:0006811|GO:0006816|GO:0007613|GO:0010961|GO:0016020|GO:0016021|GO:0016301|GO:0016310|GO:0016340|GO:0016740|GO:0016772|GO:0017022|GO:0030672|GO:0031032|GO:0043005|GO:0043025|GO:0043065|GO:0043196|GO:0046777|GO:0046872|GO:0055085|GO:0070588	chr2	126791558	126876261	-	MGI:1929996|Vega:OTTMUSG00000015961
225997	11.5149	0.841951	0	11.3176	10.3637	11.982	10.3297	7.93174	7.40047	5.55602	12.2803	12.2589	11.7413	11.5727	Trpm6	protein-coding	transient receptor potential cation channel, subfamily M, member 6	CHAK2|TRPM6/CHAK2	225997	ENSMUSG00000024727	GO:0000166|GO:0004674|GO:0005216|GO:0005261|GO:0005262|GO:0005524|GO:0006468|GO:0006810|GO:0006811|GO:0006816|GO:0009636|GO:0016020|GO:0016021|GO:0016301|GO:0016310|GO:0016324|GO:0016740|GO:0016772|GO:0030001|GO:0031526|GO:0034220|GO:0046872|GO:0055085|GO:0070588	chr19	18749983	18892511	+	MGI:2675603
68667	0	3.42691	10.3272	10.7725	6.71885	8.44663	0	0	10.0832	0	0	6.44845	0	3.8273	Trpm4	protein-coding	transient receptor potential cation channel, subfamily M, member 4	1110030C19Rik|AW047689|LTRPC4|LTrpC-4|TRPM4B	68667	ENSMUSG00000038260	GO:0000166|GO:0002407|GO:0002724|GO:0005216|GO:0005227|GO:0005244|GO:0005262|GO:0005516|GO:0005524|GO:0005783|GO:0005794|GO:0005886|GO:0006810|GO:0006811|GO:0006812|GO:0006816|GO:0008284|GO:0016020|GO:0016021|GO:0016925|GO:0034220|GO:0034765|GO:0042391|GO:0055085|GO:0070588|GO:0090263	chr7	45303155	45333780	-	MGI:1915917
22068	9.3757	9.2396	9.04853	10.4758	10.7377	10.9209	10.25	10.4671	10.8173	10.7599	10.1099	7.87176	10.0989	10.5504	Trpc6	protein-coding	transient receptor potential cation channel, subfamily C, member 6	AV025995|LLHWJM002|LLHWJM003|LLHWJM004|TRP-6|Trrp6|mtrp6	22068	ENSMUSG00000031997	GO:0005216|GO:0005261|GO:0005262|GO:0005515|GO:0005886|GO:0005887|GO:0006810|GO:0006811|GO:0006812|GO:0006816|GO:0007204|GO:0015279|GO:0016020|GO:0016021|GO:0032414|GO:0034220|GO:0036057|GO:0051928|GO:0055085|GO:0070588|GO:0070679	chr9	8544142	8680741	+	MGI:109523
56407	0	11.1422	4.92538	9.72816	11.1843	5.06581	11.4073	12.1527	10.5036	10.5517	11.6055	11.4619	9.69421	11.4023	Trpc4ap	protein-coding	transient receptor potential cation channel, subfamily C, member 4 associated protein	4833429F06Rik|D2Ertd113e|Trrp4ap|mFLJ00177|truss	56407	ENSMUSG00000038324	GO:0006511|GO:0016567|GO:0019902|GO:0031464	chr2	155634277	155692384	-	MGI:1930751|Vega:OTTMUSG00000016133
22064	11.1486	12.0614	11.3049	0	10.6874	0	0	0	4.83231	7.48447	10.0569	11.1847	0	9.81963	Trpc2	protein-coding	transient receptor potential cation channel, subfamily C, member 2	3010009O07Rik|AI115608|TRPC2a|TRPC2b|Trrp2|mTrp2|smTRPC2|trp2	22064	ENSMUSG00000070425	GO:0000012|GO:0000139|GO:0002121|GO:0002124|GO:0003684|GO:0005216|GO:0005262|GO:0005515|GO:0005516|GO:0005634|GO:0005635|GO:0005789|GO:0005886|GO:0005902|GO:0006810|GO:0006811|GO:0006816|GO:0007204|GO:0007340|GO:0008050|GO:0012505|GO:0015279|GO:0016020|GO:0016021|GO:0019236|GO:0019992|GO:0032590|GO:0048047|GO:0055085|GO:0070588|GO:0070679	chr7	102065713	102096416	+	MGI:109527|Vega:OTTMUSG00000022733
76367	9.79175	0	0.170493	10.7518	0	0	4.73431	0	1.13187	0	0	10.2023	9.50579	0	Trp53rk	protein-coding	transformation related protein 53 regulating kinase	2810408M09Rik|4933401B08Rik|5630401H01Rik|Nori-2|PRPK|Tp53rk|Trp53tk|mNori-2p	76367	ENSMUSG00000042854	GO:0000166|GO:0002039|GO:0004672|GO:0004674|GO:0004713|GO:0005524|GO:0005634|GO:0006468|GO:0009103|GO:0016020|GO:0016301|GO:0016310|GO:0016740|GO:0016772|GO:0016773	chr2	166792531	166799492	+	MGI:1914050|Vega:OTTMUSG00000016148
68728	8.41109	0	11.8429	10.7548	14.2177	8.3443	10.2642	11.917	10.1667	2.18679	0	10.1761	11.6828	11.9486	Trp53inp2	protein-coding	transformation related protein 53 inducible nuclear protein 2	1110029F20Rik|Tp53inp2	68728	ENSMUSG00000038375	GO:0000045|GO:0001649|GO:0003674|GO:0005634|GO:0005737|GO:0005776|GO:0005829|GO:0006351|GO:0006355|GO:0006914|GO:0010508|GO:0031410|GO:0045893	chr2	155381856	155389847	+	MGI:1915978|Vega:OTTMUSG00000016061
60599	12.115	12.4921	0	9.71073	11.2194	11.6583	12.7758	7.98781	10.0651	12.0078	6.6787	6.17213	9.39965	10.1955	Trp53inp1	protein-coding	transformation related protein 53 inducible nuclear protein 1	2700057G22Rik|SIP|SIP18|SIP27|Stinp|Teap	60599	ENSMUSG00000028211	GO:0005634|GO:0005730|GO:0005737|GO:0005776|GO:0005829|GO:0006351|GO:0006355|GO:0006914|GO:0006915|GO:0006917|GO:0006950|GO:0007050|GO:0008285|GO:0010508|GO:0016209|GO:0030336|GO:0031410|GO:0045893|GO:0048102	chr4	11156441	11174377	+	MGI:1926609|Vega:OTTMUSG00000004505
277414	9.77505	11.6002	1.38379	10.8826	8.11753	5.0499	11.7659	6.07872	9.66352	0	11.5239	10.504	9.39638	8.95578	Trp53i11	protein-coding	transformation related protein 53 inducible protein 11	Tp53i11	277414	ENSMUSG00000068735	GO:0003674|GO:0005575|GO:0008150|GO:0016020|GO:0016021	chr2	93187584	93201757	+	MGI:2670995|Vega:OTTMUSG00000014529
209456	10.2034	11.4474	4.25795	11.9155	12.5634	12.6194	11.9056	12.1995	11.8721	11.899	12.1814	11.9124	11.3666	12.7349	Trp53bp2	protein-coding	transformation related protein 53 binding protein 2	53BP2|AI746547|ASPP2|PPP1R13A|Tp53bp2|X98550	209456	ENSMUSG00000026510	GO:0005634|GO:0005737|GO:0006915|GO:0006917|GO:0007049|GO:0007417|GO:0007507|GO:0009792|GO:0010212|GO:0017124|GO:0051059	chr1	182409167	182462436	+	MGI:2138319|Vega:OTTMUSG00000027043
27223	12.4224	8.32979	0	8.65168	10.8778	8.64575	9.76646	12.0492	10.7138	11.9517	11.6394	9.46187	11.3685	10.7572	Trp53bp1	protein-coding	transformation related protein 53 binding protein 1	53BP1|Tp53bp1|m53BP1	27223	ENSMUSG00000043909	GO:0000775|GO:0000776|GO:0001102|GO:0001104|GO:0002039|GO:0003677|GO:0003684|GO:0005515|GO:0005634|GO:0005657|GO:0005694|GO:0005737|GO:0006281|GO:0006351|GO:0006355|GO:0006974|GO:0008134|GO:0035064|GO:0042162|GO:0045944	chr2	121193263	121271386	-	MGI:1351320|Vega:OTTMUSG00000015973
70047	0.717608	12.3572	7.57565	12.4378	9.18778	9.86885	10.261	9.93341	9.65151	9.77551	9.68742	9.76238	11.5782	9.7246	Trnt1	protein-coding	tRNA nucleotidyl transferase, CCA-adding, 1	2410043H24Rik|2610044E04Rik|9830143O18Rik|AA408384|C76540|CGI-47|mt-Trat	70047	ENSMUSG00000013736	GO:0000049|GO:0000166|GO:0001680|GO:0003723|GO:0004810|GO:0005524|GO:0005622|GO:0005739|GO:0005813|GO:0006396|GO:0008033|GO:0009022|GO:0016740|GO:0016779|GO:0042780|GO:0052927|GO:0052928|GO:0052929	chr6	106769138	106782474	+	MGI:1917297|Vega:OTTMUSG00000023531
71787	0	0	0	0	0	0	0	0	0	10.1516	10.2484	0	1.20877	0	Trnau1ap	protein-coding	tRNA selenocysteine 1 associated protein 1	1110007F05Rik|AA387999|Secp43|Trspap1	71787	ENSMUSG00000028898	GO:0000166|GO:0001514|GO:0003676|GO:0003723|GO:0005515|GO:0005634|GO:0005737|GO:0006412	chr4	132311763	132329538	-	MGI:1919037|Vega:OTTMUSG00000009574
100093670.chr11.1	0	0	11.6199	0	0	0	0	0	0	0	0	0	0	8.08499	Trnaq-uug	tRNA	transfer RNA glutamine (anticodon UUG)	0	100093670	0	0	chr11	86201370	86304443	+	0
72026	0	0	0	0	0	10.2639	0	0	0	0	0	0	9.41318	3.12615	Trmu	protein-coding	tRNA 5-methylaminomethyl-2-thiouridylate methyltransferase	1110005N20Rik|1600025P05Rik|AI314320|Trmt1	72026	ENSMUSG00000022386	GO:0000049|GO:0000166|GO:0003674|GO:0003723|GO:0005524|GO:0005737|GO:0005739|GO:0008033|GO:0008150|GO:0016740|GO:0016783	chr15	85879327	85897393	+	MGI:1919276|Vega:OTTMUSG00000034977
328162	10.5498	12.7442	10.4786	11.2905	10.3212	10.0908	10.3571	9.69756	9.05462	10.7929	12.2498	10.6928	6.35021	10.7925	Trmt61a	protein-coding	tRNA methyltransferase 61 homolog A (S. cerevisiae)	6720458F09Rik|AI606093|Gcd14|Trm61	328162	ENSMUSG00000060950	GO:0003674|GO:0005575|GO:0005634|GO:0008033|GO:0008150|GO:0008168|GO:0016429|GO:0016740|GO:0030488|GO:0031515|GO:0032259	chr12	111678105	111683902	+	MGI:2443487
66926	10.626	10.977	5.54553	12.1631	7.02494	11.5776	0.89301	12.5919	11.0084	10.6352	11.0784	11.9806	11.3372	9.9258	Trmt6	protein-coding	tRNA methyltransferase 6 homolog (S. cerevisiae)	3300001M20Rik|AU016412|AW492787|CGI-09|mKIAA1153	66926	ENSMUSG00000037376	GO:0003674|GO:0003743|GO:0005575|GO:0005634|GO:0006413|GO:0006446|GO:0008033|GO:0008168|GO:0016740|GO:0032259	chr2	132804215	132816054	-	MGI:1914176|Vega:OTTMUSG00000015648
15547	0	11.62	0	6.89643	9.39488	9.51427	10.2257	7.18306	2.42555	12.3795	11.5241	8.74287	0	10.8418	Trmt2a	protein-coding	TRM2 tRNA methyltransferase 2 homolog A (S. cerevisiae)	Htf9c	15547	ENSMUSG00000022721	GO:0000166|GO:0003676|GO:0003723	chr16	18248872	18254772	+	MGI:96270|Vega:OTTMUSG00000026007
229780	0	0	10.2399	3.02598	11.2622	0	0	0.186907	8.30179	9.07553	10.3886	7.49711	9.27324	2.46282	Trmt13	protein-coding	tRNA methyltransferase 13 homolog (S. cerevisiae)	4631408H19Rik|A330067P21|A930028L21Rik|Ccdc76	229780	ENSMUSG00000033439	GO:0005575|GO:0008033|GO:0008150|GO:0008168|GO:0016740|GO:0032259|GO:0046872	chr3	116581336	116614587	-	MGI:1925219|Vega:OTTMUSG00000022737
67674	10.7351	11.4456	12.1655	10.2439	10.9026	0	12.0003	9.06802	9.28753	0	9.86719	9.69662	11.3104	5.05215	Trmt112	protein-coding	tRNA methyltransferase 11-2 homolog (S. cerevisiae)	0610038D11Rik|Trm112p	67674	ENSMUSG00000038812	GO:0008276|GO:0018364|GO:0043234	chr19	6909698	6911026	+	MGI:1914924|Vega:OTTMUSG00000038206
52575	8.07075	0	6.95185	0	5.6654	8.46384	11.4652	1.18691	9.53913	0	7.96948	6.97948	9.55552	9.41155	Trmt10c	protein-coding	tRNA methyltransferase 10 homolog C (S. cerevisiae)	1300018J16Rik|D16Ertd454e|Rg9mtd1|Rnmtd1	52575	ENSMUSG00000044763	GO:0003674|GO:0005634|GO:0005739|GO:0008033|GO:0008150|GO:0008168|GO:0016740|GO:0032259	chr16	56033720	56037774	-	MGI:1196261|Vega:OTTMUSG00000025839
69934	0	9.30343	0	1.02598	10.3093	8.86022	10.2013	0	10.334	11.9618	3.9922	1.08466	3.18048	9.30314	Trmt10b	protein-coding	tRNA methyltransferase 10 homolog B (S. cerevisiae)	2610042J10Rik|Rg9mtd3|Rnmtd3	69934	ENSMUSG00000035601	GO:0003674|GO:0005575|GO:0008150|GO:0008168|GO:0016740|GO:0032259	chr4	45297168	45316131	+	MGI:1917184|Vega:OTTMUSG00000007526
108943	0	8.5267	0.170493	0	8.89749	9.64784	10.4259	6.72763	0	10.4937	9.30054	2.23847	10.0056	9.50293	Trmt10a	protein-coding	tRNA methyltransferase 10 homolog A (S. cerevisiae)	3110023L08Rik|AA794508|Rg9mtd2|Rnmtd2	108943	ENSMUSG00000004127	GO:0003674|GO:0005575|GO:0008150|GO:0008168|GO:0016740|GO:0032259	chr3	138143517	138159820	+	MGI:1920421|Vega:OTTMUSG00000027229
212528	10.6564	6.22802	0	12.509	10.124	11.3098	10.7108	11.6835	11.0795	1.60183	10.6234	1.08466	11.3251	7.18792	Trmt1	protein-coding	TRM1 tRNA methyltransferase 1 homolog (S. cerevisiae)	6720406L13Rik|6720477L24|D8Ertd812e	212528	ENSMUSG00000001909	GO:0003674|GO:0003676|GO:0003723|GO:0004809|GO:0005575|GO:0008033|GO:0008150|GO:0008168|GO:0008270|GO:0016740|GO:0032259|GO:0046872	chr8	84689247	84699808	+	MGI:1289155|Vega:OTTMUSG00000022183
66966	0	0	0	10.6562	0	10.4394	9.67254	0	0	0	4.89909	0	0	6.19654	Trit1	protein-coding	tRNA isopentenyltransferase 1	2310075G14Rik|AI314189|AI314635|AV099619|IPT|MOD5	66966	ENSMUSG00000028653	GO:0000166|GO:0005524|GO:0005634|GO:0005737|GO:0005739|GO:0008033|GO:0016740|GO:0046872|GO:0052381	chr4	123016597	123054934	+	MGI:1914216|Vega:OTTMUSG00000008938
56404	1.71761	8.15067	2.97785	10.4066	0.074987	11.9916	4.56543	7.17767	7.63211	11.8128	7.66179	11.7987	9.64401	10.8989	Trip4	protein-coding	thyroid hormone receptor interactor 4	4930558E03Rik|ASC-1|Asc1|BB191711	56404	ENSMUSG00000032386	GO:0005634|GO:0005737|GO:0005856|GO:0006351|GO:0006355|GO:0008150|GO:0008270|GO:0016922|GO:0046872	chr9	65828926	65908794	-	MGI:1928469|Vega:OTTMUSG00000029847
69716	11.7137	11.3151	12.8844	11.4736	10.6569	11.9449	12.7653	10.1013	11.5555	12.2269	11.616	12.0013	11.8729	12.1236	Trip13	protein-coding	thyroid hormone receptor interactor 13	2410002G23Rik|D13Ertd328e	69716	ENSMUSG00000021569	GO:0000166|GO:0000239|GO:0001556|GO:0001673|GO:0005515|GO:0005524|GO:0006302|GO:0007126|GO:0007130|GO:0007131|GO:0007141|GO:0007144|GO:0007283|GO:0007286|GO:0017111|GO:0030154|GO:0042802|GO:0048477	chr13	73912462	73937767	-	MGI:1916966
14897	15.6065	14.8068	15.2055	14.6404	15.1301	15.0208	14.7289	15.4017	14.4229	15.466	15.2064	15.0121	14.6055	14.9851	Trip12	protein-coding	thyroid hormone receptor interactor 12	1110036I07Rik|6720416K24Rik|AA410158|Gtl6|TRIP-12	14897	ENSMUSG00000026219	GO:0004842|GO:0005634|GO:0005654|GO:0005737|GO:0006974|GO:0009790|GO:0042787|GO:0046966|GO:1901315|GO:2000780	chr1	84721189	84840516	-	MGI:1309481
109181	0	6.12735	6.32024	11.3563	11.3255	6.85588	11.9371	10.7295	10.7392	9.32122	10.7133	10.237	0	10.2585	Trip11	protein-coding	thyroid hormone receptor interactor 11	2610511G22Rik|3110031G15Rik|6030460N08Rik|AI450776|GMAP-210|TRIP230	109181	ENSMUSG00000021188	GO:0005634|GO:0005794|GO:0043231	chr12	101837372	101913171	-	MGI:1924393|Vega:OTTMUSG00000039943
106628	12.0834	9.79905	0	1.02598	10.3426	10.1211	4.06294	0.186907	10.6593	0	10.2695	11.7764	0	10.4244	Trip10	protein-coding	thyroid hormone receptor interactor 10	AI646975|Cip4	106628	ENSMUSG00000019487	GO:0005515|GO:0005737|GO:0005764|GO:0005794|GO:0005856|GO:0005874|GO:0005886|GO:0006897|GO:0008289|GO:0016020|GO:0042538|GO:0042802|GO:0042995	chr17	57249451	57263697	+	MGI:2146901
110253	4.41805	0	0	2.02598	11.1261	10.2882	0	8.84154	10.6096	7.19428	11.0515	8.27449	9.06007	4.71111	Triobp	protein-coding	TRIO and F-actin binding protein	AI428493|EST478828|Tara|mKIAA1662	110253	ENSMUSG00000033088	GO:0003779|GO:0005543|GO:0005634|GO:0005737|GO:0005856|GO:0015629|GO:0031625|GO:0051015|GO:1900026	chr15	78947724	79005869	+	MGI:1349410|Vega:OTTMUSG00000023632
223435	12.9176	12.9981	12.3244	12.2512	12.3301	12.5063	13.6503	13.4732	11.6908	12.2309	12.8679	10.9364	13.1108	11.7114	Trio	protein-coding	triple functional domain (PTPRF interacting)	6720464I07Rik|AA408740|Solo	223435	ENSMUSG00000022263	GO:0000166|GO:0004672|GO:0004674|GO:0005085|GO:0005089|GO:0005524|GO:0005543|GO:0005622|GO:0005737|GO:0006468|GO:0016301|GO:0016310|GO:0016740|GO:0016772|GO:0035023	chr15	27730649	28025848	-	MGI:1927230
622117	7.87243	0	0	8.8204	0	0	0	0	0	10.4852	0	3.08466	0	9.94562	Triml2	protein-coding	tripartite motif family-like 2	EG622117|Tu4	622117	ENSMUSG00000091490	GO:0003674|GO:0005575|GO:0032526|GO:0042221	chr8	43180541	43193884	+	MGI:3642989
244448	0	4.42691	0	3.02598	0	0	0	0	0	0	5.02642	4.66962	10.0224	0	Triml1	protein-coding	tripartite motif family-like 1	4933403D14|BC050188	244448	ENSMUSG00000031651	GO:0005515|GO:0005575|GO:0007275|GO:0008270|GO:0016874|GO:0046872	chr8	43129807	43141486	-	MGI:2687279
93679	0.717608	0	7.4879	0	9.24582	0	11.498	8.99426	7.6076	6.7617	11.104	11.1119	10.7797	10.1541	Trim8	protein-coding	tripartite motif-containing 8	AA408830|BB006755|GERP|Rnf27	93679	ENSMUSG00000025034	GO:0004842|GO:0005515|GO:0005634|GO:0005737|GO:0008270|GO:0016605|GO:0016874|GO:0042802|GO:0042803|GO:0043231|GO:0046872	chr19	46501648	46516455	+	MGI:1933302
636931	0	0	7.29461	0	5.39691	5.48084	8.13618	9.7482	10.4156	7.13321	10.102	10.2671	0	7.94888	Trim71	protein-coding	tripartite motif-containing 71	2610206G21Rik|AL022943|Gm1127|Lin41|Ripply2|lin-41|mLin41|mlin-41	636931	ENSMUSG00000079259	GO:0000932|GO:0001843|GO:0004842|GO:0005622|GO:0005737|GO:0007275|GO:0008270|GO:0046872|GO:0051246|GO:0060964|GO:0071310|GO:2000637	chr9	114511273	114564369	-	MGI:2685973
330627	0	0	0	0	0	0	0	0	0	0	0	0	0	10.6622	Trim66	protein-coding	tripartite motif-containing 66	Kiaa0298-hp|Tif1d	330627	ENSMUSG00000031026	GO:0005515|GO:0005622|GO:0005634|GO:0008270|GO:0010369|GO:0016235|GO:0042803|GO:0045892|GO:0046872	chr7	109449001	109508134	-	MGI:2152406|Vega:OTTMUSG00000017446
67525	9.93678	0	0	0	0	5.2882	0	0	10.5581	0	10.0623	0	9.43078	0	Trim62	protein-coding	tripartite motif-containing 62	6330414G21Rik|AI450348	67525	ENSMUSG00000041000	GO:0005575|GO:0005622|GO:0008150|GO:0008270|GO:0046872	chr4	128884140	128911326	+	MGI:1914775|Vega:OTTMUSG00000009543
260296	0	0	3.75545	0	13.2866	0	0	2.77187	0	0	0	0	0	0	Trim61	protein-coding	tripartite motif-containing 61	2czf61|AU018704|C85201|E330039K03Rik|Rnf35	260296	ENSMUSG00000079042	GO:0046872	chr8	65012976	65018688	-	MGI:2387432
94088	12.7493	12.0914	5.41842	11.8545	11.5577	11.7036	13.0895	0	11.0118	10.351	10.6343	12.8158	12.123	12.6742	Trim6	protein-coding	tripartite motif-containing 6	C430046K18Rik|D7Ertd684e	94088	ENSMUSG00000072244	GO:0005515|GO:0005622|GO:0005737|GO:0008270|GO:0046872|GO:0070206	chr7	104218795	104235152	+	MGI:2137352|Vega:OTTMUSG00000019051
66949	2.30257	7.8918	0	0	10.2008	6.38773	11.4043	11.5573	9.74658	0	10.1059	9.70672	11.1208	10.2252	Trim59	protein-coding	tripartite motif-containing 59	2310035M22Rik|2700022F13Rik|Mrf1|TSBF1	66949	ENSMUSG00000034317	GO:0004842|GO:0005515|GO:0005622|GO:0005783|GO:0008270|GO:0016020|GO:0016021|GO:0043124|GO:0046872	chr3	69035294	69044742	-	MGI:1914199|Vega:OTTMUSG00000024493
80985	10.8019	11.626	11.5651	2.45723	12.248	10.1865	12.4301	9.57663	2.69474	10.8343	2.36431	9.85771	11.0431	10.713	Trim44	protein-coding	tripartite motif-containing 44	Dipb|Mc7	80985	ENSMUSG00000027189	GO:0005622|GO:0008270|GO:0046872	chr2	102300119	102400900	-	MGI:1931835|Vega:OTTMUSG00000014822
666731	1.30257	9.87468	1.34042	8.15183	7.30507	7.94247	8.78023	9.7439	7.47469	1.33879	9.31403	10.0557	4.78535	7.91453	Trim43c	protein-coding	tripartite motif-containing 43C	EG666731|Trim43	666731	ENSMUSG00000067399	GO:0005575|GO:0005622|GO:0008150|GO:0008270|GO:0046872	chr9	88839164	88848190	+	MGI:3647365
666747	5.57559	10.7028	3.97785	11.4387	10.6522	11.4761	12.3356	7.63155	11.0558	5.94138	10.922	11.221	4.16538	11.1608	Trim43b	protein-coding	tripartite motif-containing 43B	EG666747|Gm8269	666747	ENSMUSG00000079162	GO:0005575|GO:0005622|GO:0008150|GO:0008270|GO:0046872	chr9	89084624	89092835	-	MGI:3648996
547109	12.7224	12.4356	12.0739	14.0766	11.9534	11.9208	13.0846	13.5763	11.7849	12.7786	13.387	13.2379	11.6832	13.1877	Trim43a	protein-coding	tripartite motif-containing 43A	EG547109|Gm6021	547109	ENSMUSG00000090693	GO:0005575|GO:0005622|GO:0008150|GO:0008270|GO:0046872	chr9	88581036	88588819	+	MGI:3645218
211007	10.3442	11.0958	5.95185	11.5007	5.58134	11.4394	9.13142	0.186907	5.77572	11.8255	11.419	11.401	11.3881	11.7179	Trim41	protein-coding	tripartite motif-containing 41	AW552703|BC020156|R75223|RINCK	211007	ENSMUSG00000040365	GO:0005515|GO:0005575|GO:0005622|GO:0005634|GO:0005737|GO:0008150|GO:0008270|GO:0016874|GO:0046872	chr11	48806404	48817391	-	MGI:2384814|Vega:OTTMUSG00000005520
79263	7.03049	11.4622	11.8755	10.6034	11.1657	9.29852	0	0	11.2547	11.1502	11.478	12.0808	10.8757	11.622	Trim39	protein-coding	tripartite motif-containing 39	1100001D15Rik|E130103K13Rik|RBCC-B30.2|Rnf23|mKIAA4179|tfp	79263	ENSMUSG00000045409	GO:0005622|GO:0005737|GO:0005739|GO:0006915|GO:0008270|GO:0016874|GO:0042802|GO:0046872	chr17	36258873	36272247	-	MGI:1890659|Vega:OTTMUSG00000037273
68729	12.6269	11.8306	0	9.48539	10.332	0	0.89301	0	8.4583	7.50872	5.52869	12.178	11.0361	10.2921	Trim37	protein-coding	tripartite motif-containing 37	1110032A10Rik|2810004E07Rik|AI848587|AU043018|MUL|TEF3|mKIAA0898	68729	ENSMUSG00000018548	GO:0004842|GO:0005164|GO:0005622|GO:0005737|GO:0005777|GO:0008270|GO:0016235|GO:0016874|GO:0031625|GO:0032088|GO:0042803|GO:0044445|GO:0046872|GO:0051865|GO:0070842	chr11	87127077	87220682	+	MGI:2153072|Vega:OTTMUSG00000001222
94093	13.6404	12.189	9.69209	12.0004	11.4117	10.9259	13.1893	12.9821	12.2443	12.5367	11.2816	11.9108	11.9295	11.2926	Trim33	protein-coding	tripartite motif-containing 33	8030451N04Rik|AI413936|Ecto|Tif1g|ectodermin|mKIAA1113	94093	ENSMUSG00000033014	GO:0003677|GO:0005622|GO:0005634|GO:0006351|GO:0006355|GO:0008270|GO:0016567|GO:0016874|GO:0017015|GO:0030514|GO:0043231|GO:0046872|GO:0070410|GO:0070412	chr3	103279293	103358768	+	MGI:2137357
55992	0	0	0	0	7.94311	0	0	10.1164	5.77572	10.2866	1.57716	8.22932	0	8.96913	Trim3	protein-coding	tripartite motif-containing 3	BERP1|HAC1|Rnf22	55992	ENSMUSG00000036989	GO:0005515|GO:0005622|GO:0005737|GO:0005768|GO:0006810|GO:0008270|GO:0015031|GO:0046872	chr7	105610470	105633508	-	MGI:1860040|Vega:OTTMUSG00000017539
21849	13.4949	12.2221	13.7876	12.5904	12.4971	12.0356	13.7304	12.5084	12.6837	12.9226	12.1407	12.2242	13.0091	12.7119	Trim28	protein-coding	tripartite motif-containing 28	AA408787|KAP-1|KRIP-1|Tif1b|Tif1beta	21849	ENSMUSG00000005566	GO:0000122|GO:0000785|GO:0001837|GO:0003677|GO:0003700|GO:0003713|GO:0003714|GO:0004672|GO:0004842|GO:0005515|GO:0005622|GO:0005634|GO:0005654|GO:0005719|GO:0005720|GO:0005730|GO:0006281|GO:0006351|GO:0006355|GO:0006468|GO:0008270|GO:0016567|GO:0016874|GO:0016925|GO:0031625|GO:0043565|GO:0045739|GO:0045892|GO:0045893|GO:0046777|GO:0046872|GO:0051259|GO:0060028|GO:0060669|GO:0070087	chr7	13024152	13031032	+	MGI:109274|Vega:OTTMUSG00000023882
19720	11.2182	11.4808	3.44258	10.8476	8.4712	12.3408	5.56408	0.22253	12.1508	12.407	9.95235	10.4088	10.9522	7.82768	Trim27	protein-coding	tripartite motif-containing 27	AW538890|Gm19403|Rfp	19720	ENSMUSG00000021326	GO:0000122|GO:0002820|GO:0003677|GO:0004842|GO:0005515|GO:0005622|GO:0005634|GO:0005654|GO:0005737|GO:0006351|GO:0006355|GO:0006469|GO:0008270|GO:0016567|GO:0016874|GO:0031965|GO:0032720|GO:0045814|GO:0046872|GO:0070206|GO:0072643|GO:0090281|GO:1900041	chr13	21179931	21194723	+	MGI:97904|Vega:OTTMUSG00000032925
22670	0	6.25134	6.33036	8.9208	0	10.499	8.1598	11.8204	9.58719	3.92375	10.7923	0	9.96348	10.9984	Trim26	protein-coding	tripartite motif-containing 26	AI462198|Zfp173|Zfp1736	22670	ENSMUSG00000024457	GO:0005622|GO:0005737|GO:0008150|GO:0008270|GO:0046872	chr17	36837141	36859380	+	MGI:1337056|Vega:OTTMUSG00000033434
217069	12.0213	10.839	11.7614	12.589	10.721	11.8514	12.1769	12.3817	13.2774	13.5304	12.5423	11.524	12.4832	11.3361	Trim25	protein-coding	tripartite motif-containing 25	AA960166|AL022677|EFP|Zfp147	217069	ENSMUSG00000000275	GO:0004842|GO:0005634|GO:0005737|GO:0008270|GO:0009615|GO:0016874|GO:0030054|GO:0045087|GO:0046872	chr11	88999403	89020293	+	MGI:102749|Vega:OTTMUSG00000001304
21848	13.0042	10.5346	12.6275	12.3711	10.4522	12.8801	12.2872	13.1837	13.3251	13.1965	12.9908	13.0632	12.0685	12.9814	Trim24	protein-coding	tripartite motif-containing 24	A130082H20Rik|AI447469|D430004I05Rik|TIF1|TIF1alpha|Tif1a	21848	ENSMUSG00000029833	GO:0002039|GO:0003677|GO:0003682|GO:0003713|GO:0004672|GO:0004842|GO:0005515|GO:0005622|GO:0005634|GO:0005719|GO:0005726|GO:0005730|GO:0005737|GO:0006351|GO:0006355|GO:0006468|GO:0008270|GO:0008285|GO:0010628|GO:0016567|GO:0016874|GO:0016922|GO:0030163|GO:0031647|GO:0034056|GO:0042981|GO:0043565|GO:0045892|GO:0045893|GO:0046777|GO:0046872|GO:0055074|GO:0070562|GO:0070577|GO:0071391	chr6	37870811	37966289	+	MGI:109275|Vega:OTTMUSG00000030316
81003	8.81826	9.58314	0	0	0	0	11.8636	10.4619	0	0	10.1445	0	10.0753	9.45707	Trim23	protein-coding	tripartite motif-containing 23	6330516O20Rik|AI450195|Arfd1	81003	ENSMUSG00000021712	GO:0000139|GO:0000166|GO:0003924|GO:0004842|GO:0005525|GO:0005622|GO:0005634|GO:0005737|GO:0005764|GO:0005765|GO:0005794|GO:0006184|GO:0006471|GO:0007264|GO:0008270|GO:0016020|GO:0016567|GO:0016874|GO:0019003|GO:0042802|GO:0046872	chr13	104178839	104202048	+	MGI:1933161|Vega:OTTMUSG00000035058
80890	6.61243	10.3217	3.94425	0	9.65001	0.480843	2.89301	0	0	0	0	10.011	0	0	Trim2	protein-coding	tripartite motif-containing 2	mKIAA0517|narf	80890	ENSMUSG00000027993	GO:0004842|GO:0005515|GO:0005622|GO:0005737|GO:0008152|GO:0008270|GO:0016567|GO:0016874|GO:0017022|GO:0043523|GO:0046872	chr3	84161874	84304741	-	MGI:1933163|Vega:OTTMUSG00000017469
56631	9.7182	0	0	0.634793	9.6816	5.15327	10.4645	0	2.94949	0	0	8.36564	3.44727	8.7482	Trim17	protein-coding	tripartite motif-containing 17	Rnf16|terf	56631	ENSMUSG00000036964	GO:0004842|GO:0005575|GO:0005622|GO:0008270|GO:0016874|GO:0046872|GO:0051865	chr11	58954685	58971729	+	MGI:1861440|Vega:OTTMUSG00000005771
94092	7.78059	0	0	0	0	0	0	0	0	0	0	0	10.4613	0	Trim16	protein-coding	tripartite motif-containing 16	9130006M08Rik|AI482483|EBBP	94092	ENSMUSG00000047821	GO:0003677|GO:0005622|GO:0005737|GO:0008270|GO:0016605|GO:0019966|GO:0032089|GO:0043966|GO:0043967|GO:0045618|GO:0045893|GO:0046872|GO:0048386|GO:0050718|GO:0060416	chr11	62820253	62851316	+	MGI:2137356|Vega:OTTMUSG00000005876
66597	0	0	0	11.3625	9.07704	3.80277	0	0	0	3.77175	9.17459	10.7659	0	9.85134	Trim13	protein-coding	tripartite motif-containing 13	3110001L12Rik|CAR|LEU5|RNF77|Rfp2	66597	ENSMUSG00000035235	GO:0004842|GO:0004871|GO:0005622|GO:0005737|GO:0005783|GO:0005789|GO:0007165|GO:0008270|GO:0010942|GO:0016020|GO:0016021|GO:0016239|GO:0016874|GO:0030433|GO:0043123|GO:0043161|GO:0046872|GO:0051865|GO:0097038	chr14	61598226	61605945	+	MGI:1913847
319236	10.2587	8.73601	9.46238	0	8.25129	5.72439	0	1.12944	0.394902	0	0	10.4727	3.10648	9.46879	Trim12c	protein-coding	tripartite motif-containing 12C	9230105E10Rik|Trim12-2	319236	ENSMUSG00000057143	GO:0003674|GO:0005575|GO:0008150|GO:0046872	chr7	104338754	104353358	-	MGI:4821183|Vega:OTTMUSG00000019193
94091	0	0	0	11.0047	7.5434	9.37263	0	6.52676	0	6.40918	0.992199	10.4201	5.08737	7.85407	Trim11	protein-coding	tripartite motif-containing 11	0	94091	ENSMUSG00000020455	GO:0005515|GO:0005634|GO:0005737|GO:0008150|GO:0019904	chr11	58978116	58991458	+	MGI:2137355|Vega:OTTMUSG00000005778
211770	12.1045	0.502464	7.95185	12.4772	10.3606	10.5348	11.7302	13.5349	12.7333	9.48845	10.5856	10.1554	12.2375	10.934	Trib1	protein-coding	tribbles homolog 1 (Drosophila)	A530090O15Rik|TRB-1|Trb1	211770	ENSMUSG00000032501	GO:0004672|GO:0004860|GO:0005524|GO:0005634|GO:0005737|GO:0006468|GO:0006469|GO:0007254|GO:0008134|GO:0008152|GO:0014912|GO:0016772|GO:0031434|GO:0031625|GO:0031665|GO:0032436|GO:0032496|GO:0043405|GO:0043433|GO:0048662|GO:0051443|GO:0055106	chr15	59648654	59657099	+	MGI:2443397|Vega:OTTMUSG00000028043
69076	8.81827	9.87812	4.41842	10.6851	9.75926	2.48084	0	0	0	11.1521	0	9.49193	9.89816	3.38918	Triap1	protein-coding	TP53 regulated inhibitor of apoptosis 1	1810015M01Rik|AU020874|AU043831|P53csv|Wf-1	69076	ENSMUSG00000029535	GO:0005737|GO:0005739|GO:0006915|GO:0043027|GO:0043154	chr5	115341247	115343552	+	MGI:1916326|Vega:OTTMUSG00000014653
13434	0	0	10.096	0	0	7.72877	9.72826	0	5.3798	0	2.57716	0	0	0	Trdmt1	protein-coding	tRNA aspartic acid methyltransferase 1	Dnmt2|Rnmt2	13434	ENSMUSG00000026723	GO:0003677|GO:0003723|GO:0005634|GO:0006306|GO:0008033|GO:0008168|GO:0016740|GO:0032259	chr2	13510161	13544664	-	MGI:1274787|Vega:OTTMUSG00000011229
76510	0	2.59684	0.170493	8.26383	11.9108	5.1247	9.35265	2.33382	9.80606	10.6533	10.627	10.852	8.88783	9.76714	Trappc9	protein-coding	trafficking protein particle complex 9	1810044A24Rik|2900005P22Rik|4632408O18Rik|Ibp|Nibp|TRS130|mKIAA1882	76510	ENSMUSG00000047921	GO:0005737|GO:0005783|GO:0005794|GO:0030154	chr15	72589620	73061204	-	MGI:1923760
75964	11.5603	5.01188	12.3571	10.1795	11.4089	8.59459	12.7742	11.7546	9.55393	10.0877	8.34535	12.0906	10.6793	10.9397	Trappc8	protein-coding	trafficking protein particle complex 8	5033403J15Rik|AI845423|D030074E01Rik|mKIAA1012	75964	ENSMUSG00000033382	GO:0003674|GO:0005575|GO:0008150	chr18	20817224	20896078	-	MGI:2443008
78232	10.1002	10.7474	10.1624	1.02598	2.52245	10.5143	8.73692	0	10.1912	0	10.7021	9.95811	5.42841	10.1034	Trappc6b	protein-coding	trafficking protein particle complex 6B	5830498C14Rik|C79212	78232	ENSMUSG00000020993	GO:0003674|GO:0005575|GO:0005783|GO:0005794|GO:0006810|GO:0008150|GO:0016192	chr12	59043092	59061461	-	MGI:1925482
67091	7.04852	9.55447	0	0	0	0	0	0	0	11.0866	2.9922	8.13632	0.180484	0	Trappc6a	protein-coding	trafficking protein particle complex 6A	1810073E21Rik|4930519D19Rik|AI480686|TRS33|mhyp	67091	ENSMUSG00000002043	GO:0005783|GO:0005794|GO:0006810|GO:0016192	chr7	19508729	19516145	+	MGI:1914341|Vega:OTTMUSG00000022255
66682	10.2004	10.6347	10.6528	0	5.02495	5.2882	10.1266	0	10.3055	7.20174	9.86718	9.12632	10.1068	0	Trappc5	protein-coding	trafficking protein particle complex 5	4021401A16Rik|TRS31	66682	ENSMUSG00000040236	GO:0005515|GO:0005783|GO:0005794|GO:0006810|GO:0008150|GO:0016192|GO:0030008	chr8	3676477	3680921	+	MGI:1913932|Vega:OTTMUSG00000032876
60409	0.717608	11.6018	2.17049	0.520248	8.20427	5.65077	2.6902	0.186907	10.8564	4.77175	8.9493	1.08466	3.76545	8.41893	Trappc4	protein-coding	trafficking protein particle complex 4	1500017G03Rik|AI303617|HSPC172|PTD009|Sbd|Sbdn|Sdcbp2|TRS23	60409	ENSMUSG00000032112	GO:0005515|GO:0005783|GO:0005794|GO:0005795|GO:0005801|GO:0005886|GO:0006810|GO:0006888|GO:0008021|GO:0016020|GO:0016192|GO:0016358|GO:0030008|GO:0030054|GO:0030425|GO:0045202|GO:0045211|GO:0045212	chr9	44403759	44407548	-	MGI:1926211
27096	10.6192	9.91743	11.8019	11.6974	6.5957	6.09555	12.7076	7.48079	10.6768	11.3938	10.5573	10.6033	10.3899	11.9713	Trappc3	protein-coding	trafficking protein particle complex 3	1110058K12Rik|AI835942|AU019197|Bet3	27096	ENSMUSG00000028847	GO:0000139|GO:0005515|GO:0005737|GO:0005783|GO:0005794|GO:0005829|GO:0006810|GO:0006888|GO:0016192|GO:0030008	chr4	126262405	126275883	+	MGI:1351486|Vega:OTTMUSG00000009355
59005	0	0	11.9029	7.04835	6.74484	0	0	8.78496	0	7.73625	7.82509	7.62382	9.83333	5.12615	Trappc2l	protein-coding	trafficking protein particle complex 2-like	1810017G16Rik|AB030200|Hspc176	59005	ENSMUSG00000015013	GO:0005622|GO:0005737|GO:0005783|GO:0005794|GO:0006810|GO:0006888|GO:0016192	chr8	122611626	122615591	+	MGI:1916295
66226	5.73721	0	0	10.5486	10.4066	0	6.55122	0	0	9.16788	0	7.34205	4.50241	1.82194	Trappc2	protein-coding	trafficking protein particle complex 2	1110066L09Rik|1810064C02Rik|AW496358|MIP-2A|Sedl|TRS20	66226	ENSMUSG00000079317	GO:0001501|GO:0005515|GO:0006355|GO:0008134|GO:0030008	chrX	166440825	166452543	+	MGI:1913476|Vega:OTTMUSG00000019550
216131	10.347	7.50016	0.755455	11.4162	9.22981	10.1638	11.1674	12.5406	7.86658	10.3617	10.7504	11.7095	10.5835	11.5194	Trappc10	protein-coding	trafficking protein particle complex 10	B230307C21Rik|Gm870|Tmem1	216131	ENSMUSG00000000374	GO:0003674|GO:0005575|GO:0008150	chr10	78186726	78244642	-	MGI:1336209
245828	10.6432	12.3077	4.95185	10.1745	8.12236	10.1673	1.47797	0	10.9773	10.6786	3.31413	10.5737	8.30461	2.80422	Trappc1	protein-coding	trafficking protein particle complex 1	BET5|D11Ertd172e|MUM2	245828	ENSMUSG00000049299	GO:0005515|GO:0005783|GO:0005794|GO:0005801|GO:0006810|GO:0006888|GO:0008150|GO:0016192|GO:0030008	chr11	69323986	69325793	+	MGI:1098727|Vega:OTTMUSG00000005974
22037	14.5347	14.7856	14.7446	14.1928	12.4497	12.5222	12.742	13.2368	12.3438	12.1341	13.5947	13.4185	13.5453	13.1339	Trap1a	protein-coding	tumor rejection antigen P1A	Tra-P1A	22037	ENSMUSG00000051257	GO:0005634	chrX	139333683	139338165	+	MGI:98818|Vega:OTTMUSG00000018704
68015	11.5378	10.1157	0.755455	6.89635	11.2211	10.5018	9.48454	12.2545	11.5338	11.4849	9.40371	12.2404	11.5523	11.3172	Trap1	protein-coding	TNF receptor-associated protein 1	2410002K23Rik|HSP75	68015	ENSMUSG00000005981	GO:0000166|GO:0005524|GO:0005739|GO:0006457|GO:0006950|GO:0034599|GO:0051082	chr16	4039977	4077810	-	MGI:1915265|Vega:OTTMUSG00000020070
72265	6.14387	0	12.3194	10.9124	9.46496	11.2712	11.9493	7.44429	10.0007	8.95036	9.51773	11.4898	9.82974	12.0554	Tram1	protein-coding	translocating chain-associating membrane protein 1	1810049E02Rik|TRAMP	72265	ENSMUSG00000025935	GO:0003674|GO:0005575|GO:0005783|GO:0006810|GO:0015031|GO:0016020|GO:0016021	chr1	13564702	13589864	-	MGI:1919515
70827	4.10992	11.0131	6.8287	9.45225	10.6275	11.3825	8.91399	12.186	3.83231	9.9215	10.7653	10.7883	11.0874	8.27182	Trak2	protein-coding	trafficking protein, kinesin binding 2	2900022D04Rik|4733401O11Rik|AI480836|AW046271|Als2cr3|CALS-C|GRIF-1|GRIF1|OIP98|mKIAA0549	70827	ENSMUSG00000026028	GO:0005102|GO:0005634|GO:0005737|GO:0005739|GO:0005886|GO:0006357|GO:0006493|GO:0006605|GO:0019899|GO:0050811	chr1	58900450	58973482	-	MGI:1918077|Vega:OTTMUSG00000037699
67095	2.53523	9.61023	10.9007	9.32313	9.98879	10.0944	0	10.5835	10.9487	10.1904	10.0367	11.5194	8.36734	10.8712	Trak1	protein-coding	trafficking protein, kinesin binding 1	2310001H13Rik|AI413908|AI467545|hyrt|mKIAA1042	67095	ENSMUSG00000032536	GO:0005634|GO:0005737|GO:0005739|GO:0005768|GO:0005769|GO:0008333|GO:0050811	chr9	121297534	121474918	+	MGI:1914345
22036	10.1056	0	12.3849	0.025984	0	0	0	11.0286	0	9.86392	9.42206	2.66962	10.6814	9.99032	Traip	protein-coding	TRAF-interacting protein	Trip	22036	ENSMUSG00000032586	GO:0005057|GO:0005515|GO:0005737|GO:0005886|GO:0007165|GO:0008270|GO:0046872	chr9	107950963	107972268	+	MGI:1096377
231712	0	0	1.17049	10.6958	8.85932	10.0005	0.89301	1.18691	11.1878	0	9.64325	9.39527	7.5728	6.05215	Trafd1	protein-coding	TRAF type zinc finger domain containing 1	1110008K06Rik|Fln29	231712	ENSMUSG00000042726	GO:0005515|GO:0005575|GO:0005622|GO:0008270|GO:0045824|GO:0046872	chr5	121371725	121385615	-	MGI:1923551|Vega:OTTMUSG00000026315
224619	10.1719	0	5.23658	0	11.6957	11.4509	10.735	12.6876	10.7802	10.9519	10.4841	3.08466	11.9315	10.2756	Traf7	protein-coding	TNF receptor-associated factor 7	RFWD1	224619	ENSMUSG00000052752	GO:0000151|GO:0000185|GO:0004842|GO:0005886|GO:0006351|GO:0006355|GO:0006915|GO:0008270|GO:0016567|GO:0016874|GO:0031410|GO:0042981|GO:0043231|GO:0043410|GO:0046872	chr17	24508850	24527938	-	MGI:3042141|Vega:OTTMUSG00000040166
22034	0	10.9439	11.2282	10.9545	0	7.63059	3.06293	0	5.93922	0	0	10.2571	4.35041	10.1126	Traf6	protein-coding	TNF receptor-associated factor 6	2310003F17Rik|AI851288|C630032O20Rik	22034	ENSMUSG00000027164	GO:0000122|GO:0000209|GO:0001503|GO:0001843|GO:0002726|GO:0004842|GO:0004871|GO:0005515|GO:0005634|GO:0005737|GO:0005811|GO:0005829|GO:0005886|GO:0006461|GO:0006955|GO:0007165|GO:0007249|GO:0007250|GO:0007254|GO:0008270|GO:0009887|GO:0009898|GO:0016567|GO:0016874|GO:0019221|GO:0019886|GO:0019901|GO:0030316|GO:0031435|GO:0031625|GO:0031666|GO:0031965|GO:0031996|GO:0032147|GO:0032743|GO:0035631|GO:…	chr2	101678440	101700974	+	MGI:108072|Vega:OTTMUSG00000014586
22032	0	0	0	9.77418	0	0	6.84138	0	6.71683	9.61445	10.0703	10.2521	0	8.20936	Traf4	protein-coding	TNF receptor associated factor 4	A530032M13Rik|CART1|msp2	22032	ENSMUSG00000017386	GO:0004842|GO:0005634|GO:0005737|GO:0005856|GO:0005886|GO:0005923|GO:0006915|GO:0007165|GO:0007275|GO:0007585|GO:0008270|GO:0016020|GO:0016567|GO:0019901|GO:0030054|GO:0030323|GO:0031625|GO:0031996|GO:0042981|GO:0045860|GO:0046330|GO:0046872|GO:0050699|GO:0090073	chr11	78158423	78165550	-	MGI:1202880|Vega:OTTMUSG00000000106
74019	0	8.92144	10.453	3.02598	0	6.06581	0	11.9387	9.29426	0	8.42683	0	10.0493	0	Traf3ip1	protein-coding	TRAF3 interacting protein 1	3930402D05Rik|AU041749|MIP-T3	74019	ENSMUSG00000034292	GO:0000122|GO:0005102|GO:0005737|GO:0005829|GO:0005856|GO:0008017|GO:0015630|GO:0015631|GO:0042527|GO:0051101	chr1	91494668	91529307	+	MGI:1921269
22031	9.80904	0	1.17049	0	0	10.0488	0	0	0	6.47219	10.5753	5.63925	0	9.80984	Traf3	protein-coding	TNF receptor-associated factor 3	AI528849|CAP-1|CD40bp|CRAF1|LAP1|T-BAM|amn	22031	ENSMUSG00000021277	GO:0001817|GO:0002224|GO:0004842|GO:0005515|GO:0005737|GO:0005768|GO:0006915|GO:0007165|GO:0008270|GO:0009898|GO:0016567|GO:0016874|GO:0019901|GO:0030162|GO:0031625|GO:0031996|GO:0032088|GO:0032648|GO:0033209|GO:0035631|GO:0042981|GO:0046872|GO:0050688	chr12	111166548	111267148	+	MGI:108041|Vega:OTTMUSG00000031724
22030	3.03954	0	5.02847	9.04557	9.34262	0	10.3447	0	0	2.92375	10.1085	7.37007	9.8582	9.36455	Traf2	protein-coding	TNF receptor-associated factor 2	AI325259	22030	ENSMUSG00000026942	GO:0002726|GO:0004842|GO:0005102|GO:0005164|GO:0005174|GO:0005515|GO:0005737|GO:0005938|GO:0006461|GO:0006915|GO:0007165|GO:0007250|GO:0008270|GO:0008289|GO:0009898|GO:0016874|GO:0019899|GO:0030163|GO:0031435|GO:0031625|GO:0031996|GO:0032403|GO:0032743|GO:0033209|GO:0034351|GO:0035631|GO:0042802|GO:0042981|GO:0043234|GO:0043507|GO:0043623|GO:0045121|GO:0046328|GO:0046625|GO:0046872|GO:0051023|GO:…	chr2	25517982	25546894	-	MGI:101835|Vega:OTTMUSG00000012123
71609	0	0	11.0736	6.40102	0	0	0	11.2148	0	6.67461	9.09353	0	9.93704	3.26365	Tradd	protein-coding	TNFRSF1A-associated via death domain	9130005N23Rik|AA930854	71609	ENSMUSG00000031887	GO:0004871|GO:0005164|GO:0005515|GO:0005737|GO:0005856|GO:0006915|GO:0006917|GO:0007165|GO:0019900|GO:0032403|GO:0042802|GO:0042981|GO:0043123|GO:0043234|GO:0043235|GO:0045121|GO:0051291|GO:0051798|GO:0060090|GO:0070513|GO:0097191	chr8	105258575	105264594	-	MGI:109200|Vega:OTTMUSG00000027472
67976	11.2239	10.4456	9.67431	4.93287	11.1451	5.18128	11.1478	10.1527	0	0	3.31413	12.0098	8.91858	10.1922	Trabd	protein-coding	TraB domain containing	5730502D15Rik|AL023039	67976	ENSMUSG00000015363	GO:0003674|GO:0005575|GO:0008150	chr15	89076064	89087075	+	MGI:1915226|Vega:OTTMUSG00000036749
20462	9.54257	12.9889	12.9235	10.4782	12.1177	11.7234	11.9229	13.2522	11.9311	12.5647	12.48	12.0058	10.3591	12.1568	Tra2b	protein-coding	transformer 2 beta homolog (Drosophila)	5730405G21Rik|D16Ertd266e|SIG-41|Sfrs10|Silg41|TRA2beta	20462	ENSMUSG00000022858	GO:0000166|GO:0000381|GO:0000398|GO:0003676|GO:0003723|GO:0003729|GO:0005634|GO:0006397|GO:0008380|GO:0048026	chr16	22245741	22265929	-	MGI:106016|Vega:OTTMUSG00000035118
101214	13.2923	13.3187	13.9416	13.4829	13.322	13.647	12.8408	14.0444	13.1631	14.545	14.0404	13.4227	13.1936	13.6562	Tra2a	protein-coding	transformer 2 alpha homolog (Drosophila)	1500010G04Rik|AL022798|G430041M01Rik|mAWMS1	101214	ENSMUSG00000029817	GO:0000398|GO:0003723|GO:0005634	chr6	49243921	49264052	-	MGI:1933972
72119	13.3778	11.7526	12.8324	12.3824	12.901	11.2761	12.9237	11.8278	12.1996	13.0767	11.4567	13.1034	12.8087	12.0994	Tpx2	protein-coding	TPX2, microtubule-associated protein homolog (Xenopus laevis)	2610005B21Rik|DIL2|REPP86|p100	72119	ENSMUSG00000027469	GO:0005634|GO:0005737|GO:0005818|GO:0005819|GO:0005856|GO:0005874|GO:0005876|GO:0006915|GO:0007049|GO:0007067|GO:0015630|GO:0019901|GO:0032147|GO:0051225|GO:0051301|GO:0060236	chr2	152847964	152895321	+	MGI:1919369|Vega:OTTMUSG00000015861
22070	14.0364	14.5498	14.0364	14.024	13.6881	13.8709	14.5451	13.9805	13.8006	13.3702	13.4953	14.3326	13.8042	12.7729	Tpt1	protein-coding	tumor protein, translationally-controlled 1	TCTP|Trt|p21|p23	22070	ENSMUSG00000060126	GO:0005509|GO:0005615|GO:0005654|GO:0005737|GO:0005771|GO:0008134|GO:0019827|GO:2000384	chr14	75845256	75848303	+	MGI:104890|Vega:OTTMUSG00000018220
22022	7.15224	0	0	11.3068	4.52245	9.82514	5.96983	0	8.06851	9.75413	9.10854	3.82671	10.613	10.2657	Tpst2	protein-coding	protein-tyrosine sulfotransferase 2	AI448750|D5Ucla3|grm|grt	22022	ENSMUSG00000029344	GO:0005783|GO:0005794|GO:0008476|GO:0016020|GO:0016021|GO:0016740	chr5	112276707	112315356	+	MGI:1309516|Vega:OTTMUSG00000024827
97031	6.6245	10.4241	4.89841	10.5068	10.5215	9.6756	7.42049	11.4413	10.1005	6.86861	8.38452	10.4994	10.3213	10.0545	Tprn	protein-coding	taperin	C430004E15Rik|C87750|RP23-132N23.15	97031	ENSMUSG00000048707	GO:0003674|GO:0007605|GO:0019902|GO:0032420|GO:0042995	chr2	25262598	25269886	+	MGI:2139535|Vega:OTTMUSG00000011904
69786	5.25525	8.66558	10.7865	10.2155	0	0	0	7.50583	12.0439	0	9.91701	0.307055	11.6211	11.4274	Tprkb	protein-coding	Tp53rk binding protein	0610033G21Rik|1810034M08Rik|Cgi-121|DRWMS1|mDRWMS1	69786	ENSMUSG00000054226	GO:0005634|GO:0005737|GO:0005829|GO:0008150|GO:0019901	chr6	85915719	85930284	+	MGI:1917036|Vega:OTTMUSG00000023849
67808	11.6098	11.4613	12.3201	10.6184	0	10.0658	0	0	8.13749	9.1717	10.4841	10.1359	6.11122	11.1944	Tprgl	protein-coding	transformation related protein 63 regulated like	1200015A19Rik|RP23-254N4.13|Svap30|Tprg1l|mover	67808	ENSMUSG00000029030	GO:0005515|GO:0008021|GO:0008150|GO:0030054|GO:0031410|GO:0042802|GO:0045202	chr4	154157485	154160684	-	MGI:1915058|Vega:OTTMUSG00000010503
24100	0	0	10.5043	0	7.58134	0	0	0	0	0	0	0	0	0	Tpra1	protein-coding	transmembrane protein, adipocyte asscociated 1	40kDa|Gpr175|Tpra40	24100	ENSMUSG00000002871	GO:0016020|GO:0016021	chr6	88902251	88912240	+	MGI:1345190|Vega:OTTMUSG00000024013
108989	14.8824	14.559	13.9791	12.8352	13.1249	13.3155	12.4893	12.9538	14.2781	12.4049	13.244	13.7707	13.2017	13.8108	Tpr	protein-coding	translocated promoter region	2610029M07Rik|C77892	108989	ENSMUSG00000006005	GO:0003674|GO:0005635|GO:0005643|GO:0007094|GO:0031965	chr1	150392838	150449935	+	MGI:1922066|Vega:OTTMUSG00000029496
22019	11.4523	7.57666	10.1845	8.28808	12.0626	10.4027	11.904	11.8966	12.0757	7.57911	10.9435	9.95964	11.0158	11.3878	Tpp2	protein-coding	tripeptidyl peptidase II	TPP-2|TppII	22019	ENSMUSG00000041763	GO:0004177|GO:0004252|GO:0005634|GO:0005737|GO:0006508|GO:0008233|GO:0008236|GO:0008240|GO:0016787|GO:0042277	chr1	43934007	44002971	+	MGI:102724
12751	12.3367	11.1297	12.4998	12.3672	10.3887	7.51427	12.8996	3.77187	10.351	12.1009	11.3594	10.41	11.6972	11.5856	Tpp1	protein-coding	tripeptidyl peptidase I	Cln2|TPP-I	12751	ENSMUSG00000030894	GO:0004175|GO:0004252|GO:0005739|GO:0005764|GO:0006508|GO:0007040|GO:0007399|GO:0008233|GO:0008236|GO:0008240|GO:0016787|GO:0042277|GO:0043171|GO:0045453|GO:0046872|GO:0050885	chr7	105744847	105752207	-	MGI:1336194
326618	13.7439	14.8449	13.9013	14.3969	14.1181	12.2557	13.3898	13.6294	13.6832	14.0077	13.8638	14.3647	13.8898	13.9559	Tpm4	protein-coding	tropomyosin 4	2610528G24Rik	326618	ENSMUSG00000031799	GO:0001725|GO:0002102|GO:0003674|GO:0003779|GO:0005737|GO:0005856|GO:0030863|GO:0031941|GO:0046872	chr8	72135292	72153129	+	MGI:2449202|Vega:OTTMUSG00000022549
59069	14.6656	14.9699	14.8844	14.6212	14.5049	14.3817	14.6291	13.8692	14.287	14.4062	14.5658	14.478	14.0455	14.51	Tpm3	protein-coding	tropomyosin 3, gamma	Tm5NM|Tpm-5|Tpm5|Trop-5|gamma-TM|hTM30nm|hTMnm	59069	ENSMUSG00000027940	GO:0001725|GO:0002102|GO:0003779|GO:0005737|GO:0005856|GO:0015629|GO:0030426|GO:0030863|GO:0031941|GO:0032154|GO:0043005	chr3	90072651	90100902	+	MGI:1890149|Vega:OTTMUSG00000029647
22003	14.0131	12.7919	14.8519	13.1618	13.2702	12.9263	13.5251	12.5517	13.51	12.1551	12.56	12.708	13.482	13.1933	Tpm1	protein-coding	tropomyosin 1, alpha	AA986836|AI854628|TM2|Tm3|Tmpa|Tpm-1|alpha-TM	22003	ENSMUSG00000032366	GO:0001701|GO:0001725|GO:0003065|GO:0003779|GO:0005200|GO:0005737|GO:0005856|GO:0005862|GO:0008092|GO:0009790|GO:0015629|GO:0030016|GO:0031941|GO:0032059|GO:0032587|GO:0032781|GO:0042803|GO:0043234|GO:0045214|GO:0047485|GO:0051015|GO:0051693|GO:0055010|GO:0060048	chr9	67022593	67049213	-	MGI:98809|Vega:OTTMUSG00000020411
29807	0	0	0	9.08398	0	0	0	6.75676	0	10.5392	3.31413	0	0	9.51844	Tpk1	protein-coding	thiamine pyrophosphokinase	0	29807	ENSMUSG00000029735	GO:0000166|GO:0004788|GO:0005524|GO:0005737|GO:0006772|GO:0009229|GO:0016301|GO:0016310|GO:0016740	chr6	43345007	43666175	-	MGI:1352500|Vega:OTTMUSG00000023547
21991	10.175	11.3684	8.46281	10.7641	11.3005	10.0488	11.4855	0	11.2974	7.67329	11.4016	11.981	10.0213	8.31201	Tpi1	protein-coding	triosephosphate isomerase 1	AI255506|Tpi|Tpi-1	21991	ENSMUSG00000023456	GO:0003824|GO:0004807|GO:0005634|GO:0005829|GO:0005975|GO:0006006|GO:0006094|GO:0006096|GO:0006098|GO:0007275|GO:0008152|GO:0009790|GO:0016853|GO:0019682	chr6	124810592	124814296	-	MGI:98797|Vega:OTTMUSG00000017534
66314	12.4533	12.7238	11.4898	11.0649	10.6152	11.7691	11.7446	9.81444	8.62772	10.9016	11.8247	11.5969	10.3136	11.3031	Tpd52l2	protein-coding	tumor protein D52-like 2	2810411G23Rik|AU016537|C86069|D54	66314	ENSMUSG00000000827	GO:0005737|GO:0008150|GO:0042803|GO:0048471	chr2	181497253	181516757	+	MGI:1913564|Vega:OTTMUSG00000016709
21985	11.9395	12.392	9.28229	12.6871	11.9856	12.1858	12.7372	13.5257	11.6122	12.8035	13.0041	11.572	13.4013	12.2598	Tpd52	protein-coding	tumor protein D52	AI043038|mD52	21985	ENSMUSG00000027506	GO:0005509|GO:0005515|GO:0005737|GO:0005783|GO:0042803|GO:0046982|GO:0048471	chr3	8929436	9004515	-	MGI:107749|Vega:OTTMUSG00000027689
233979	4.41805	10.7963	0	0	0	0	0	11.4878	9.33648	0	0	7.63925	8.68841	9.78146	Tpcn2	protein-coding	two pore segment channel 2	BC025890|D830047E22Rik	233979	ENSMUSG00000048677	GO:0005216|GO:0005244|GO:0005245|GO:0005262|GO:0005764|GO:0005765|GO:0006810|GO:0006811|GO:0006816|GO:0006874|GO:0006939|GO:0010008|GO:0016020|GO:0016021|GO:0019901|GO:0034765|GO:0042802|GO:0051209|GO:0055085|GO:0070588|GO:0072345	chr7	145183010	145283927	-	MGI:2385297
252972	0	10.9459	0	4.02598	0	6.33882	1.47797	0	8.99605	7.48447	0	8.09589	0	8.94121	Tpcn1	protein-coding	two pore channel 1	5730403B01Rik|Tpc1|mKIAA1169	252972	ENSMUSG00000032741	GO:0005216|GO:0005244|GO:0005262|GO:0005764|GO:0005765|GO:0005768|GO:0006810|GO:0006811|GO:0006816|GO:0010008|GO:0016020|GO:0016021|GO:0034765|GO:0042802|GO:0055085|GO:0070588|GO:0072345	chr5	120534157	120588613	-	MGI:2182472
268741	10.8483	0	10.2121	10.8825	11.6483	4.9304	11.8537	11.0915	8.54972	10.9428	10.9302	11.9341	11.0532	10.9348	Tox4	protein-coding	TOX high mobility group box family member 4	5730589K01Rik|A630040M18|AA410149|LCP1	268741	ENSMUSG00000016831	GO:0000785|GO:0003677|GO:0005634|GO:0008150|GO:0072357	chr14	52279146	52295509	+	MGI:1915389|Vega:OTTMUSG00000017450
30934	0	9.23641	0	3.83334	10.6466	10.4725	7.28263	1.18691	7.16529	6.01122	3.57716	0	9.93704	5.05215	Tor1b	protein-coding	torsin family 1, member B	2610016F05Rik|DQ1|torsinB	30934	ENSMUSG00000026848	GO:0000166|GO:0005515|GO:0005524|GO:0005635|GO:0005737|GO:0005783|GO:0005788|GO:0017111|GO:0051085|GO:0051260|GO:0071763	chr2	30953001	30959015	+	MGI:1353605|Vega:OTTMUSG00000011877
240832	13.1203	10.9751	6.31004	10.091	11.6162	11.9833	11.2748	10.1961	11.1305	10.0745	9.26144	12.3114	11.2466	12.3347	Tor1aip2	protein-coding	torsin A interacting protein 2	1110020D10Rik|15kDa|A130072J07|AA103493|AW060462|AW610675|C77739|Ifrg15|Lull1	240832	ENSMUSG00000050565|ENSMUSG00000079252	GO:0005515|GO:0005634|GO:0005783|GO:0008150|GO:0016020|GO:0016021	chr1	156035664	156068859	+	MGI:3582695|Vega:OTTMUSG00000021974|Vega:OTTMUSG00000021976
208263	0	0	0	7.43537	4.52245	9.25892	0	11.0523	0	0	8.53524	0	9.67234	9.64657	Tor1aip1	protein-coding	torsin A interacting protein 1	LAP1|Lap1B	208263	ENSMUSG00000026466	GO:0005515|GO:0005521|GO:0005634|GO:0005635|GO:0016020|GO:0016021|GO:0034504|GO:0071763	chr1	156004599	156036480	-	MGI:3582693|Vega:OTTMUSG00000021975
30931	0	10.3427	0	0	8.27287	0	0	11.7319	0	0	0	2.66962	9.82254	0	Tor1a	protein-coding	torsin family 1, member A (torsin A)	DQ2|Dyt1|torsinA	30931	ENSMUSG00000026849	GO:0000166|GO:0005515|GO:0005524|GO:0005634|GO:0005635|GO:0005737|GO:0005783|GO:0005788|GO:0006998|GO:0016020|GO:0051085|GO:0051260|GO:0071763	chr2	30960561	30967918	-	MGI:1353568|Vega:OTTMUSG00000011870
106021	8.25288	0	10.6548	11.0011	10.9995	11.2914	4.7259	9.70851	11.2292	10.8324	11.475	10.541	8.76545	11.3487	Topors	protein-coding	topoisomerase I binding, arginine/serine-rich	AW105885|LUN|TP53BPL|p53BP3/LUN	106021	ENSMUSG00000036822	GO:0000922|GO:0000930|GO:0003677|GO:0003823|GO:0004842|GO:0005515|GO:0005634|GO:0005814|GO:0006511|GO:0006513|GO:0006915|GO:0006974|GO:0008270|GO:0008630|GO:0016605|GO:0016607|GO:0016853|GO:0016874|GO:0016925|GO:0019789|GO:0032391|GO:0034504|GO:0036064|GO:0042127|GO:0043161|GO:0044547|GO:0045893|GO:0046872|GO:0051443|GO:0051457|GO:0070936	chr4	40259606	40269841	-	MGI:2146189|Vega:OTTMUSG00000006555
235559	13.7745	10.8497	12.1585	12.4693	12.2959	12.62	12.3015	13.1973	11.2999	12.5164	12.9569	11.5605	11.5131	11.628	Topbp1	protein-coding	topoisomerase (DNA) II binding protein 1	1110031N14Rik|2810429C13Rik|AI256758|D430026L04Rik|mKIAA0259	235559	ENSMUSG00000032555	GO:0000794|GO:0001673|GO:0003677|GO:0005634|GO:0005694|GO:0005737|GO:0005856|GO:0006281|GO:0006974|GO:0007131|GO:0010212|GO:0016605	chr9	103305327	103350427	+	MGI:1920018
21976	11.6892	8.44558	10.699	10.4237	10.7869	10.3605	11.1979	0	10.4872	10.7617	10.8455	5.51093	9.48655	6.50466	Top3b	protein-coding	topoisomerase (DNA) III beta	0	21976	ENSMUSG00000022779	GO:0000166|GO:0000793|GO:0003677|GO:0003916|GO:0003917|GO:0005524|GO:0005694|GO:0006265|GO:0007059|GO:0016853	chr16	16870757	16892986	+	MGI:1333803|Vega:OTTMUSG00000027460
21975	10.2959	0.841951	12.6189	9.73162	9.20659	1.48084	0.89301	0	5.17626	0	8.24013	7.09589	3.76545	10.4535	Top3a	protein-coding	topoisomerase (DNA) III alpha	0	21975	ENSMUSG00000002814	GO:0000166|GO:0003676|GO:0003677|GO:0003916|GO:0003917|GO:0005524|GO:0005694|GO:0006265|GO:0008270|GO:0016605|GO:0016853|GO:0046872	chr11	60740059	60777365	-	MGI:1197527|Vega:OTTMUSG00000007746
21974	12.9127	10.3055	11.8781	9.11873	10.2983	8.78462	10.7303	13.8163	11.8733	11.8331	7.21137	11.2714	9.84226	12.0231	Top2b	protein-coding	topoisomerase (DNA) II beta	D230016L12Rik|Top-2	21974	ENSMUSG00000017485	GO:0000166|GO:0000712|GO:0000795|GO:0000819|GO:0001764|GO:0003677|GO:0003682|GO:0003916|GO:0003918|GO:0005080|GO:0005515|GO:0005524|GO:0005634|GO:0005654|GO:0005694|GO:0005829|GO:0006259|GO:0006261|GO:0006265|GO:0006312|GO:0007059|GO:0007409|GO:0008022|GO:0016853|GO:0019899|GO:0030900|GO:0042826|GO:0046982|GO:0070683|GO:0071778	chr14	16365206	16430787	+	MGI:98791|Vega:OTTMUSG00000035016
21973	13.566	13.7835	13.8104	13.5944	14.1738	14.0402	13.1515	14.5659	13.3813	14.9674	12.528	13.0091	13.1314	13.5599	Top2a	protein-coding	topoisomerase (DNA) II alpha	Top-2	21973	ENSMUSG00000020914	GO:0000166|GO:0000712|GO:0000793|GO:0000795|GO:0000819|GO:0003677|GO:0003682|GO:0003916|GO:0003918|GO:0005080|GO:0005524|GO:0005634|GO:0005654|GO:0005694|GO:0005730|GO:0006200|GO:0006259|GO:0006261|GO:0006265|GO:0006266|GO:0006312|GO:0006974|GO:0007059|GO:0008022|GO:0008094|GO:0008144|GO:0009330|GO:0016853|GO:0019899|GO:0030261|GO:0030263|GO:0040016|GO:0042803|GO:0042826|GO:0043065|GO:0043130|GO:…	chr11	98992947	99024189	-	MGI:98790|Vega:OTTMUSG00000006446
21969	13.1627	12.9249	11.973	12.8285	11.1693	11.3668	12.659	13.5352	11.8362	11.5676	12.4279	11.7786	10.6193	11.6051	Top1	protein-coding	topoisomerase (DNA) I	AI467334|D130064I21Rik|Top-1	21969	ENSMUSG00000070544	GO:0000166|GO:0000932|GO:0003677|GO:0003682|GO:0003916|GO:0003917|GO:0003918|GO:0005524|GO:0005634|GO:0005654|GO:0005694|GO:0005730|GO:0005737|GO:0006200|GO:0006260|GO:0006265|GO:0006338|GO:0007059|GO:0008152|GO:0009303|GO:0016853|GO:0031298|GO:0031490|GO:0032403|GO:0040016|GO:0043204	chr2	160645897	160722763	+	MGI:98788|Vega:OTTMUSG00000001178
72749	11.5319	10.4165	11.3323	1.02598	11.2768	2.48084	10.9042	11.6403	9.88209	11.4621	0	11.9053	11.1116	11.754	Tonsl	protein-coding	tonsoku-like, DNA repair protein	2810439M11Rik|Nfkbil2	72749	ENSMUSG00000059323	GO:0000724|GO:0005634|GO:0005737|GO:0006281|GO:0006974|GO:0031297|GO:0042393|GO:0043596	chr15	76626237	76639929	-	MGI:1919999|Vega:OTTMUSG00000035250
28185	13.3859	13.4166	12.6944	13.0454	12.4749	11.9495	10.2042	11.6417	11.5555	7.09368	12.4061	12.7713	13.0501	13.5033	Tomm70a	protein-coding	translocase of outer mitochondrial membrane 70 homolog A (yeast)	2610044B22Rik|D16Ium22|D16Ium22e|D16Wsu109e|Tom70|mKIAA0719	28185	ENSMUSG00000022752	GO:0005515|GO:0005739|GO:0005741|GO:0016020|GO:0016021	chr16	57121714	57154530	+	MGI:106295
66169	11.7066	12.8966	11.9679	11.6333	10.9062	11.0219	11.2645	11.842	12.3741	11.911	10.8338	11.742	8.08135	11.6208	Tomm7	protein-coding	translocase of outer mitochondrial membrane 7 homolog (yeast)	1110020J08Rik|AW047273|Tom7	66169	ENSMUSG00000028998	GO:0003674|GO:0005739|GO:0005741|GO:0005742|GO:0006810|GO:0006886|GO:0008150|GO:0015031|GO:0015450|GO:0016020|GO:0016021	chr5	23838944	23844145	-	MGI:1913419|Vega:OTTMUSG00000028516
66119	9.89503	10.7246	11.5242	10.2656	3.25941	7.06581	11.5234	10.7812	4.93922	9.19428	8.54295	11.3066	3.98784	10.9342	Tomm6	protein-coding	translocase of outer mitochondrial membrane 6 homolog (yeast)	1110002E23Rik|AI663970	66119	ENSMUSG00000033475	GO:0003674|GO:0005739|GO:0005741|GO:0006810|GO:0008150|GO:0015031|GO:0016020	chr17	47686645	47688386	-	MGI:1913369|Vega:OTTMUSG00000018357
68512	12.5215	10.0768	6.59676	11.5348	10.6345	9.60238	11.8193	6.84512	7.2299	8.65982	8.96087	10.9848	10.6833	10.8091	Tomm5	protein-coding	translocase of outer mitochondrial membrane 5 homolog (yeast)	1110019J04Rik|Tom5	68512	ENSMUSG00000078713	GO:0005739|GO:0005741|GO:0005742|GO:0006626|GO:0006810|GO:0008565|GO:0015031|GO:0016020|GO:0016021	chr4	45105210	45108113	-	MGI:1915762|Vega:OTTMUSG00000007500
53333	11.1002	12.296	12.2759	12.6405	11.3882	12.1043	9.21042	0.186907	12.2349	12.6542	11.8614	9.41334	11.007	12.5152	Tomm40	protein-coding	translocase of outer mitochondrial membrane 40 homolog (yeast)	AW539759|Mom35|Tom40	53333	ENSMUSG00000002984	GO:0005739|GO:0005741|GO:0005742|GO:0006626|GO:0006810|GO:0006811|GO:0006820|GO:0008308|GO:0008320|GO:0015031|GO:0015288|GO:0016020|GO:0016021|GO:0031307|GO:0032592|GO:0044070|GO:0046930|GO:0055085	chr7	19701313	19715429	-	MGI:1858259|Vega:OTTMUSG00000038241
67145	0	9.8918	0	2.83334	0	0	0	8.62779	4.83231	9.35337	10.4237	9.65262	10.2276	10.7401	Tomm34	protein-coding	translocase of outer mitochondrial membrane 34	2610100K07Rik|TOM34|Tomm34a|Tomm34b	67145	ENSMUSG00000018322	GO:0005737|GO:0005739|GO:0005741|GO:0006626|GO:0016020|GO:0031072	chr2	164053541	164071113	-	MGI:1914395|Vega:OTTMUSG00000016136
223696	11.7465	9.90535	12.9619	13.0209	12.9834	13.3122	14.3084	12.7563	12.2943	12.5633	13.6258	12.4301	11.6537	12.4205	Tomm22	protein-coding	translocase of outer mitochondrial membrane 22 homolog (yeast)	2310047D01|Tom22	223696	ENSMUSG00000022427	GO:0005515|GO:0005739|GO:0005741|GO:0005742|GO:0005743|GO:0006810|GO:0006886|GO:0008320|GO:0015031|GO:0016020|GO:0016021|GO:0045040	chr15	79670868	79672862	+	MGI:2450248|Vega:OTTMUSG00000023517
67952	8.66597	12.1782	13.4069	12.236	13.1143	12.7624	10.0428	10.1599	11.22	13.3835	12.6706	12.235	12.5427	12.1752	Tomm20	protein-coding	translocase of outer mitochondrial membrane 20 homolog (yeast)	1810060K07Rik|BB284719|Gm19268|MAS20|MOM19|TOM20|mKIAA0016	67952	ENSMUSG00000093904	GO:0005739|GO:0005740|GO:0005741|GO:0005742|GO:0006605|GO:0006626|GO:0006810|GO:0006886|GO:0015031|GO:0015450|GO:0016020|GO:0016021|GO:0051082	chr8	126930664	126945921	-	MGI:1915202
216810	0	0.841951	11.6254	11.0921	0	9.4752	0	0	1.13187	0	10.4588	9.85285	8.38016	10.5381	Tom1l2	protein-coding	target of myb1-like 2 (chicken)	2900016I08Rik|A730055F12Rik|AU042072|Srebf1	216810	ENSMUSG00000000538	GO:0005622|GO:0006810|GO:0006886|GO:0015031	chr11	60226714	60352905	-	MGI:2443306|Vega:OTTMUSG00000005819
71943	0	0	0	6.34791	0	10.6632	11.0554	10.0975	1.13187	5.81128	5.41846	4.7851	7.34763	10.2367	Tom1l1	protein-coding	target of myb1-like 1 (chicken)	2310045L10Rik|C80573|Srcasm	71943	ENSMUSG00000020541	GO:0005515|GO:0005622|GO:0005737|GO:0005768|GO:0005794|GO:0005829|GO:0006810|GO:0006886|GO:0007169|GO:0015031|GO:0016020|GO:0017124|GO:0030295	chr11	90645691	90687601	-	MGI:1919193|Vega:OTTMUSG00000001600
21968	11.3142	7.69993	12.4717	11.1928	11.0777	2.48084	6.47797	11.5984	2.13187	12.8188	10.1596	5.08466	11.7603	9.63712	Tom1	protein-coding	target of myb1 homolog (chicken)	0	21968	ENSMUSG00000042870	GO:0005769|GO:0005829|GO:0016020	chr8	75033686	75070121	+	MGI:1338026
54473	8.70629	12.8165	11.2817	11.8378	10.1261	11.6713	12.9094	11.3884	12.664	7.97687	9.83769	10.7095	11.3473	11.3669	Tollip	protein-coding	toll interacting protein	4930403G24Rik|4931428G15Rik	54473	ENSMUSG00000025139	GO:0005150|GO:0005515|GO:0005737|GO:0006954|GO:0007165|GO:0016310|GO:0016604|GO:0019900|GO:0031624|GO:0031625|GO:0032183|GO:0033235|GO:0035325|GO:0045087|GO:0048471	chr7	141881585	141902406	-	MGI:1891808|Vega:OTTMUSG00000023241
68276	11.0597	11.3318	11.7987	11.0731	10.4434	8.86886	11.6705	12.0828	10.782	12.5988	11.9413	12.203	10.7739	8.72903	Toe1	protein-coding	target of EGR1, member 1 (nuclear)	4930584N22Rik|4933424D16Rik|AI413517	68276	ENSMUSG00000028688	GO:0003676|GO:0005575|GO:0005634|GO:0008150|GO:0008270|GO:0046872	chr4	116804003	116807559	-	MGI:1915526|Vega:OTTMUSG00000009757
57259	3.03954	0	10.2933	0	6.52245	0	3.98047	0	0	0	0	0	0	0	Tob2	protein-coding	transducer of ERBB2, 2	2900090N22Rik|4930545K18Rik|AV071822|mKIAA1663	57259	ENSMUSG00000048546	GO:0010468|GO:0042809|GO:0045671|GO:0045778	chr15	81848270	81858326	-	MGI:1888525
22057	7.39709	0	0	10.2427	5.10741	8.79373	0	0	11.0744	0	9.35195	0	0	0	Tob1	protein-coding	transducer of ErbB-2.1	Tob|Trob	22057	ENSMUSG00000037573	GO:0003714|GO:0005515|GO:0005737|GO:0007184|GO:0030514|GO:0045668|GO:0046332	chr11	94211454	94215492	+	MGI:1349721|Vega:OTTMUSG00000001711
319939	12.7173	12.6248	13.2065	13.6475	12.2498	12.619	13.7602	13.2787	13.3723	12.2904	13.1598	12.6295	12.9161	12.2066	Tns3	protein-coding	tensin 3	BC023928|F830010I22Rik|TEM6|Tens1	319939	ENSMUSG00000020422	GO:0003674|GO:0005575|GO:0008284|GO:0016477|GO:0030054|GO:0046872|GO:0048286	chr11	8431652	8664535	-	MGI:2443012|Vega:OTTMUSG00000005142
21961	12.1997	10.5843	12.3816	9.89017	10.7759	11.7932	11.748	12.8762	11.1356	12.1617	9.8588	10.2382	11.1892	10.203	Tns1	protein-coding	tensin 1	1110018I21Rik|1200014E20Rik|AI648117|E030018G17Rik|E030037J05Rik|Tns	21961	ENSMUSG00000055322	GO:0003779|GO:0005925|GO:0007044|GO:0010761|GO:0030055|GO:0046872	chr1	73910231	74124447	-	MGI:104552
217351	0	9.20608	13.4212	10.5834	9.18778	10.309	11.2968	0.186907	9.04476	11.8526	10.3243	10.8896	10.704	9.75841	Tnrc6c	protein-coding	trinucleotide repeat containing 6C	9930033H14Rik|mKIAA1582	217351	ENSMUSG00000025571	GO:0000166|GO:0001706|GO:0003674|GO:0003676|GO:0003723|GO:0005575|GO:0006417|GO:0007492|GO:0031047|GO:0035162|GO:0048568|GO:0060964	chr11	117654289	117763441	+	MGI:2443265|Vega:OTTMUSG00000003674
213988	12.7112	12.7321	3.37869	11.7251	10.9511	6.90401	11.8886	2.63312	10.8581	7.89621	2.793	11.3639	11.555	10.2675	Tnrc6b	protein-coding	trinucleotide repeat containing 6b	2700090M07Rik|A730065C02Rik|AI848765|D230019K20Rik	213988	ENSMUSG00000047888	GO:0000166|GO:0003674|GO:0003723|GO:0005575|GO:0005737|GO:0006417|GO:0008150|GO:0031047	chr15	80711313	80941086	+	MGI:2443730
233833	11.33	11.2208	11.8841	10.2403	9.50544	11.9732	10.6999	11.7982	12.341	9.27779	10.8595	12.1685	11.1086	8.71711	Tnrc6a	protein-coding	trinucleotide repeat containing 6a	2010321I05Rik|3110054G10Rik|AW557223|CAGH26|D130023A07Rik|GW182|Tnrc6	233833	ENSMUSG00000052707	GO:0000166|GO:0000932|GO:0003676|GO:0003723|GO:0005737|GO:0006417|GO:0009267|GO:0031047|GO:0032507|GO:0032947|GO:0035068|GO:0035278|GO:0048471	chr7	123123885	123195296	+	MGI:2385292
231861	12.3063	10.8012	11.7033	11.4059	11.3458	11.1274	12.4708	14.2622	13.2087	12.2209	13.2471	12.2493	12.8384	13.4231	Tnrc18	protein-coding	trinucleotide repeat containing 18	BC025631|EG381742|Zfp469	231861	ENSMUSG00000039477	GO:0003674|GO:0003677|GO:0005575|GO:0008150	chr5	142724605	142817387	-	MGI:3648294|Vega:OTTMUSG00000017461
320938	12.9219	10.7682	10.6051	11.9932	12.4371	11.483	13.4243	11.3823	10.9961	11.0957	13.0632	12.4566	12.692	12.2023	Tnpo3	protein-coding	transportin 3	5730544L10Rik|C430013M08Rik|C81142|D6Ertd313e|Trn-SR|mKIAA4133	320938	ENSMUSG00000012535	GO:0003674|GO:0005634|GO:0005737|GO:0006810|GO:0015031|GO:0035048|GO:0043231	chr6	29540827	29609607	-	MGI:1196412|Vega:OTTMUSG00000035859
212999	10.169	10.1929	11.0515	12.9519	11.9483	11.955	12.1747	11.9764	12.5167	12.3515	11.0777	12.2335	12.5707	10.7801	Tnpo2	protein-coding	transportin 2 (importin 3, karyopherin beta 2b)	1110034O24Rik|AA414969|AI464345|AI852433|IPO3|Knpb2b|Kpnb2b|TRN2	212999	ENSMUSG00000031691	GO:0005634|GO:0005737|GO:0006810|GO:0006886|GO:0008565|GO:0015031	chr8	85036915	85057582	+	MGI:2384849
238799	13.3242	11.6831	13.2833	12.2925	13.4709	11.9622	11.8023	13.8776	12.7447	13.3502	10.9659	12.6834	12.2111	11.3511	Tnpo1	protein-coding	transportin 1	AU021749|D13Ertd688e|IPO2|Kpnb2|MIP|MIP1|TRN	238799	ENSMUSG00000009470	GO:0005634|GO:0005737|GO:0006810|GO:0006886|GO:0008565|GO:0015031	chr13	98842081	98926384	-	MGI:2681523|Vega:OTTMUSG00000024774
21956	0	0	0	0	0	0	0	0	0	0	0	10.1181	0	0	Tnnt2	protein-coding	troponin T2, cardiac	Tnt|cTnT	21956	ENSMUSG00000026414	GO:0003779|GO:0005200|GO:0005523|GO:0005737|GO:0005861|GO:0005865|GO:0006200|GO:0006936|GO:0006937|GO:0007507|GO:0008016|GO:0030016|GO:0030017|GO:0030049|GO:0030172|GO:0030674|GO:0031013|GO:0032780|GO:0032781|GO:0032972|GO:0045214|GO:0051291|GO:0051592|GO:0051764|GO:0055009|GO:0055010	chr1	135836386	135852261	+	MGI:104597
74493	10.4189	13.3691	9.9461	11.7539	13.0802	9.00334	12.3961	3.64634	12.6142	10.3289	12.4005	11.6578	10.9016	11.5012	Tnks2	protein-coding	tankyrase, TRF1-interacting ankyrin-related ADP-ribose polymerase 2	5430432P15Rik|AA517131|AI662480|ARTD6|TNKS-2|Tank2	74493	ENSMUSG00000024811	GO:0000209|GO:0000242|GO:0000723|GO:0000781|GO:0003950|GO:0005634|GO:0005635|GO:0005694|GO:0005737|GO:0005794|GO:0006471|GO:0008152|GO:0016020|GO:0016055|GO:0016740|GO:0016757|GO:0019899|GO:0035264|GO:0040014|GO:0046872|GO:0048471|GO:0070198|GO:0070213|GO:0090263	chr19	36834232	36893477	+	MGI:1921743|Vega:OTTMUSG00000035920
228140	11.5775	10.7466	9.96003	11.624	13.1606	10.3419	12.5484	11.3117	10.0948	10.799	10.3017	12.8551	10.0447	9.86896	Tnks1bp1	protein-coding	tankyrase 1 binding protein 1	Tab182|mKIAA1741	228140	ENSMUSG00000033955	GO:0003674|GO:0005575|GO:0005634|GO:0005694|GO:0005737|GO:0005856|GO:0008150	chr2	85050460	85073048	+	MGI:2446193|Vega:OTTMUSG00000013461
21951	12.1898	8.93206	12.629	11.056	10.7229	11.5368	12.5043	10.6121	8.91322	0.601826	11.0325	10.377	10.0134	11.8242	Tnks	protein-coding	tankyrase, TRF1-interacting ankyrin-related ADP-ribose polymerase	4930554K12Rik|AI662855|ARTD5|C86528|D130072O21Rik|TANK1|mTNKS1	21951	ENSMUSG00000031529	GO:0000209|GO:0000775|GO:0000781|GO:0000784|GO:0003950|GO:0005634|GO:0005643|GO:0005694|GO:0005737|GO:0005794|GO:0006471|GO:0006810|GO:0008152|GO:0008270|GO:0015031|GO:0016020|GO:0016055|GO:0016740|GO:0016757|GO:0018105|GO:0018107|GO:0032212|GO:0043392|GO:0045944|GO:0046872|GO:0051028|GO:0070198|GO:0070212|GO:0070213|GO:0090263	chr8	34826460	34965690	-	MGI:1341087
[truncated: 8,032 more rows]
