# Supplementary material for: Maintenance of Xist Imprinting Depends on Chromatin Condensation State and Rnf12 Dosage in Mice
Source: PLoS Genet. 2016 Oct 27;12(10):e1006375. doi: 10.1371/journal.pgen.1006375 (PMC5082930; doi:10.1371/journal.pgen.1006375)
Supplement: S2 Table — (XLSX) [file pgen.1006375.s012.xlsx]

## Sheet: Sheet1
	Nega-A	Nega-B		Oct4KD-A	Oct4KD-B		Rnf12KD-A	Rnf12KD-B		Annotation
Gene ID	Normalized (TMM)	Normalized (TMM)	Ave	Normalized (TMM)	Normalized (TMM)	Ave	Normalized (TMM)	Normalized (TMM)	Ave	Gene Symbol	Gene Type	Description	Aliases	Entrez ID	Ensembl ID	GO Accession	Paralogs	Chromosome	Start	End	Strand	DBXrefs
12023	9.93805	10.6839	10.311	0	1.00509	0.502545	11.4295	11.2883	11.3589	Barx2	protein-coding	BarH-like homeobox 2	2310006E12Rik|Barx2b	12023	ENSMUSG00000032033	GO:0000122|GO:0000976|GO:0001502|GO:0003677|GO:0003682|GO:0003700|GO:0005515|GO:0005634|GO:0005667|GO:0006351|GO:0006355|GO:0014902|GO:0042637|GO:0043565|GO:0045944	104382|12022|13390|13392|13393|13394|13395|13396|17701|17702|17703|244813|54422	chr9	31846044	31913285	-	MGI:109617|Vega:OTTMUSG00000037222
18792	8.64892	10.8749	9.76193	0	0.94369	0.471845	11.712	10.7581	11.2351	Plau	protein-coding	plasminogen activator, urokinase	u-PA|uPA	18792	ENSMUSG00000021822	GO:0001525|GO:0001666|GO:0003824|GO:0004252|GO:0005576|GO:0005615|GO:0006508|GO:0008233|GO:0008236|GO:0008284|GO:0009986|GO:0010469|GO:0014909|GO:0014910|GO:0014911|GO:0016020|GO:0016301|GO:0016310|GO:0016787|GO:0033628|GO:0042060|GO:0042127|GO:0042730|GO:0043403|GO:0060279|GO:0070997|GO:2000097|GO:2000345|GO:2000379	15234|15235|18791|18815|226243|54426|58992|73016|84035	chr14	20836662	20843388	+	MGI:97611
207474	10.6633	9.43336	10.0483	0	2.49009	1.24505	9.20791	10.6526	9.93026	Kctd12b	protein-coding	potassium channel tetramerisation domain containing 12b	9530071H11Rik|B430319H24Rik	207474	ENSMUSG00000041633	GO:0003674|GO:0005216|GO:0008277|GO:0043235	106931|212919|216858|233107|233529|243043|328424|383348|622320|67516|71393	chrX	153685154	153696280	-	MGI:2444667|Vega:OTTMUSG00000019380
381346	11.0735	10.7405	10.907	0	5.54538	2.77269	12.0081	11.8014	11.9047	Gm13194	protein-coding	predicted gene 13194	OTTMUSG00000010821	381346				chr2	4942174	4943130	+	MGI:3651272
13807	9.80918	9.67792	9.74355	0	3.59005	1.79503	10.4006	10.0655	10.233	Eno2	protein-coding	enolase 2, gamma neuronal	AI837106|D6Ertd375e|Eno-2|NSE	13807	ENSMUSG00000004267	GO:0000015|GO:0000287|GO:0001917|GO:0004634|GO:0005622|GO:0005737|GO:0005886|GO:0006094|GO:0006096|GO:0008152|GO:0016020|GO:0016829|GO:0042803|GO:0043005|GO:0043025|GO:0043204|GO:0046872|GO:0046982|GO:0097060	13806|13808|226265|433182	chr6	124760055	124769509	-	MGI:95394|Vega:OTTMUSG00000022240
14562	9.50261	9.57688	9.53974	2.95239	1.76199	2.35719	9.9676	10.3016	10.1346	Gdf3	protein-coding	growth differentiation factor 3	C78318|Gdf-3|Vgr-2|Vgr2|ecat9	14562	ENSMUSG00000030117	GO:0001501|GO:0001654|GO:0001701|GO:0002021|GO:0005125|GO:0005515|GO:0005576|GO:0005615|GO:0007165|GO:0007492|GO:0007498|GO:0008083|GO:0030903|GO:0032525|GO:0040007|GO:0048859|GO:0090009	110075|12154|12156|12159|12160|12161|12162|12163|12164|12165|14559|14560|14563|238057|242316	chr6	122605403	122610071	-	MGI:95686|Vega:OTTMUSG00000021509
18999	15.6677	15.8298	15.7487	9.37426	8.86073	9.1175	15.2592	15.562	15.4106	Pou5f1	protein-coding	POU domain, class 5, transcription factor 1	NF-A3|Oct-3|Oct-3/4|Oct-4|Oct3|Oct3/4|Oct4|Otf-3|Otf-4|Otf3|Otf3-rs7|Otf3g|Otf4	18999	ENSMUSG00000024406	GO:0000122|GO:0000981|GO:0001710|GO:0001711|GO:0001712|GO:0001714|GO:0001829|GO:0003130|GO:0003677|GO:0003682|GO:0003700|GO:0003714|GO:0005515|GO:0005634|GO:0005654|GO:0005667|GO:0005737|GO:0005829|GO:0006351|GO:0006355|GO:0006366|GO:0007275|GO:0008134|GO:0010468|GO:0017053|GO:0019827|GO:0030718|GO:0031625|GO:0032526|GO:0035019|GO:0035198|GO:0035413|GO:0042221|GO:0042789|GO:0043565|GO:0044212|GO:…	18736|18986|18987|18988|18991|18992|18993|18994|18996|18997|18998|19009|218030|75507	chr17	35506032	35510777	+	MGI:101893|Vega:OTTMUSG00000037235
381738	10.3504	9.30644	9.8284	6.62081	0	3.31041	9.925	10.1085	10.0167	Ccdc164	protein-coding	coiled-coil domain containing 164	Gm1060	381738	ENSMUSG00000073102	GO:0003674|GO:0005575|GO:0008150	105833	chr5	30341663	30366708	+	MGI:2685906
65969	13.0978	13.5803	13.339	6.7256	7.41682	7.07121	13.5404	13.4995	13.5199	Cubn	protein-coding	cubilin (intrinsic factor-cobalamin receptor)	AA408369|AL022750|D2Wsu88e	65969	ENSMUSG00000026726	GO:0001701|GO:0004872|GO:0005509|GO:0005515|GO:0005737|GO:0005764|GO:0005768|GO:0005783|GO:0005794|GO:0005903|GO:0005905|GO:0006629|GO:0006810|GO:0006898|GO:0007584|GO:0008202|GO:0008203|GO:0015031|GO:0016020|GO:0016324|GO:0020028|GO:0030139|GO:0030492|GO:0030666|GO:0031419|GO:0031526|GO:0042802|GO:0042803|GO:0042953|GO:0043202|GO:0043234|GO:0045177|GO:0046872|GO:0070207	12153|18542|21892|24087|242603|246317|259172|74513|76477	chr2	13276338	13491876	-	MGI:1931256|Vega:OTTMUSG00000011227
105387	10.1278	10.0574	10.0926	1.99768	7.14464	4.57116	10.7322	9.48932	10.1108	Akr1c14	protein-coding	aldo-keto reductase family 1, member C14	9030611N15Rik|AW557061	105387	ENSMUSG00000033715	GO:0005575|GO:0016229|GO:0047023|GO:0055114	105349|11677|116852|11997|14187|208665|27384|432720|56043|58810|622402|67861|70861|77337|83702	chr13	4059591	4090422	+	MGI:2145458
70458	8.33977	9.92431	9.13204	2.58019	5.50174	4.04097	10.2446	10.042	10.1433	2610318N02Rik	protein-coding	RIKEN cDNA 2610318N02 gene	AL033325	70458	ENSMUSG00000049916	GO:0003674|GO:0005575|GO:0008150		chr16	17113398	17125106	-	MGI:1917708
103098	11.5751	11.4633	11.5192	7.81786	5.86307	6.84047	12.918	12.5241	12.721	Slc6a15	protein-coding	solute carrier family 6 (neurotransmitter transporter), member 15	AA536730|AI326450|AI326451|v7-3	103098	ENSMUSG00000019894	GO:0005298|GO:0005328|GO:0005887|GO:0006810|GO:0006811|GO:0006814|GO:0006836|GO:0006865|GO:0015293|GO:0015804|GO:0015807|GO:0015820|GO:0015824|GO:0016020|GO:0016021|GO:0035524|GO:0035725	102680|22598|22599|229706|381884|74338|76713	chr10	103367808	103419379	+	MGI:2143484
14421	10.5377	10.5437	10.5407	4.69812	7.48777	6.09294	10.0529	9.95083	10.0019	B4galnt1	protein-coding	beta-1,4-N-acetyl-galactosaminyl transferase 1	4933429D13Rik|Gal-NAc-T|GalNAc-T|GalNAcT|Galgt1|Ggm-2|Ggm2	14421	ENSMUSG00000006731	GO:0001574|GO:0003947|GO:0005794|GO:0005886|GO:0006687|GO:0007283|GO:0008376|GO:0016020|GO:0016021|GO:0016740|GO:0016757|GO:0016758|GO:0019915|GO:0030173|GO:0030259	14422	chr10	127165156	127172340	+	MGI:1342057
226419	11.0533	10.7484	10.9009	7.85566	5.46452	6.66009	10.5814	10.4404	10.5109	Dyrk3	protein-coding	dual-specificity tyrosine-(Y)-phosphorylation regulated kinase 3	BC006704	226419	ENSMUSG00000016526	GO:0000166|GO:0000287|GO:0004672|GO:0004674|GO:0004712|GO:0004713|GO:0005515|GO:0005524|GO:0005634|GO:0006468|GO:0016301|GO:0016310|GO:0016740|GO:0016772|GO:0018108|GO:0030218|GO:0046872	101320|13548|13549|15257|15258|15259|233020|69181	chr1	131128441	131138234	-	MGI:1330300
18719	8.7922	9.12387	8.95804	5.47945	4.59933	5.03939	10.3255	9.94248	10.134	Pip5k1b	protein-coding	phosphatidylinositol-4-phosphate 5-kinase, type 1 beta	AI844522|Pip5k1a|Pipk5a|Pipk5b|STM7	18719	ENSMUSG00000024867	GO:0000166|GO:0001931|GO:0005515|GO:0005524|GO:0016020|GO:0016301|GO:0016307|GO:0016308|GO:0016310|GO:0016740|GO:0046488|GO:0046854	108083|117150|18717|18718|18720|227733	chr19	24294796	24555827	-	MGI:107930|Vega:OTTMUSG00000031802
23849	11.7705	11.2629	11.5167	7.03111	8.21647	7.62379	10.5929	10.9935	10.7932	Klf6	protein-coding	Kruppel-like factor 6	AI448727|BCD1|C86813|CPBP|Copeb|FM2|FM6|Ierepo1|Ierepo3|R75280|Zf9	23849	ENSMUSG00000000078	GO:0003677|GO:0003690|GO:0003700|GO:0005634|GO:0005737|GO:0019221|GO:0045944	118445|12224|16596|16597|16598|16599|16600|16601|194655|21847|245671|50794|619665|66277|93691	chr13	5861489	5870393	+	MGI:1346318
72433	10.366	8.98512	9.67554	4.52125	7.11407	5.81766	10.2802	10.1537	10.2169	Rab38	protein-coding	RAB38, member of RAS oncogene family	2310011F14Rik|AU043391|cht	72433	ENSMUSG00000030559	GO:0000166|GO:0005515|GO:0005525|GO:0005737|GO:0005783|GO:0005794|GO:0005829|GO:0005886|GO:0006810|GO:0006996|GO:0007264|GO:0015031|GO:0016020|GO:0031982|GO:0060155	19349|226421|226422|319642|56382|67844	chr7	88430273	88491572	+	MGI:1919683|Vega:OTTMUSG00000025016
100312570	11.0965	10.9759	11.0362	7.32438	7.07121	7.1978	11.9412	10.5918	11.2665	Vmn1r-ps145	pseudo	vomeronasal 1 receptor, pseudogene 145		100312570				chr17	20969002	20969585	-	MGI:3852484
241062	12.3786	12.5286	12.4536	8.50548	9.00629	8.75588	12.7603	12.6899	12.7251	Pgap1	protein-coding	post-GPI attachment to proteins 1	5033403E17Rik|9030223K07Rik|A530084K22|D230012E17Rik|oto	241062	ENSMUSG00000073678	GO:0004518|GO:0005783|GO:0006505|GO:0006506|GO:0006810|GO:0006886|GO:0007605|GO:0009880|GO:0009948|GO:0015031|GO:0015798|GO:0016020|GO:0016021|GO:0016787|GO:0016788|GO:0021871|GO:0031227|GO:0042578|GO:0060322|GO:0090305		chr1	54473000	54557684	-	MGI:2443342
68861	9.92594	10.0018	9.96385	6.85566	5.95929	6.40748	10.0454	10.3092	10.1773	1190002N15Rik	protein-coding	RIKEN cDNA 1190002N15 gene	GoPro49	68861	ENSMUSG00000045414	GO:0000139|GO:0003674|GO:0030126|GO:0030137|GO:0048199	75905	chr9	94517864	94538081	-	MGI:1916111
209456	13.6984	13.7755	13.7369	10.6639	9.96576	10.3148	13.6072	13.7397	13.6734	Trp53bp2	protein-coding	transformation related protein 53 binding protein 2	53BP2|AI746547|ASPP2|PPP1R13A|Tp53bp2|X98550	209456	ENSMUSG00000026510	GO:0005634|GO:0005737|GO:0006915|GO:0006917|GO:0007049|GO:0007417|GO:0007507|GO:0009792|GO:0010212|GO:0017124|GO:0051059	17931|21981|228852|232807|329251|333654|67122|68701|73062	chr1	182409167	182462436	+	MGI:2138319|Vega:OTTMUSG00000027043
20377	11.3972	11.7199	11.5586	9.04888	7.39859	8.22373	11.3506	11.27	11.3103	Sfrp1	protein-coding	secreted frizzled-related protein 1	2210415K03Rik|AW011917|AW107218|AW742929|sFRP-1	20377	ENSMUSG00000031548	GO:0001756|GO:0001843|GO:0001944|GO:0002244|GO:0004197|GO:0005109|GO:0005576|GO:0005578|GO:0005615|GO:0005622|GO:0005737|GO:0005829|GO:0005886|GO:0006309|GO:0006357|GO:0007275|GO:0007420|GO:0008144|GO:0008201|GO:0008284|GO:0008285|GO:0008584|GO:0008585|GO:0009950|GO:0009952|GO:0009986|GO:0010564|GO:0010629|GO:0010719|GO:0014034|GO:0014070|GO:0016055|GO:0017147|GO:0021915|GO:0030036|GO:0030097|GO:…	14362|14365|14366|14367|14368|14369|14370|14371|20319|20378|20379|319757|54612|57265|93897	chr8	23411502	23449632	+	MGI:892014|Vega:OTTMUSG00000021102
93834	7.53625	10.1118	8.82403	5.64154	5.55968	5.60061	11.1667	8.98414	10.0754	Peli2	protein-coding	pellino 2	AW047589|BB129927	93834	ENSMUSG00000021846	GO:0001934|GO:0005515|GO:0005829|GO:0008152|GO:0016020|GO:0016874|GO:0043234|GO:0043410	240518|67245	chr14	48120869	48260883	+	MGI:1891445
229905	11.4468	10.7538	11.1003	7.93762	7.85058	7.8941	11.526	11.1667	11.3464	Ccbl2	protein-coding	cysteine conjugate-beta lyase 2	BC037135|C430041M20|KATIII|Kat3	229905	ENSMUSG00000040213	GO:0003824|GO:0005739|GO:0006103|GO:0006520|GO:0008483|GO:0009058|GO:0016212|GO:0016740|GO:0016829|GO:0016847|GO:0030170|GO:0042218|GO:0042803|GO:0047315|GO:0047804|GO:0070189	234724|70266	chr3	142701080	142744910	+	MGI:2677849|Vega:OTTMUSG00000023409
100504618	10.8113	11.2877	11.0495	7.95188	7.85948	7.90568	10.7997	11.6858	11.2427	Gm11579	miscRNA	predicted gene 11579	OTTMUSG00000002257	100504618				chr1	60776665	60781693	-	MGI:3650510
16332	11.3212	11.1769	11.2491	8.8463	7.47774	8.16202	9.36537	10.5889	9.97715	Inppl1	protein-coding	inositol polyphosphate phosphatase-like 1	51C|SHIP2	16332	ENSMUSG00000032737	GO:0003779|GO:0004445|GO:0005515|GO:0005547|GO:0005737|GO:0005794|GO:0005856|GO:0005886|GO:0006006|GO:0006661|GO:0006897|GO:0007015|GO:0007155|GO:0008156|GO:0008285|GO:0009791|GO:0010629|GO:0010642|GO:0010977|GO:0016020|GO:0016787|GO:0017124|GO:0030027|GO:0032868|GO:0032957|GO:0042169|GO:0043407|GO:0043569|GO:0044255|GO:0046627|GO:0046854|GO:0097178	104015|16330|16331|170835|19062|20975|320634|64436	chr7	101822632	101838226	-	MGI:1333787
269233	10.1762	10.551	10.3636	7.41054	7.15484	7.28269	10.6599	11.0273	10.8436	Fam171a1	protein-coding	family with sequence similarity 171, member A1	9630050M13Rik|AA409679	269233		GO:0003674|GO:0005575|GO:0008150		chr2	3114224	3227809	+	MGI:2442917
16828	9.34022	9.39425	9.36724	4.90457	7.74656	6.32557	11.2862	11.4825	11.3843	Ldha	protein-coding	lactate dehydrogenase A	Ldh1|Ldhm|l7R2	16828	ENSMUSG00000063229	GO:0000166|GO:0003824|GO:0004457|GO:0004459|GO:0005515|GO:0005737|GO:0005739|GO:0005829|GO:0005975|GO:0006089|GO:0006096|GO:0016491|GO:0016616|GO:0019674|GO:0019861|GO:0019900|GO:0031668|GO:0042802|GO:0043065|GO:0044262|GO:0051287|GO:0055114	16832|16833|54122	chr7	46845804	46855627	+	MGI:96759|Vega:OTTMUSG00000016500
12561	10.8763	9.5429	10.2096	8.14026	6.34298	7.24162	10.1665	9.49797	9.83225	Cdh4	protein-coding	cadherin 4	AW120700|R-Cadh|R-cadherin|Rcad	12561	ENSMUSG00000000305	GO:0005509|GO:0005886|GO:0005887|GO:0007155|GO:0007156|GO:0007157|GO:0007411|GO:0016020|GO:0016021|GO:0045773	104010|12550|12552|12554|12555|12558|12560|12562|12563|12564|12565|13505|13506|13507|13510|13511|13512|16769|211924|215654|225256|227485|23836|239096|241201|320865|320873|381409	chr2	179442478	179899375	+	MGI:99218|Vega:OTTMUSG00000016217
93721	10.4118	10.0369	10.2243	7.5794	7.04948	7.31444	10.0459	10.3978	10.2218	Cpn1	protein-coding	carboxypeptidase N, polypeptide 1	0610011F20Rik|CPN	93721	ENSMUSG00000025196	GO:0004180|GO:0004181|GO:0005576|GO:0005615|GO:0006508|GO:0008152|GO:0008233|GO:0008237|GO:0008270|GO:0016787|GO:0046872|GO:0051384	11568|12874|12876|242939|55987|56264|70574	chr19	43956308	43986520	-	MGI:2135874|Vega:OTTMUSG00000026385
214133	15.5018	15.4157	15.4587	12.7175	12.4821	12.5998	15.3655	15.4125	15.389	Tet2	protein-coding	tet methylcytosine dioxygenase 2	Ayu17-449|E130014J05Rik|mKIAA1546	214133	ENSMUSG00000040943	GO:0001822|GO:0005634|GO:0007049|GO:0009791|GO:0016491|GO:0016702|GO:0030097|GO:0030099|GO:0046872|GO:0055114|GO:0070579|GO:0080111	194388|52463	chr3	133463677	133544390	-	MGI:2443298
320429	10.4779	9.65834	10.0681	7.14743	7.36264	7.25504	10.1965	10.385	10.2908	Trank1	protein-coding	tetratricopeptide repeat and ankyrin repeat containing 1	A230061D21Rik|C030048J01Rik|Gm187|Lba1	320429	ENSMUSG00000062296	GO:0003674|GO:0005575|GO:0008150		chr9	111311739	111395775	+	MGI:1341834
218268	9.02055	8.61862	8.81959	5.90457	6.11362	6.00909	10.7051	10.0772	10.3912	Eif4e1b	protein-coding	eukaryotic translation initiation factor 4E family member 1B	AA473955|Eif4eloo|Gm273	218268	ENSMUSG00000074895	GO:0003723|GO:0003743|GO:0005737|GO:0006412|GO:0006413	13684|26987|66892	chr13	54784003	54788458	+	MGI:2685119|Vega:OTTMUSG00000032677
20525	10.9675	11.1579	11.0627	8.13724	8.45347	8.29535	10.5873	10.1987	10.393	Slc2a1	protein-coding	solute carrier family 2 (facilitated glucose transporter), member 1	Glut-1|Glut1	20525	ENSMUSG00000028645	GO:0001939|GO:0005215|GO:0005355|GO:0005515|GO:0005622|GO:0005737|GO:0005886|GO:0005901|GO:0005911|GO:0006810|GO:0008643|GO:0015758|GO:0016020|GO:0016021|GO:0016323|GO:0019900|GO:0022857|GO:0022891|GO:0030496|GO:0031982|GO:0033300|GO:0035428|GO:0042149|GO:0042802|GO:0042908|GO:0042910|GO:0055056|GO:0055085|GO:0070837	117591|20526|20527|20528|435818|56485	chr4	119108745	119137329	+	MGI:95755|Vega:OTTMUSG00000008836
22350	12.8009	13.2351	13.018	10.0921	10.4219	10.257	13.0555	13.0343	13.0449	Ezr	protein-coding	ezrin	AW146364|R75297|Vil2|p81	22350	ENSMUSG00000052397	GO:0001726|GO:0001931|GO:0005515|GO:0005622|GO:0005730|GO:0005737|GO:0005829|GO:0005856|GO:0005884|GO:0005886|GO:0005902|GO:0005932|GO:0008092|GO:0008360|GO:0015629|GO:0016020|GO:0016323|GO:0016324|GO:0019898|GO:0030175|GO:0031528|GO:0035088|GO:0042995|GO:0045177|GO:0050839|GO:0051015|GO:0051017	17698|18016|19684|209630|232288|67313	chr17	6738131	6782780	-	MGI:98931|Vega:OTTMUSG00000018216
217517	11.5096	10.4863	10.9979	7.89109	8.64765	8.26937	11.851	11.1697	11.5104	Stxbp6	protein-coding	syntaxin binding protein 6 (amisyn)	BC024598|C85317	217517	ENSMUSG00000046314	GO:0003674|GO:0005575|GO:0005737|GO:0008150|GO:0016020|GO:0016021|GO:0016192	69940	chr12	44852486	45074483	-	MGI:2384963|Vega:OTTMUSG00000027623
98432	10.6938	9.89745	10.2956	8.29511	6.87198	7.58354	11.6818	10.4383	11.0601	Phlpp1	protein-coding	PH domain and leucine rich repeat protein phosphatase 1	AI836256|Phlpp|Plekhe1|SCOP|mKIAA0606	98432	ENSMUSG00000044340	GO:0003824|GO:0004721|GO:0004722|GO:0005543|GO:0005634|GO:0005737|GO:0006470|GO:0006915|GO:0009649|GO:0016020|GO:0016787|GO:0046872	244650	chr1	106171869	106394245	+	MGI:2138327|Vega:OTTMUSG00000021548
20163	10.4977	10.2045	10.3511	6.65302	8.64471	7.64887	10.976	10.0965	10.5363	Rsu1	protein-coding	Ras suppressor protein 1	RsuI|rsp-1	20163	ENSMUSG00000026727	GO:0003674|GO:0007265	210297|227738|231798|380916|70144	chr2	13077009	13271278	-	MGI:103040|Vega:OTTMUSG00000011230
21753	12.3523	12.3658	12.359	9.35963	10.0195	9.68957	12.053	12.6743	12.3637	Tes	protein-coding	testis derived transcript	D6Ertd352e|TESS|Tes1|Tes2|testin2	21753	ENSMUSG00000029552	GO:0005634|GO:0005737|GO:0005886|GO:0008270|GO:0008285|GO:0030054|GO:0043234|GO:0046872	106042|236749|243548|30937|381104|54630	chr6	17065149	17105825	+	MGI:105081|Vega:OTTMUSG00000022490
102623	9.47506	9.43744	9.45625	7.89065	5.91873	6.90469	10.5529	10.7506	10.6518	AI414108	miscRNA	expressed sequence AI414108	AI854107	102623				chr9	27352685	27357543	+	MGI:2143033
11303	10.1447	10.2173	10.181	9.31509	5.95929	7.63719	11.0136	10.9835	10.9986	Abca1	protein-coding	ATP-binding cassette, sub-family A (ABC1), member 1	ABC-1|Abc1	11303	ENSMUSG00000015243	GO:0000166|GO:0002790|GO:0005515|GO:0005524|GO:0005548|GO:0005794|GO:0005886|GO:0005887|GO:0006497|GO:0006810|GO:0006911|GO:0007040|GO:0007186|GO:0008203|GO:0008509|GO:0009986|GO:0010875|GO:0015914|GO:0016020|GO:0016021|GO:0016197|GO:0016887|GO:0017111|GO:0017127|GO:0019905|GO:0030139|GO:0030301|GO:0030819|GO:0031267|GO:0032367|GO:0032488|GO:0033344|GO:0033700|GO:0034185|GO:0034186|GO:0034188|GO:…	11304|11305|11307|192663|217258|217262|217265|26357|268379|27403|27404|27405|27409|27410|320631|381072|67470|67928|74591|76184	chr4	53030789	53159895	-	MGI:99607|Vega:OTTMUSG00000007157
22097	6.93861	8.75112	7.84487	8.46217	2.14857	5.30537	10.8644	10.6951	10.7797	Tsix	miscRNA	X (inactive)-specific transcript, antisense		22097		GO:0009048|GO:0048096		chrX	103431517	103484957	+	MGI:1336196
56543	8.96555	9.4808	9.22318	6.68863	6.69301	6.69082	10.6115	9.89418	10.2529	Kcnd3	protein-coding	potassium voltage-gated channel, Shal-related family, member 3	AW045978|Kncd3|Kv4.3	56543	ENSMUSG00000040896	GO:0005216|GO:0005244|GO:0005249|GO:0005250|GO:0005267|GO:0005886|GO:0005887|GO:0006810|GO:0006811|GO:0006813|GO:0008076|GO:0016020|GO:0016021|GO:0034765|GO:0042995|GO:0043005|GO:0043025|GO:0046872|GO:0051260|GO:0055085|GO:0071805	16485|16490|16491|16492|16494|16495|16502|16504|16506|16508|242151|268345|99738	chr3	105452330	105674002	+	MGI:1928743|Vega:OTTMUSG00000026532
14972	12.4439	12.8637	12.6538	9.8834	10.4256	10.1545	12.282	12.3086	12.2953	H2-K1	protein-coding	histocompatibility 2, K1, K region	H-2K|H-2K(d)|H2-K|K-f	14972	ENSMUSG00000061232	GO:0001916|GO:0002474|GO:0002485|GO:0006955|GO:0009897|GO:0016020|GO:0016021|GO:0019882|GO:0042590|GO:0042605|GO:0042612|GO:0042742|GO:0048839	100529082|110557|110696|14132|14964|14985|14990|14991|14997|15006|15007|15013|15015|15018|15039|15040|15042|15043|15064|15216|224753|224754|224756|224761|240095|333715|399549|630294|667977	chr17	33996012	34000333	-	MGI:95904|Vega:OTTMUSG00000037104
18162	10.7165	10.1826	10.4495	8.75157	7.32207	8.03682	10.9127	10.8753	10.894	Npr3	protein-coding	natriuretic peptide receptor 3	B430320C24Rik|C81222|NPR-C|lgj|stri	18162	ENSMUSG00000022206	GO:0007193|GO:0007194|GO:0007200|GO:0008217|GO:0008528|GO:0016020|GO:0016941|GO:0017046|GO:0042562|GO:0042803|GO:0051000		chr15	11839897	11907287	-	MGI:97373
16775	11.4966	11.7151	11.6059	8.94313	9.44388	9.1935	10.3998	11.0432	10.7215	Lama4	protein-coding	laminin, alpha 4		16775	ENSMUSG00000019846	GO:0001568|GO:0005102|GO:0005576|GO:0005578|GO:0005604|GO:0005605|GO:0005606|GO:0007155|GO:0030155|GO:0030334|GO:0045995|GO:0050873	16772|16773|16774|16776|16777|16779|16780|16782|171171|18208|18209|22283|226519|23928|243967|57764|80883	chr10	38965515	39110188	+	MGI:109321|Vega:OTTMUSG00000034993
73608	10.2512	7.00786	8.62955	6.31961	6.17502	6.24731	9.72285	10.2789	10.0009	Marveld3	protein-coding	MARVEL (membrane-associating) domain containing 3	1810006A16Rik|AI642133|Marvd3|Mrvldc3	73608	ENSMUSG00000001672	GO:0003674|GO:0005923|GO:0016020|GO:0016021|GO:0030054|GO:0045216		chr8	109947909	109962205	-	MGI:1920858|Vega:OTTMUSG00000027477
381591	12.5693	12.9574	12.7634	10.4778	10.2936	10.3857	12.8154	12.7927	12.804	L1td1	protein-coding	LINE-1 type transposase domain containing 1	AA546746|AB211064|D76865|ECAT11	381591	ENSMUSG00000087166	GO:0003674|GO:0005575|GO:0008150		chr4	98726754	98738486	+	MGI:3578435|Vega:OTTMUSG00000008672
19889	11.1691	10.8262	10.9977	8.18761	9.08433	8.63597	10.1361	10.5427	10.3394	Rp2h	protein-coding	retinitis pigmentosa 2 homolog (human)	AI662636|Rp2	19889	ENSMUSG00000060090	GO:0000166|GO:0004550|GO:0005096|GO:0005524|GO:0005525|GO:0005737|GO:0005886|GO:0005929|GO:0006165|GO:0006183|GO:0006228|GO:0006241|GO:0006810|GO:0015031|GO:0016020|GO:0042995|GO:0043547	72726	chrX	20364608	20405653	+	MGI:1277953|Vega:OTTMUSG00000017057
18595	11.6007	10.8296	11.2151	9.37267	8.34389	8.85828	12.2185	11.8457	12.0321	Pdgfra	protein-coding	platelet derived growth factor receptor, alpha polypeptide	AI115593|CD140a|Pdgfr-2	18595	ENSMUSG00000029231	GO:0000166|GO:0001553|GO:0001701|GO:0004672|GO:0004713|GO:0004714|GO:0005018|GO:0005021|GO:0005161|GO:0005524|GO:0005634|GO:0005737|GO:0005886|GO:0005887|GO:0006468|GO:0006935|GO:0007169|GO:0007204|GO:0007275|GO:0008210|GO:0008284|GO:0008585|GO:0009653|GO:0009887|GO:0010544|GO:0010863|GO:0016020|GO:0016021|GO:0016301|GO:0016310|GO:0016477|GO:0016740|GO:0016772|GO:0018108|GO:0023019|GO:0030198|GO:…	12978|14182|14183|14184|14186|14254|14255|14257|16542|16590|18596|19713	chr5	75152291	75198204	+	MGI:97530
20661	10.4096	9.66993	10.0398	6.61239	8.8443	7.72834	7.13063	8.12423	7.62743	Sort1	protein-coding	sortilin 1	2900053A11Rik|AI852375|Ntr3|Ntsr3	20661	ENSMUSG00000068747	GO:0001503|GO:0005634|GO:0005764|GO:0005768|GO:0005769|GO:0005783|GO:0005794|GO:0005886|GO:0005905|GO:0006810|GO:0006895|GO:0006897|GO:0007186|GO:0007218|GO:0007275|GO:0008333|GO:0008624|GO:0009986|GO:0010465|GO:0010468|GO:0014902|GO:0016020|GO:0016021|GO:0016023|GO:0016050|GO:0019899|GO:0030136|GO:0030140|GO:0030154|GO:0030379|GO:0030425|GO:0032509|GO:0032868|GO:0043025|GO:0043066|GO:0043231|GO:…	58178|66673|81840	chr3	108284132	108361511	+	MGI:1338015|Vega:OTTMUSG00000007304
76740	12.0137	11.9379	11.9758	9.59574	9.78429	9.69001	11.9943	12.2621	12.1282	Efr3a	protein-coding	EFR3 homolog A (S. cerevisiae)	A130089M23Rik|BB071175|C76891|C920006C10Rik|D030063F01Rik|mKIAA0143	76740	ENSMUSG00000015002	GO:0001533|GO:0005622|GO:0005886|GO:0016020|GO:0016337|GO:0042803	668212	chr15	65787041	65873812	+	MGI:1923990|Vega:OTTMUSG00000036980
19012	11.3645	11.1518	11.2581	8.4676	9.51489	8.99125	11.2707	10.8879	11.0793	Ppap2a	protein-coding	phosphatidic acid phosphatase type 2A	Hic53|Hpic53|LPP-1|LPP1|mPAP	19012	ENSMUSG00000021759	GO:0003824|GO:0005886|GO:0005887|GO:0006470|GO:0006651|GO:0006670|GO:0006672|GO:0007165|GO:0008195|GO:0016020|GO:0016021|GO:0016311|GO:0016787	216152|229791|235044|272031|50784|67916|75769	chr13	112800792	112867680	+	MGI:108412
21887	10.6992	9.31546	10.0073	9.24561	6.25302	7.74931	10.1081	10.7842	10.4462	Tle3	protein-coding	transducin-like enhancer of split 3, homolog of Drosophila E(spl)	2610103N05Rik|ESG|Grg3a|Grg3b|mKIAA1547	21887	ENSMUSG00000032280	GO:0005515|GO:0005634|GO:0006351|GO:0006355|GO:0007275|GO:0007283|GO:0016055|GO:0030154	114606|14797|21885|21886|21888	chr9	61372366	61418497	+	MGI:104634|Vega:OTTMUSG00000035108
98558	9.13429	9.5805	9.35739	6.77904	7.42294	7.10099	10.664	10.2441	10.4541	Mael	protein-coding	maelstrom homolog (Drosophila)	4933405K18Rik|AU019877	98558	ENSMUSG00000040629	GO:0000122|GO:0000785|GO:0000902|GO:0001741|GO:0003677|GO:0005515|GO:0005634|GO:0005737|GO:0006974|GO:0007126|GO:0007128|GO:0007129|GO:0007140|GO:0007275|GO:0007283|GO:0009566|GO:0010629|GO:0016585|GO:0030154|GO:0030849|GO:0031047|GO:0033391|GO:0034587|GO:0043046|GO:0043066|GO:0043186|GO:0043231|GO:0046620|GO:0048471|GO:0071547		chr1	166201385	166238744	-	MGI:2138453|Vega:OTTMUSG00000026876
28169	10.0845	10.5374	10.3109	7.56638	8.56346	8.06492	9.52781	9.09931	9.31356	Agpat3	protein-coding	1-acylglycerol-3-phosphate O-acyltransferase 3	AW061257|AW493985|D10Jhu12e|lpaat3	28169	ENSMUSG00000001211	GO:0003841|GO:0005783|GO:0005886|GO:0008152|GO:0008654|GO:0016020|GO:0016021|GO:0016740|GO:0016746	225010|52123|68262	chr10	78271563	78352442	-	MGI:1336186|Vega:OTTMUSG00000020522
11852	11.3737	11.5308	11.4523	8.65589	9.76498	9.21044	11.1552	11.1146	11.1349	Rhob	protein-coding	ras homolog gene family, member B	AA017882|Arh6|Arhb	11852	ENSMUSG00000054364	GO:0000166|GO:0001525|GO:0005515|GO:0005525|GO:0005622|GO:0005634|GO:0005768|GO:0005829|GO:0005886|GO:0006810|GO:0006915|GO:0006927|GO:0007155|GO:0007264|GO:0007275|GO:0008333|GO:0010008|GO:0015031|GO:0016020|GO:0019003|GO:0030154|GO:0032154|GO:0033205|GO:0043065|GO:0045766|GO:0045786|GO:0070301|GO:0071479	11848|11853|11854|11858|223881|23912|67653|74194	chr12	8497759	8499985	-	MGI:107949
18613	11.3056	11.274	11.2898	9.70196	8.41615	9.05905	11.5993	11.2202	11.4097	Pecam1	protein-coding	platelet/endothelial cell adhesion molecule 1	C85791|Cd31|PECAM-1|Pecam	18613	ENSMUSG00000020717	GO:0002687|GO:0005515|GO:0005615|GO:0005886|GO:0006909|GO:0006928|GO:0007155|GO:0007266|GO:0009897|GO:0009986|GO:0016020|GO:0016021|GO:0030054|GO:0030334|GO:0030485|GO:0042060|GO:0042523|GO:0045121|GO:0050904|GO:0071944		chr11	106654218	106715281	-	MGI:97537|Vega:OTTMUSG00000003418
18140	11.5703	12.056	11.8131	8.97885	10.1924	9.58562	11.1507	11.4571	11.3039	Uhrf1	protein-coding	ubiquitin-like, containing PHD and RING finger domains, 1	AL022808|ICBP90|Np95|RNF106	18140	ENSMUSG00000001228	GO:0000790|GO:0000792|GO:0000987|GO:0003677|GO:0004842|GO:0005634|GO:0006281|GO:0006351|GO:0006355|GO:0006974|GO:0007049|GO:0007275|GO:0008270|GO:0008283|GO:0008327|GO:0010390|GO:0016363|GO:0016874|GO:0031493|GO:0032270|GO:0035064|GO:0042393|GO:0042802|GO:0046872	109113	chr17	56303337	56323486	+	MGI:1338889|Vega:OTTMUSG00000021035
211586	11.9563	11.204	11.5801	9.54419	9.19234	9.36827	11.1314	10.9933	11.0624	Tfdp2	protein-coding	transcription factor Dp 2	1110029I05Rik|A330080J22Rik|DP-3|DP3	211586	ENSMUSG00000032411	GO:0003677|GO:0003700|GO:0005634|GO:0005635|GO:0005667|GO:0006351|GO:0006355|GO:0008134|GO:0019904	21781	chr9	96196275	96323646	+	MGI:107167
20356	10.9617	11.1742	11.0679	9.51397	8.27212	8.89304	11.0145	11.1399	11.0772	Sema5a	protein-coding	sema domain, seven thrombospondin repeats (type 1 and type 1-like), transmembrane domain (TM) and short cytoplasmic domain, (semaphorin) 5A	5930434A13|9130201M22Rik|AI464145|Semaf|semF	20356	ENSMUSG00000022231	GO:0001569|GO:0007165|GO:0007411|GO:0008046|GO:0016020|GO:0016021|GO:0048754	20357|20358|20359|20360|20361|214968	chr15	32244813	32696341	+	MGI:107556
54563	11.1522	11.3308	11.2415	8.86008	9.28786	9.07397	11.1971	11.3209	11.259	Nup210	protein-coding	nucleoporin 210	9830001L10|AI836801|Pom210|gp190|gp210	54563	ENSMUSG00000030091	GO:0005634|GO:0005635|GO:0005643|GO:0005783|GO:0006810|GO:0015031|GO:0016020|GO:0016021|GO:0046983|GO:0051028	77595	chr6	91013067	91116826	-	MGI:1859555|Vega:OTTMUSG00000023319
140481	10.6335	10.5345	10.584	8.04231	8.80891	8.42561	9.45571	8.64101	9.04836	Man2a2	protein-coding	mannosidase 2, alpha 2	1700052O22Rik|4931438M07Rik|AI480988|MX|Man IIx	140481	ENSMUSG00000038886	GO:0003824|GO:0004553|GO:0004559|GO:0004572|GO:0005794|GO:0005975|GO:0006013|GO:0008152|GO:0008270|GO:0015923|GO:0016020|GO:0016021|GO:0016787|GO:0016798|GO:0016799|GO:0030246|GO:0043169|GO:0046872	17158|17159|17160	chr7	80349097	80371375	-	MGI:2150656
59126	11.6766	12.1578	11.9172	9.61423	10.0641	9.83915	11.0697	11.7073	11.3885	Nek6	protein-coding	NIMA (never in mitosis gene a)-related expressed kinase 6	1300007C09Rik	59126	ENSMUSG00000026749	GO:0000166|GO:0000287|GO:0004672|GO:0004674|GO:0004871|GO:0005524|GO:0005634|GO:0005737|GO:0005856|GO:0006468|GO:0006915|GO:0007049|GO:0007059|GO:0007067|GO:0007165|GO:0016301|GO:0016310|GO:0016740|GO:0016772|GO:0018105|GO:0019894|GO:0019901|GO:0030071|GO:0031572|GO:0043123|GO:0046777|GO:0046872|GO:0051301	140859|18004|18005|208583|217718|23954|23955|330721|59125|674895	chr2	38511697	38587490	+	MGI:1891638|Vega:OTTMUSG00000012863
71653	10.2366	10.8515	10.5441	8.71516	8.22252	8.46884	10.3882	10.1082	10.2482	4930506M07Rik	protein-coding	RIKEN cDNA 4930506M07 gene	Kiaa1598|Shootin1|mKIAA1598	71653	ENSMUSG00000041362	GO:0003674|GO:0007275|GO:0007409|GO:0019900|GO:0030426|GO:0042995|GO:0048812|GO:0051899		chr19	58973358	59076069	-	MGI:1918903
382620	11.5431	11.3373	11.4402	9.54292	9.18749	9.3652	10.9074	11.5374	11.2224	Tmed8	protein-coding	transmembrane emp24 domain containing 8	6430595O10Rik|AI447224|Gm1184|Mem1	382620	ENSMUSG00000034111	GO:0003674|GO:0005575|GO:0006810|GO:0008150|GO:0016021	170760	chr12	87166242	87200229	-	MGI:1923480
73451	10.9316	10.5769	10.7542	8.96684	8.40597	8.68641	11.3782	10.1908	10.7845	Zfp763	protein-coding	zinc finger protein 763	1700065O13Rik|AI839635	73451	ENSMUSG00000067430	GO:0003674|GO:0005575|GO:0008150|GO:0046872	100043468|224691|224694|22643|240067|77652	chr17	33016864	33033381	-	MGI:1920701|Vega:OTTMUSG00000031523
18754	10.697	10.0855	10.3912	8.28788	8.4341	8.36099	10.3235	10.8468	10.5852	Prkce	protein-coding	protein kinase C, epsilon	5830406C15Rik|PKC[e]|PKCepsilon|Pkce|R75156	18754	ENSMUSG00000045038	GO:0000139|GO:0000166|GO:0002281|GO:0003785|GO:0004672|GO:0004674|GO:0004697|GO:0004699|GO:0005515|GO:0005524|GO:0005634|GO:0005737|GO:0005739|GO:0005783|GO:0005794|GO:0005829|GO:0005856|GO:0005886|GO:0006468|GO:0007049|GO:0007155|GO:0007635|GO:0008047|GO:0010634|GO:0010763|GO:0010811|GO:0010917|GO:0016020|GO:0016301|GO:0016310|GO:0016740|GO:0016772|GO:0017124|GO:0019216|GO:0019899|GO:0019901|GO:…	109333|18750|18751|18753|18755|18759|18761|18762|263803|320795	chr17	86167785	86657919	+	MGI:97599|Vega:OTTMUSG00000017512
56434	10.5348	11.1655	10.8501	8.00331	9.64895	8.82613	11.8148	11.5984	11.7066	Tspan3	protein-coding	tetraspanin 3	1700055K04Rik|TM4-A|Tm4sf8	56434	ENSMUSG00000032324	GO:0016020|GO:0016021	109246|12476|12493|12508|12512|12521|216350|21912|241556|56496|64540|66805|68498	chr9	56131725	56161070	-	MGI:1928098
219181	8.99211	9.87317	9.43264	7.44889	7.3888	7.41884	9.96755	10.05	10.0088	Akap11	protein-coding	A kinase (PRKA) anchor protein 11	6330501D17Rik|AKAP220|Gm80|PRKA11|mKIAA0629	219181	ENSMUSG00000022016	GO:0005730|GO:0005737|GO:0005777|GO:0005886|GO:0010738|GO:0019207|GO:0032947|GO:0034236|GO:0034237|GO:0042325|GO:0043234|GO:0050790	77629	chr14	78492246	78536860	-	MGI:2684060|Vega:OTTMUSG00000032614
77777	10.965	10.5174	10.7412	8.15617	9.32287	8.73952	8.38835	8.85135	8.61985	Ulbp1	protein-coding	UL16 binding protein 1	A430108B07Rik|MULT1	77777	ENSMUSG00000079685	GO:0002839|GO:0005887|GO:0009897|GO:0032729|GO:0032816|GO:0042271|GO:0043032|GO:0045429|GO:0046703		chr10	7444873	7473477	-	MGI:1925027
70998	11.4315	12.373	11.9022	10.0061	9.80651	9.90631	12.7579	12.4243	12.5911	Phf6	protein-coding	PHD finger protein 6	2700007B13Rik|4931428F02Rik|mKIAA1823	70998	ENSMUSG00000025626	GO:0005634|GO:0005730|GO:0006351|GO:0006355|GO:0008270|GO:0046872	219131|219132|236451|628693|628705	chrX	52912266	52956943	+	MGI:1918248|Vega:OTTMUSG00000017343
22324	9.90353	10.0231	9.96332	8.11769	7.81762	7.96765	10.3175	10.7012	10.5094	Vav1	protein-coding	vav 1 oncogene	Vav|vav-T	22324	ENSMUSG00000034116	GO:0005085|GO:0005089|GO:0005515|GO:0005543|GO:0005622|GO:0006909|GO:0006955|GO:0007229|GO:0030217|GO:0030676|GO:0035023|GO:0035556|GO:0042110|GO:0043087|GO:0045785|GO:0046872|GO:0050790	101497|109294|213783|21844|219140|22325|226970|236915|24001|263406|277360|54126|57257|73341	chr17	57279100	57329236	+	MGI:98923|Vega:OTTMUSG00000036994
209645	10.4481	10.6018	10.525	7.90209	9.1671	8.5346	10.2677	9.85934	10.0635	Bend7	protein-coding	BEN domain containing 7	1110017O21Rik|E130319B15Rik	209645	ENSMUSG00000048186	GO:0003674|GO:0005575|GO:0008150		chr2	4717831	4802146	+	MGI:2443100|Vega:OTTMUSG00000010737
52837	12.4503	11.6659	12.0581	10.127	10.0427	10.0848	10.8558	11.4853	11.1705	Tmx4	protein-coding	thioredoxin-related transmembrane protein 4	2810417D04Rik|4930500L08Rik|AI843224|AW046784|D2Bwg1356e|Txndc13|mKIAA1162	52837	ENSMUSG00000034723	GO:0003674|GO:0006810|GO:0016020|GO:0016021|GO:0022900|GO:0045454	72736	chr2	134594502	134644121	-	MGI:106558|Vega:OTTMUSG00000015451
17684	10.5389	8.73649	9.63769	6.98637	8.38447	7.68542	10.2095	10.99	10.5997	Cited2	protein-coding	Cbp/p300-interacting transactivator, with Glu/Asp-rich carboxy-terminal domain, 2	AI835299|ER154-like|Mrg1|Msg2|p35srj	17684	ENSMUSG00000039910	GO:0000122|GO:0001102|GO:0001105|GO:0001568|GO:0001570|GO:0001666|GO:0001701|GO:0001829|GO:0001841|GO:0001843|GO:0001889|GO:0001892|GO:0001944|GO:0001947|GO:0002089|GO:0002244|GO:0002521|GO:0003151|GO:0003197|GO:0003281|GO:0003682|GO:0003712|GO:0003713|GO:0003714|GO:0005634|GO:0005737|GO:0006355|GO:0006357|GO:0007179|GO:0007417|GO:0007422|GO:0007507|GO:0008283|GO:0008584|GO:0010628|GO:0010629|GO:…	12705|56222	chr10	17723228	17725674	+	MGI:1306784
27103	9.93288	10.3023	10.1176	8.48498	7.85921	8.17209	10.9392	10.8317	10.8855	Eif2ak4	protein-coding	eukaryotic translation initiation factor 2 alpha kinase 4	2610011M03|GCN2|MGCN2	27103	ENSMUSG00000005102	GO:0000049|GO:0000166|GO:0003743|GO:0004672|GO:0004674|GO:0004694|GO:0005524|GO:0006413|GO:0006446|GO:0006468|GO:0009267|GO:0016301|GO:0016310|GO:0016740|GO:0016772|GO:0017148|GO:0022626|GO:0030968|GO:0042803|GO:0043558	13666|15467|19106	chr2	118388617	118475234	+	MGI:1353427|Vega:OTTMUSG00000015229
12361	11.5075	11.3253	11.4164	9.90419	9.05355	9.47887	11.847	11.8682	11.8576	Cask	protein-coding	calcium/calmodulin-dependent serine protein kinase (MAGUK family)	DXPri1|DXRib1|LIN-2|Pals3|mLin-2	12361	ENSMUSG00000031012	GO:0000166|GO:0001953|GO:0004672|GO:0004674|GO:0005515|GO:0005516|GO:0005524|GO:0005604|GO:0005634|GO:0005652|GO:0005730|GO:0005737|GO:0005829|GO:0005886|GO:0005911|GO:0006468|GO:0006886|GO:0008022|GO:0010839|GO:0016020|GO:0016301|GO:0016310|GO:0016323|GO:0016363|GO:0016740|GO:0016772|GO:0030165|GO:0030425|GO:0032403|GO:0042043|GO:0042734|GO:0043234|GO:0045202|GO:0045944|GO:0060170|GO:0061045|GO:…	13383|13384|13385|17524|227157|23859|50997|53310|56217|56524|75739	chrX	13517082	13846541	-	MGI:1309489|Vega:OTTMUSG00000016907
74559	11.2705	10.879	11.0747	8.71818	9.57636	9.14727	11.4129	10.3885	10.9007	Elovl7	protein-coding	ELOVL family member 7, elongation of long chain fatty acids (yeast)	9130013K24Rik|AI840082	74559	ENSMUSG00000021696	GO:0005783|GO:0006633|GO:0008610|GO:0016020|GO:0016021|GO:0016740|GO:0019367|GO:0034626|GO:0042761	12686|170439|54325|54326|68801|83603	chr13	108214404	108287107	+	MGI:1921809
210104	10.5289	9.54539	10.0371	8.60501	7.6198	8.11241	10.3221	8.71192	9.51702	Zfp658	protein-coding	zinc finger protein 658		210104	ENSMUSG00000056592	GO:0003674|GO:0005575|GO:0008150|GO:0046872	210105|22696|319535|675812|69930|74400	chr7	43562370	43575461	+	MGI:2652821|Vega:OTTMUSG00000022472
74682	12.1394	11.87	12.0047	10.1626	9.99944	10.081	10.8715	10.3305	10.601	Wdr35	protein-coding	WD repeat domain 35	4930459M12Rik|4931430C06|mKIAA1336	74682	ENSMUSG00000066643	GO:0003674|GO:0005737|GO:0005813|GO:0005856|GO:0005929|GO:0005932|GO:0030030|GO:0035085|GO:0042384|GO:0042995	22141|22157|22158|56734|68842	chr12	8974001	9028847	+	MGI:1921932|Vega:OTTMUSG00000027013
12395	9.37352	10.3795	9.87649	6.86228	9.09453	7.97841	11.4011	10.1929	10.797	Runx1t1	protein-coding	runt-related transcription factor 1; translocated to, 1 (cyclin D-related)	Cbfa2t1h|ETO|MTG8	12395	ENSMUSG00000006586	GO:0003677|GO:0003700|GO:0005515|GO:0005634|GO:0006351|GO:0006355|GO:0008270|GO:0016363|GO:0042802|GO:0042803|GO:0045444|GO:0046872|GO:0051101	12396|12398	chr4	13743302	13893643	+	MGI:104793|Vega:OTTMUSG00000004483
320940	13.2631	13.1048	13.1839	11.5275	11.1196	11.3236	13.5239	13.0111	13.2675	Atp11c	protein-coding	ATPase, class VI, type 11C	A330005H02Rik|AI315324|Ig	320940	ENSMUSG00000062949	GO:0000166|GO:0000287|GO:0004012|GO:0005524|GO:0005783|GO:0005886|GO:0006812|GO:0015662|GO:0015914|GO:0016020|GO:0016021|GO:0016787|GO:0016820|GO:0046872	11980|241633|320571|50769|50770|54667|54670|67331|76295	chrX	60223290	60403981	-	MGI:1859661|Vega:OTTMUSG00000017557
72108	12.4635	12.5587	12.5111	10.6418	10.6612	10.6515	12.3219	12.0113	12.1666	Ddhd2	protein-coding	DDHD domain containing 2	2010305K11Rik|SAMWD1|mKIAA0725	72108	ENSMUSG00000061313	GO:0003674|GO:0005737|GO:0005813|GO:0008150|GO:0016042|GO:0016787|GO:0046872	114874|207352	chr8	25725324	25754413	-	MGI:1919358
17164	9.5847	10.5258	10.0553	7.79858	8.60926	8.20392	9.69605	10.2795	9.98776	Mapkapk2	protein-coding	MAP kinase-activated protein kinase 2	AA960234|MAPKAP-K2|MK-2|MK2|Rps6kc1	17164	ENSMUSG00000016528	GO:0000166|GO:0002224|GO:0004672|GO:0004674|GO:0005515|GO:0005524|GO:0005634|GO:0005737|GO:0006468|GO:0006950|GO:0006954|GO:0006974|GO:0016301|GO:0016310|GO:0016740|GO:0016772|GO:0018105|GO:0031572|GO:0032496|GO:0032675|GO:0032680|GO:0035924|GO:0044351|GO:0048010|GO:0048255|GO:0048839|GO:0070935	102626|17165|17346|17347	chr1	131053700	131097543	-	MGI:109298
76509	11.2196	10.7913	11.0055	8.53643	9.77423	9.15533	8.87151	9.38737	9.12944	1600029D21Rik	protein-coding	RIKEN cDNA 1600029D21 gene	0610037B23Rik|AA407923|AU043048|PLET1	76509	ENSMUSG00000032068	GO:0009897|GO:0016020|GO:0016021		chr9	50494525	50505639	+	MGI:1923759
16764	10.0694	9.88133	9.97537	9.18757	7.11188	8.14973	9.92319	10.1689	10.0461	Aff3	protein-coding	AF4/FMR2 family, member 3	3222402O04Rik|A730046J16|LAF-4|Laf4	16764	ENSMUSG00000037138	GO:0003690|GO:0003700|GO:0005634|GO:0005730|GO:0006351|GO:0006355|GO:0034612|GO:0035116	14266|17355|93736	chr1	38177327	38664955	-	MGI:106927|Vega:OTTMUSG00000019698
50770	9.88767	9.52326	9.70546	8.17087	7.59005	7.88046	10.6715	10.2368	10.4541	Atp11a	protein-coding	ATPase, class VI, type 11A	4930558F19Rik|AU040868|Atpc1h|Ih	50770	ENSMUSG00000031441	GO:0000166|GO:0000287|GO:0004012|GO:0005524|GO:0005768|GO:0005783|GO:0005886|GO:0006812|GO:0015662|GO:0015914|GO:0016020|GO:0016021|GO:0016787|GO:0016820|GO:0046872|GO:0055037	11980|241633|320571|320940|50769|54667|54670|67331|76295	chr8	12757016	12868728	+	MGI:1354735|Vega:OTTMUSG00000020604
73582	10.1154	10.3447	10.23	7.94075	8.87179	8.40627	7.62344	8.78538	8.20441	Camkmt	protein-coding	calmodulin-lysine N-methyltransferase	1700106N22Rik|AI480743|AV099781|CLNMT|CaM KMT	73582	ENSMUSG00000071037	GO:0003674|GO:0005575|GO:0005737|GO:0008150|GO:0008168|GO:0016740|GO:0018025|GO:0032259		chr17	85090700	85458580	+	MGI:1920832
217066	11.0142	10.3622	10.6882	8.95697	8.77493	8.86595	10.9924	11.4293	11.2108	Gm15698	pseudo	transcription elongation factor B (SIII), polypeptide 2 pseudogene	OTTMUSG00000001305|OTTMUSG00000025408	217066				chr11	88964666	88966917	-	MGI:3651308
217378	10.8489	9.82553	10.3372	8.11032	8.93058	8.52045	9.80686	9.79949	9.80318	Dnajc27	protein-coding	DnaJ (Hsp40) homolog, subfamily C, member 27	AI639580|C330021A05Rik|Rabj|Rbj	217378	ENSMUSG00000020657	GO:0000166|GO:0005525|GO:0005739|GO:0006457|GO:0007264|GO:0008150|GO:0031072|GO:0051082		chr12	4082574	4110612	+	MGI:2443036
11428	12.0817	12.0948	12.0882	10.009	10.5405	10.2748	12.0216	11.9349	11.9783	Aco1	protein-coding	aconitase 1	AI256519|Aco-1|Irebp|Irp1	11428	ENSMUSG00000028405	GO:0003723|GO:0003994|GO:0005737|GO:0005739|GO:0005783|GO:0005794|GO:0005829|GO:0006099|GO:0006101|GO:0006417|GO:0006879|GO:0008152|GO:0009791|GO:0010040|GO:0010468|GO:0016829|GO:0030350|GO:0043231|GO:0046872|GO:0048027|GO:0050892|GO:0051536|GO:0051539|GO:0052632|GO:0052633	11429|64602	chr4	40143265	40199009	+	MGI:87879|Vega:OTTMUSG00000006559
20598	10.5202	9.97922	10.2497	8.28349	8.60497	8.44423	8.8613	8.80714	8.83422	Smpd2	protein-coding	sphingomyelin phosphodiesterase 2, neutral	AW108287|nSMase|nSMase1	20598	ENSMUSG00000019822	GO:0004767|GO:0005901|GO:0007243|GO:0008152|GO:0009612|GO:0016020|GO:0016021|GO:0016787|GO:0043065|GO:0046513|GO:0046872		chr10	41486702	41490340	-	MGI:1278330|Vega:OTTMUSG00000030684
74194	13.0507	12.3316	12.6912	11.038	10.7806	10.9093	12.1869	11.8185	12.0027	Rnd3	protein-coding	Rho family GTPase 3	2610017M01Rik|AI661404|Arhe|Rhoe	74194	ENSMUSG00000017144	GO:0000166|GO:0005525|GO:0005622|GO:0005794|GO:0007264|GO:0016020	11848|11852|11853|11854|11858|223881|23912|67653	chr2	51130439	51149111	-	MGI:1921444|Vega:OTTMUSG00000012429
319535	9.92718	8.56502	9.2461	6.75011	8.18332	7.46672	10.1597	10.4622	10.3109	Zfp182	protein-coding	zinc finger protein 182	6330583I20Rik|Znf182	319535	ENSMUSG00000054737	GO:0003676|GO:0003677|GO:0005622|GO:0005634|GO:0006351|GO:0006355|GO:0008150|GO:0008270|GO:0046872	210104|210105|22696|675812|69930|74400	chrX	21026184	21062043	-	MGI:2442220|Vega:OTTMUSG00000017196
56177	10.3537	10.2261	10.2899	8.49753	8.54812	8.52283	8.23156	8.54751	8.38953	Olfm1	protein-coding	olfactomedin 1	AMY|AW742568|Noe1|OlfA|Pancortin|Pancortin3	56177	ENSMUSG00000026833	GO:0005515|GO:0005615|GO:0005783|GO:0007275|GO:0051259	17926|229759|235379|241327|244180|244198|244723|320078|380924|99543	chr2	28193093	28230736	+	MGI:1860437|Vega:OTTMUSG00000011625
114715	11.2955	11.1927	11.2441	9.41577	9.54594	9.48085	10.2555	11.3649	10.8102	Spred1	protein-coding	sprouty protein with EVH-1 domain 1, related sequence	5730461F13Rik|AL024345|AW047647	114715	ENSMUSG00000027351	GO:0000188|GO:0005173|GO:0005515|GO:0005634|GO:0005737|GO:0005886|GO:0007275|GO:0009966|GO:0010801|GO:0010923|GO:0016020|GO:0019901|GO:0019902|GO:0030291|GO:0043517|GO:0071901|GO:0090311	101809|114716	chr2	117121450	117179336	+	MGI:2150016|Vega:OTTMUSG00000015239
627352	10.722	10.3899	10.5559	8.46983	9.11645	8.79314	10.195	10.4982	10.3466	Gm6747	protein-coding	predicted gene 6747	EG627352	627352		GO:0003674|GO:0005575|GO:0008150		chr19	41482645	41559781	+	MGI:3648734
93685	11.4333	11.5904	11.5119	10.3308	9.18671	9.75877	11.5831	11.329	11.456	Entpd7	protein-coding	ectonucleoside triphosphate diphosphohydrolase 7	1810012B13Rik|1810020C02Rik|2810003F23Rik|LALP1|Lysal2	93685	ENSMUSG00000025192	GO:0005634|GO:0009191|GO:0009203|GO:0016020|GO:0016021|GO:0016787|GO:0017110|GO:0017111|GO:0031410	100862375|12495|12496|215446|67464|72090	chr19	43689689	43733853	+	MGI:2135885|Vega:OTTMUSG00000026396
13052	13.7839	13.434	13.6089	12.0838	11.6525	11.8682	13.8176	13.6462	13.7319	Cxadr	protein-coding	coxsackie virus and adenovirus receptor	2610206D03Rik|AU016810|AW553441|CAR|MCAR|MCVADR	13052	ENSMUSG00000022865	GO:0001669|GO:0005102|GO:0005515|GO:0005576|GO:0005615|GO:0005634|GO:0005737|GO:0005886|GO:0005911|GO:0005912|GO:0005923|GO:0007005|GO:0007155|GO:0007157|GO:0007507|GO:0008013|GO:0010669|GO:0014704|GO:0016020|GO:0016021|GO:0016323|GO:0016327|GO:0016337|GO:0030054|GO:0030165|GO:0030175|GO:0030426|GO:0030593|GO:0031532|GO:0031594|GO:0034109|GO:0042802|GO:0043005|GO:0043234|GO:0044297|GO:0045121|GO:…	16456|207683|240916|57276|59290|67374|69524|71566|78789|83964	chr16	78301691	78359785	+	MGI:1201679|Vega:OTTMUSG00000014961
30928	9.71702	10.4536	10.0853	9.02388	7.68747	8.35568	9.87173	9.71368	9.7927	Zfp238	protein-coding	zinc finger protein 238	RP58|Znf238	30928	ENSMUSG00000063659	GO:0000122|GO:0001701|GO:0003676|GO:0003677|GO:0005622|GO:0005634|GO:0006351|GO:0006355|GO:0007275|GO:0007519|GO:0008270|GO:0021549|GO:0021766|GO:0021987|GO:0043565|GO:0045892|GO:0046872|GO:0048666|GO:0048872|GO:0051302	15248|215627|22642|229055|230119|235132|268294|382639|58180|72147|73680|74533|75079|75291|80732	chr1	177442407	177450764	+	MGI:1353609
100201	14.1201	13.9304	14.0252	12.3591	12.2465	12.3028	14.4499	14.3211	14.3855	Tmem64	protein-coding	transmembrane protein 64	9630015D15Rik|AI790744|AV300874	100201	ENSMUSG00000043252	GO:0003674|GO:0005575|GO:0008150|GO:0016020|GO:0016021		chr4	15265820	15286753	+	MGI:2140359|Vega:OTTMUSG00000004587
18438	10.685	9.38571	10.0354	8.24086	8.43972	8.34029	9.46485	10.3728	9.91882	P2rx4	protein-coding	purinergic receptor P2X, ligand-gated ion channel 4	AI504491|AW555605|D5Ertd444e|P2X4	18438	ENSMUSG00000029470	GO:0001614|GO:0002028|GO:0004931|GO:0005102|GO:0005216|GO:0005507|GO:0005524|GO:0005886|GO:0005887|GO:0006809|GO:0006810|GO:0006811|GO:0006812|GO:0006816|GO:0007165|GO:0008144|GO:0008217|GO:0008270|GO:0010524|GO:0010614|GO:0014069|GO:0016020|GO:0016021|GO:0019228|GO:0019233|GO:0030054|GO:0030424|GO:0030425|GO:0033198|GO:0034220|GO:0034405|GO:0035590|GO:0042311|GO:0042981|GO:0043025|GO:0043195|GO:…	18436|18439|18440|228139|231602|94045	chr5	122707557	122729042	+	MGI:1338859|Vega:OTTMUSG00000021392
72017	10.708	10.8389	10.7734	9.33867	8.81938	9.07903	10.8494	11.1628	11.0061	Cyb5r1	protein-coding	cytochrome b5 reductase 1	1500005G05Rik|B5R.1|C80155|Nqo3a2	72017	ENSMUSG00000026456	GO:0004128|GO:0005739|GO:0006694|GO:0008610|GO:0016020|GO:0016021|GO:0016126|GO:0016491|GO:0055114	109754|266690|320635	chr1	134405990	134411738	+	MGI:1919267|Vega:OTTMUSG00000023725
170826	11.3234	10.9124	11.1179	8.81493	10.0764	9.44565	9.82306	10.1768	9.99994	Ppargc1b	protein-coding	peroxisome proliferative activated receptor, gamma, coactivator 1 beta	4631412G21Rik|Perc	170826	ENSMUSG00000033871	GO:0000166|GO:0001104|GO:0001503|GO:0003676|GO:0003723|GO:0005515|GO:0005634|GO:0006351|GO:0006355|GO:0006390|GO:0007015|GO:0010694|GO:0016592|GO:0030331|GO:0030374|GO:0030520|GO:0030546|GO:0034614|GO:0042327|GO:0045672|GO:0045780|GO:0045892|GO:0045893|GO:0045944|GO:0050682|GO:0060346|GO:2000273	19017|226169	chr18	61298136	61400431	-	MGI:2444934|Vega:OTTMUSG00000024012
243771	9.47588	10.0548	9.76535	7.55227	8.64533	8.0988	10.2343	9.8078	10.0211	Parp12	protein-coding	poly (ADP-ribose) polymerase family, member 12	9930021O16|AA409132|AA536654|ARTD12|PARP-12|Zc3hdc1	243771	ENSMUSG00000038507	GO:0003674|GO:0003676|GO:0003950|GO:0005575|GO:0005634|GO:0008150|GO:0008270|GO:0016740|GO:0046872	101187|547253|671535|78781|80285|99929	chr6	39086412	39118349	-	MGI:2143990|Vega:OTTMUSG00000023211
69697	10.2373	10.7744	10.5059	8.94605	8.7363	8.84118	9.76357	9.66036	9.71196	Camsap3	protein-coding	calmodulin regulated spectrin-associated protein family, member 3	2310057J16Rik|Kiaa1543|Nezha	69697	ENSMUSG00000044433	GO:0005737|GO:0005856|GO:0005874|GO:0005915|GO:0008017|GO:0010923|GO:0030054|GO:0034453|GO:0045218|GO:0051011|GO:0070507|GO:0090136	227634|67886	chr8	3587450	3609075	+	MGI:1916947
59009	10.2324	11.0228	10.6276	8.80413	9.15222	8.97817	11.1434	10.4567	10.8	Sh3rf1	protein-coding	SH3 domain containing ring finger 1	2200003J05Rik|Posh|R75531|Sh3md2	59009	ENSMUSG00000031642	GO:0005078|GO:0005515|GO:0005737|GO:0005794|GO:0005829|GO:0006917|GO:0008270|GO:0016874|GO:0030027|GO:0042995|GO:0043066|GO:0043154|GO:0046328|GO:0046872|GO:2001237	20410|20411|234214|237353|269016|27059	chr8	61224171	61396072	+	MGI:1913066
17158	11.7414	11.4996	11.6205	9.79765	10.151	9.97432	11.7351	11.132	11.4335	Man2a1	protein-coding	mannosidase 2, alpha 1	Mana-2|Mana2|Map-2	17158	ENSMUSG00000024085	GO:0000139|GO:0001701|GO:0001889|GO:0003824|GO:0004553|GO:0004559|GO:0004572|GO:0005794|GO:0005975|GO:0006013|GO:0006491|GO:0007005|GO:0007033|GO:0007585|GO:0008152|GO:0008270|GO:0015923|GO:0016020|GO:0016021|GO:0016787|GO:0016798|GO:0016799|GO:0030246|GO:0043169|GO:0046872|GO:0048286	140481|17159|17160	chr17	64601649	64755110	+	MGI:104669|Vega:OTTMUSG00000036800
474156	10.0542	10.1389	10.0966	8.52565	8.4017	8.46367	9.76446	9.16374	9.4641	Zbtb9	protein-coding	zinc finger and BTB domain containing 9	3930402F13Rik	474156	ENSMUSG00000079605	GO:0003676|GO:0003677|GO:0005622|GO:0005634|GO:0005730|GO:0005739|GO:0006351|GO:0006355|GO:0008150|GO:0008270|GO:0046872	193736|232879|240869|241311|241322|320633|56490|66830|67991|71834|81630	chr17	26973179	26976395	+	MGI:1918022|Vega:OTTMUSG00000031000
74279	8.90958	8.69097	8.80027	6.84317	7.51288	7.17803	9.23102	10.805	10.018	1700080O16Rik	protein-coding	RIKEN cDNA 1700080O16 gene		74279	ENSMUSG00000031118	GO:0003674|GO:0005575|GO:0008150	107528|17137|17138|17139|17140|17141|17142|17144|17145|17146|17147|17984|212952|215641|236852|272790|27385|278167|434903|56191|629542|66647|70696|71967|74271|74437|75352|80884|94275	chrX	51968695	51972772	-	MGI:1921529|Vega:OTTMUSG00000017338
13875	10.4988	10.9303	10.7146	9.24969	8.93622	9.09295	10.8777	10.5242	10.7009	Erf	protein-coding	Ets2 repressor factor		13875	ENSMUSG00000040857	GO:0000122|GO:0003677|GO:0003700|GO:0003714|GO:0005634|GO:0006351|GO:0006355|GO:0043565	104156|13712|13713|13714|13876|14008|14009|14247|14390|18612|23871|23872|260298|27049	chr7	25242560	25250758	-	MGI:109637|Vega:OTTMUSG00000029200
212398	9.96759	10.3429	10.1552	8.63892	8.43098	8.53495	8.46265	10.2749	9.36878	Frat2	protein-coding	frequently rearranged in advanced T cell lymphomas 2		212398	ENSMUSG00000047604	GO:0003674|GO:0005575|GO:0016055	27412	chr19	41845976	41848132	-	MGI:2673967
223922	10.5826	9.98447	10.2836	9.2952	8.03166	8.66343	9.84294	9.83427	9.83861	Atf7	protein-coding	activating transcription factor 7	1110012F10Rik|9430065F09Rik|AI549878|C130020M04Rik	223922	ENSMUSG00000052414	GO:0003676|GO:0003677|GO:0003700|GO:0005622|GO:0005634|GO:0005737|GO:0006351|GO:0006355|GO:0008134|GO:0008270|GO:0034399|GO:0043565|GO:0046872|GO:0046983|GO:0051019	11909|231991	chr15	102523839	102625421	-	MGI:2443472
211949	10.3286	9.80139	10.065	8.44723	8.46145	8.45434	10.1151	10.585	10.3501	Spsb4	protein-coding	splA/ryanodine receptor domain and SOCS box containing 4	D030068E18Rik|SSB-4|Ssb4	211949	ENSMUSG00000046997	GO:0003674|GO:0005575|GO:0005737|GO:0008150|GO:0035556	14794|268882|74646	chr9	96943482	97018355	-	MGI:2183445|Vega:OTTMUSG00000028991
13838	10.5313	11.4871	11.0092	9.56872	9.22992	9.39932	11.4973	11.1864	11.3419	Epha4	protein-coding	Eph receptor A4	2900005C20Rik|AI385584|Cek8|Hek8|Sek|Sek1|Tyro1|rb	13838	ENSMUSG00000026235	GO:0000166|GO:0004672|GO:0004713|GO:0004714|GO:0005003|GO:0005004|GO:0005005|GO:0005515|GO:0005524|GO:0005737|GO:0005741|GO:0005768|GO:0005783|GO:0005794|GO:0005886|GO:0005887|GO:0006468|GO:0007155|GO:0007169|GO:0007275|GO:0007399|GO:0007411|GO:0007628|GO:0008045|GO:0008347|GO:0009986|GO:0014069|GO:0016020|GO:0016021|GO:0016301|GO:0016310|GO:0016740|GO:0016772|GO:0018108|GO:0021957|GO:0030054|GO:…	13835|13836|13837|13839|13840|13841|13842|13844|13845|13846|13848|270190	chr1	77367185	77515088	-	MGI:98277
18708	11.4503	11.8235	11.6369	10.0876	9.97077	10.0292	11.0221	11.7595	11.3908	Pik3r1	protein-coding	phosphatidylinositol 3-kinase, regulatory subunit, polypeptide 1 (p85 alpha)	AA414921|C530050K14|PI3K|p50alpha|p55alpha|p85alpha	18708	ENSMUSG00000041417	GO:0001934|GO:0001953|GO:0005102|GO:0005158|GO:0005159|GO:0005161|GO:0005168|GO:0005515|GO:0005516|GO:0005622|GO:0005634|GO:0005737|GO:0005829|GO:0005886|GO:0005942|GO:0006006|GO:0006468|GO:0007165|GO:0008022|GO:0008286|GO:0010459|GO:0010628|GO:0014065|GO:0016020|GO:0016301|GO:0016303|GO:0016310|GO:0019901|GO:0019903|GO:0019904|GO:0022408|GO:0030183|GO:0030331|GO:0030335|GO:0030971|GO:0031625|GO:…	18709|18710	chr13	101680762	101768217	-	MGI:97583
140477	10.7781	11.9266	11.3523	9.60786	9.89261	9.75023	11.2128	11.3183	11.2656	Dmbx1	protein-coding	diencephalon/mesencephalon homeobox 1	Atx|Cdmx|Mbx|Otx3	140477	ENSMUSG00000028707	GO:0000122|GO:0003677|GO:0003700|GO:0005634|GO:0005667|GO:0006351|GO:0006355|GO:0007275|GO:0008343|GO:0008344|GO:0042803|GO:0043565|GO:0045892|GO:0046982	12951|14836|15209|18292|18423|18424|19127|195333|27217	chr4	115915119	115939926	-	MGI:2153518|Vega:OTTMUSG00000008711
16795	8.27111	7.89243	8.08177	6.84352	6.12513	6.48432	11.2547	9.7275	10.4911	Large	protein-coding	like-glycosyltransferase	BPFD#36|Gyltl1a|Mbp-1|Mbp1|enr|fg|froggy|mKIAA0609|myd	16795	ENSMUSG00000004383	GO:0005515|GO:0005794|GO:0009101|GO:0016020|GO:0016021|GO:0016740|GO:0016757|GO:0046716	108902|228366	chr8	72814599	73352556	-	MGI:1342270|Vega:OTTMUSG00000030306
21770	10.6772	11.2324	10.9548	9.07717	9.64006	9.35861	10.3497	9.91138	10.1305	Ppp2r5d	protein-coding	protein phosphatase 2, regulatory subunit B (B56), delta isoform	B'delta|TEG-271|Tex271	21770	ENSMUSG00000059409	GO:0001932|GO:0005515|GO:0010976|GO:0031952|GO:0045944|GO:0051388|GO:0071363	225849|226849|26931|26932	chr17	46682991	46705002	-	MGI:2388481
17283	10.1093	10.2977	10.2035	8.28308	8.95789	8.62049	9.82138	10.3487	10.085	Men1	protein-coding	multiple endocrine neoplasia 1	AW045611	17283	ENSMUSG00000024947	GO:0000122|GO:0000165|GO:0000400|GO:0000403|GO:0000785|GO:0001503|GO:0001776|GO:0001933|GO:0002051|GO:0002076|GO:0003677|GO:0003682|GO:0003690|GO:0005515|GO:0005634|GO:0005737|GO:0005829|GO:0006338|GO:0006351|GO:0006355|GO:0006974|GO:0007050|GO:0008285|GO:0009411|GO:0009790|GO:0010332|GO:0016363|GO:0016568|GO:0016571|GO:0030097|GO:0030511|GO:0030674|GO:0031062|GO:0032092|GO:0032154|GO:0032925|GO:…		chr19	6334979	6340894	+	MGI:1316736|Vega:OTTMUSG00000018611
234724	12.2551	12.3527	12.3039	11.4335	10.0203	10.7269	11.7514	12.3533	12.0524	Tat	protein-coding	tyrosine aminotransferase		234724	ENSMUSG00000001670	GO:0003824|GO:0004838|GO:0005739|GO:0006103|GO:0006520|GO:0006536|GO:0006559|GO:0006572|GO:0006979|GO:0008483|GO:0009058|GO:0009072|GO:0009074|GO:0014070|GO:0016597|GO:0016740|GO:0016847|GO:0030170|GO:0042218|GO:0046689|GO:0051384|GO:0080130	229905|70266	chr8	109990436	109999804	+	MGI:98487|Vega:OTTMUSG00000026257
14158	9.74125	10.5493	10.1453	8.68583	8.46452	8.57518	9.98566	9.58	9.78283	Fert2	protein-coding	fer (fms/fps related) protein kinase, testis specific 2	AV082135|C330004K01Rik|Fer|Fert	14158	ENSMUSG00000000127	GO:0000166|GO:0000226|GO:0000278|GO:0001932|GO:0004672|GO:0004713|GO:0004715|GO:0005154|GO:0005515|GO:0005524|GO:0005634|GO:0005737|GO:0005856|GO:0005886|GO:0006468|GO:0006935|GO:0007155|GO:0007165|GO:0008157|GO:0008283|GO:0008289|GO:0010591|GO:0010762|GO:0016020|GO:0016301|GO:0016310|GO:0016740|GO:0016772|GO:0018108|GO:0019221|GO:0030054|GO:0030335|GO:0030838|GO:0031234|GO:0031532|GO:0032496|GO:…	12988|14159|17179|213452	chr17	63863981	64139496	+	MGI:105917
381246	13.1638	12.635	12.8994	11.6321	11.0427	11.3374	12.4755	12.6123	12.5439	Xkr9	protein-coding	X Kell blood group precursor related family member 9 homolog	Gm1620|XRG9	381246	ENSMUSG00000067813	GO:0003674|GO:0005575|GO:0008150|GO:0016020|GO:0016021	219149|228787|319581|381560	chr1	13668771	13701723	+	MGI:2686466|Vega:OTTMUSG00000022137
77634	10.7296	9.98741	10.3585	8.1135	9.48058	8.79704	10.8352	10.7311	10.7831	Snapc3	protein-coding	small nuclear RNA activating complex, polypeptide 3	1810020H02Rik|4930558A07Rik|5031401C21Rik|AI414457|E030018J20Rik	77634	ENSMUSG00000028483	GO:0003677|GO:0005634|GO:0006351|GO:0006355		chr4	83417744	83467597	+	MGI:1916338|Vega:OTTMUSG00000000033
170776	14.5528	14.3955	14.4742	12.8199	13.0074	12.9137	14.1351	13.9501	14.0426	Cd209c	protein-coding	CD209c antigen	SIGNR2|mSIGNR2	170776	ENSMUSG00000040165	GO:0005537|GO:0005575|GO:0008150|GO:0030246|GO:0046872	11889|11890|14128|170779|170780|170786|17312|17474|216864|246278|26888|269799|381809|474145|51811|56619|56620|69142|69165|69810|70192|73149|75863	chr8	3940222	3946863	-	MGI:2157945|Vega:OTTMUSG00000027103
74062	10.5878	9.8265	10.2072	8.08779	9.22991	8.65885	10.7269	9.75875	10.2428	Speer8-ps1	pseudo	spermatogenesis associated glutamate (E)-rich protein 8, pseudogene 1	4933405L09Rik|SPEER-8|Speer8-ps	74062				chr5	14945294	14978541	+	MGI:1921312
13710	13.278	13.287	13.2825	11.6778	11.7917	11.7348	12.3063	12.9422	12.6242	Elf3	protein-coding	E74-like factor 3	ESE-1|ESX|jen	13710	ENSMUSG00000003051	GO:0001824|GO:0003677|GO:0003700|GO:0003713|GO:0005634|GO:0005737|GO:0005794|GO:0006351|GO:0006355|GO:0006954|GO:0007275|GO:0009653|GO:0009790|GO:0030154|GO:0030198|GO:0043565|GO:0045892|GO:0045893|GO:0045944|GO:0060056	13661|13709|13711|14011|30051|56501|69257	chr1	135253574	135258472	-	MGI:1101781
70772	10.3924	10.157	10.2747	8.77235	8.68457	8.72846	10.1289	9.49391	9.81139	Ggnbp1	protein-coding	gametogenetin binding protein 1	0610031G08Rik|mdf	70772	ENSMUSG00000048731	GO:0000266|GO:0005515|GO:0005737|GO:0005739|GO:0005758|GO:0005794|GO:0005886|GO:0007275|GO:0007283|GO:0016020|GO:0030154		chr17	26973179	27036378	+	MGI:3055306|Vega:OTTMUSG00000031014
12591	13.4763	13.4478	13.4621	11.667	12.167	11.917	12.4519	12.6638	12.5579	Cdx2	protein-coding	caudal type homeobox 2	Cdx-2	12591	ENSMUSG00000029646	GO:0000122|GO:0000794|GO:0000976|GO:0001568|GO:0001824|GO:0001829|GO:0001890|GO:0003677|GO:0003690|GO:0003700|GO:0003714|GO:0005515|GO:0005634|GO:0006351|GO:0006355|GO:0006357|GO:0007275|GO:0007389|GO:0008284|GO:0008333|GO:0009952|GO:0017053|GO:0030154|GO:0035019|GO:0043234|GO:0043565|GO:0045197|GO:0045597|GO:0045893|GO:0060711	12590|12592	chr5	147300900	147307249	-	MGI:88361|Vega:OTTMUSG00000037225
17532	11.2306	11.3532	11.2919	9.08141	10.4125	9.74694	11.1874	11.2057	11.1966	Mras	protein-coding	muscle and microspikes RAS	2900078C09Rik|AI326250	17532	ENSMUSG00000032470	GO:0000166|GO:0003924|GO:0005525|GO:0005886|GO:0006184|GO:0007165|GO:0007264|GO:0016020|GO:0030742	140743|14579|15461|16653|18176|19700|19762|19769|20130|353283|56044|56437|64143|66922	chr9	99385420	99436926	-	MGI:1100856|Vega:OTTMUSG00000029468
83435	10.0931	10.732	10.4126	8.64568	9.09785	8.87176	9.97047	9.87636	9.92342	Plekha3	protein-coding	pleckstrin homology domain-containing, family A (phosphoinositide binding specific) member 3	FAPP1	83435	ENSMUSG00000002733	GO:0005543|GO:0005545|GO:0005794|GO:0008289|GO:0016020	231999|68018	chr2	76675315	76697335	+	MGI:1932515|Vega:OTTMUSG00000013129
240255	11.8785	11.4856	11.6821	10.3172	9.97056	10.1439	11.7801	11.4482	11.6142	Ythdc2	protein-coding	YTH domain containing 2	3010002F02Rik|BC037178	240255	ENSMUSG00000034653	GO:0000166|GO:0003676|GO:0004386|GO:0005524|GO:0005575|GO:0008026|GO:0008150|GO:0016787	106794|13211|216877|217207|218629|64340|67487|69192|71715|72162|72831|74691	chr18	44828665	44889720	+	MGI:2448561
272636	11.1708	10.9478	11.0593	9.73228	9.31798	9.52513	10.3259	10.6717	10.4988	Esyt3	protein-coding	extended synaptotagmin-like protein 3	D930024E11|D9Ertd280e|Fam62c|mKIAA4186	272636	ENSMUSG00000037681	GO:0003674|GO:0005575|GO:0005886|GO:0008150|GO:0016020|GO:0016021	23943|244049|52635|78771	chr9	99309967	99358530	-	MGI:1098699
67615	10.9349	10.9265	10.9307	9.15345	9.64076	9.3971	10.4931	10.5621	10.5276	Ube2r2	protein-coding	ubiquitin-conjugating enzyme E2R 2	1200003M11Rik|Cdc34b|Ubc3b	67615	ENSMUSG00000036241	GO:0000166|GO:0004842|GO:0005524|GO:0005575|GO:0006513|GO:0008152|GO:0016874|GO:0016881|GO:0070936	216150	chr4	41136021	41193370	+	MGI:1914865|Vega:OTTMUSG00000006640
20720	10.9721	9.73737	10.3547	9.14176	8.50494	8.82335	10.9791	10.2282	10.6036	Serpine2	protein-coding	serine (or cysteine) peptidase inhibitor, clade E, member 2	B230326M24Rik|PAI-1|PI-7|PI7|PN-1|Spi4	20720	ENSMUSG00000026249	GO:0004867|GO:0005102|GO:0005539|GO:0005576|GO:0005615|GO:0005829|GO:0007275|GO:0007399|GO:0007596|GO:0008201|GO:0008285|GO:0009611|GO:0010466|GO:0010544|GO:0010757|GO:0010766|GO:0010951|GO:0010955|GO:0010976|GO:0014067|GO:0016020|GO:0021683|GO:0030154|GO:0030195|GO:0030308|GO:0030414|GO:0031012|GO:0031091|GO:0031232|GO:0031594|GO:0032940|GO:0033363|GO:0042177|GO:0042628|GO:0043025|GO:0044421|GO:…	116872|11905|18787|18788|20248|20706|20707|20708|20709|20710|20713|20719|20723|20724|20725|20726|238568|241196|282663|319433|380839|381286|383548|394252|435350|544923|66222|66957|67931|71869|93806|97848	chr1	79794321	79858665	-	MGI:101780|Vega:OTTMUSG00000021751
57443	9.52239	10.4986	10.0105	8.18183	8.78317	8.4825	10.2008	10.0373	10.119	Fbxo3	protein-coding	F-box protein 3	1200002G09Rik|1700026K02Rik|AI046358|Fba	57443	ENSMUSG00000027180	GO:0005634		chr2	104027799	104063237	+	MGI:1929084|Vega:OTTMUSG00000014914
80289	10.8718	11.1384	11.0051	9.45211	9.51348	9.48279	10.5078	10.9378	10.7228	Lysmd3	protein-coding	LysM, putative peptidoglycan-binding, domain containing 3	1110030H10Rik|BC003322	80289	ENSMUSG00000035840	GO:0003674|GO:0005575|GO:0008150|GO:0016020|GO:0016021|GO:0016998	75099	chr13	81657806	81671890	+	MGI:1915906
71745	14.0523	13.8607	13.9565	12.5286	12.3422	12.4354	13.6369	13.6972	13.667	Cul2	protein-coding	cullin 2	1300003D18Rik|4932411N15Rik|AI327301|mKIAA4106	71745	ENSMUSG00000024231	GO:0005515|GO:0006511|GO:0030163|GO:0030891|GO:0031461|GO:0031462|GO:0031625|GO:0032403	26554|26965|72584|75717|99375	chr18	3383031	3436700	+	MGI:1918995|Vega:OTTMUSG00000034308
54367	10.7235	10.9863	10.8549	9.36961	9.30567	9.33764	11.5139	9.5505	10.5322	Zfp326	protein-coding	zinc finger protein 326	5730470H14Rik|ZAN75|Znf326	54367	ENSMUSG00000029290	GO:0000993|GO:0003677|GO:0005622|GO:0005634|GO:0006351|GO:0006355|GO:0006397|GO:0008270|GO:0008380|GO:0016363|GO:0032784|GO:0044609|GO:0045893|GO:0046872	54194|56399	chr5	105876568	105915820	+	MGI:1927246|Vega:OTTMUSG00000023428
229593	10.685	9.8887	10.2869	8.44063	9.11883	8.77973	8.85815	9.49413	9.17614	Golph3l	protein-coding	golgi phosphoprotein 3-like	2010204I15Rik|AU015439|AW549227|C77637|Gpp34r	229593	ENSMUSG00000046519	GO:0003674|GO:0005737|GO:0005794|GO:0008150|GO:0008289|GO:0016020	66629	chr3	95588934	95619247	+	MGI:1917129|Vega:OTTMUSG00000042031
16973	11.0055	12.0094	11.5074	9.58696	10.4219	10.0044	10.9772	11.0647	11.021	Lrp5	protein-coding	low density lipoprotein receptor-related protein 5	BMND1|HBM|LR3|LRP7|OPPG|mKIAA4142	16973	ENSMUSG00000024913	GO:0001702|GO:0001944|GO:0002053|GO:0002076|GO:0005515|GO:0005739|GO:0005783|GO:0005886|GO:0006007|GO:0006897|GO:0006917|GO:0007275|GO:0008203|GO:0008217|GO:0008284|GO:0009952|GO:0015026|GO:0016020|GO:0016021|GO:0016055|GO:0017147|GO:0030278|GO:0033690|GO:0035019|GO:0035108|GO:0035426|GO:0042074|GO:0042632|GO:0042733|GO:0042813|GO:0042981|GO:0043235|GO:0044332|GO:0045598|GO:0045600|GO:0045668|GO:…	13645|14725|16835|16971|16974|16975|18073|18074|20660|22359|228357|94217	chr19	3584825	3686564	-	MGI:1278315|Vega:OTTMUSG00000042195
14536	13.0524	12.4563	12.7544	11.3948	11.1149	11.2549	12.5479	12.3785	12.4632	Nr6a1	protein-coding	nuclear receptor subfamily 6, group A, member 1	1700113M01Rik|Gcnf|NCNF|RTR	14536	ENSMUSG00000063972	GO:0000122|GO:0003677|GO:0003700|GO:0003707|GO:0005515|GO:0005634|GO:0005667|GO:0006351|GO:0006355|GO:0007275|GO:0007283|GO:0008270|GO:0030154|GO:0042803|GO:0043401|GO:0043565|GO:0046872	26423|26424	chr2	38723374	38926503	-	MGI:1352459|Vega:OTTMUSG00000012347
211389	9.98556	9.97162	9.97859	9.7452	7.22426	8.48473	9.91071	10.4913	10.201	Suox	protein-coding	sulfite oxidase		211389	ENSMUSG00000049858	GO:0005739|GO:0005758|GO:0005829|GO:0007584|GO:0008482|GO:0009055|GO:0016491|GO:0020037|GO:0030151|GO:0043546|GO:0046872|GO:0055114		chr10	128669887	128673918	-	MGI:2446117
80985	12.0437	12.1057	12.0747	10.8751	10.2898	10.5824	12.0599	12.4223	12.2411	Trim44	protein-coding	tripartite motif-containing 44	Dipb|Mc7	80985	ENSMUSG00000027189	GO:0005622|GO:0008270|GO:0046872		chr2	102300119	102400900	-	MGI:1931835|Vega:OTTMUSG00000014822
18129	10.719	11.2987	11.0089	9.61364	9.42926	9.52145	11.7773	10.9848	11.3811	Notch2	protein-coding	notch 2	AI853703|N2	18129	ENSMUSG00000027878	GO:0001701|GO:0001709|GO:0001890|GO:0001947|GO:0002011|GO:0002437|GO:0003184|GO:0005509|GO:0005515|GO:0005634|GO:0005886|GO:0005887|GO:0006351|GO:0006355|GO:0006959|GO:0007050|GO:0007219|GO:0007275|GO:0007368|GO:0008285|GO:0009887|GO:0009986|GO:0016020|GO:0016021|GO:0016049|GO:0019899|GO:0030154|GO:0030326|GO:0042060|GO:0043065|GO:0045672|GO:0046579|GO:0046849|GO:0050793|GO:0051059|GO:0060413|GO:…	13388|13389|16449|16450|170788|18128|18131|18132|208777|227325|241324|54485	chr3	98013538	98150367	+	MGI:97364
71876	10.1773	10.1453	10.1613	9.69624	7.65614	8.67619	10.4465	9.47036	9.95843	Mlf1ip	protein-coding	myeloid leukemia factor 1 interacting protein	1700029A22Rik	71876	ENSMUSG00000031629	GO:0000775|GO:0000776|GO:0005515|GO:0005634|GO:0005694|GO:0005737|GO:0005813|GO:0006351|GO:0006355|GO:0008150		chr8	46552069	46579584	+	MGI:1919126|Vega:OTTMUSG00000031616
319758	10.8638	10.5701	10.717	9.07221	9.4017	9.23695	11.0484	11.4188	11.2336	Rfx7	protein-coding	regulatory factor X, 7	2510005N23Rik|9930116O05Rik|D130086K05Rik|Rfxdc2	319758	ENSMUSG00000037674	GO:0003674|GO:0005575|GO:0008150	53970	chr9	72532240	72622949	+	MGI:2442675
228607	9.94239	10.2913	10.1168	8.36401	8.9121	8.63805	9.541	9.88397	9.71248	Mavs	protein-coding	mitochondrial antiviral signaling protein	D430028G21Rik|IPS-1|Visa|cardif	228607	ENSMUSG00000037523	GO:0001934|GO:0002218|GO:0002230|GO:0004871|GO:0005515|GO:0005739|GO:0005741|GO:0005777|GO:0005778|GO:0007165|GO:0009615|GO:0016020|GO:0016021|GO:0019901|GO:0031966|GO:0032727|GO:0032728|GO:0032757|GO:0032760|GO:0033160|GO:0042742|GO:0042993|GO:0043123|GO:0045071|GO:0045087|GO:0045944|GO:0050700|GO:0051091|GO:0051607|GO:0060340|GO:0071360|GO:0071651|GO:0071660|GO:1900063		chr2	131234063	131248024	+	MGI:2444773|Vega:OTTMUSG00000016041
213742	16.2746	15.9878	16.1312	14.9667	14.3421	14.6544	15.2077	15.2104	15.2091	Xist	miscRNA	inactive X specific transcripts	A430022B11|AI314753	213742		GO:0005694|GO:0009048		chrX	103460373	103483233	-	MGI:98974
20969	11.1169	10.0703	10.5936	9.35871	8.87853	9.11862	10.2322	10.7599	10.4961	Sdc1	protein-coding	syndecan 1	AA408134|AA409076|CD138|Sstn|Synd|Synd1|syn-1	20969	ENSMUSG00000020592	GO:0001948|GO:0005576|GO:0005737|GO:0005925|GO:0008022|GO:0008092|GO:0009897|GO:0009986|GO:0016020|GO:0016021|GO:0043234|GO:0048627|GO:0060070	15529|20970|20971	chr12	8771396	8793687	+	MGI:1349162|Vega:OTTMUSG00000033390
224143	10.5792	10.4849	10.5321	9.61131	8.50848	9.0599	10.5564	11.2791	10.9177	Poglut1	protein-coding	protein O-glucosyltransferase 1	9630046K23Rik|Ktelc1|Rumi	224143	ENSMUSG00000034064	GO:0005783|GO:0005788|GO:0006493|GO:0008152|GO:0008593|GO:0016740|GO:0016757|GO:0035251|GO:0035252|GO:0046527|GO:0072358	68304|72050	chr16	38525180	38550184	-	MGI:2444232|Vega:OTTMUSG00000028147
434204	12.6879	12.853	12.7705	10.9123	11.6885	11.3004	12.4427	12.6338	12.5382	Whamm	protein-coding	WAS protein homolog associated with actin, golgi membranes and microtubules	BB081391|Whdc1|mKIAA1971	434204	ENSMUSG00000045795	GO:0003674|GO:0003779|GO:0005737|GO:0005794|GO:0008150|GO:0016020|GO:0031410	57748	chr7	81571292	81596836	+	MGI:2142282
668661	11.5305	11.2018	11.3661	10.1183	9.67575	9.89704	11.9976	11.1509	11.5742	2410002F23Rik	protein-coding	RIKEN cDNA 2410002F23 gene		668661	ENSMUSG00000045411	GO:0003674|GO:0005575|GO:0008150	14349	chr7	44246722	44252319	+	MGI:1914226|Vega:OTTMUSG00000023110
319520	9.56542	10.743	10.1542	8.17627	9.19909	8.68768	9.53833	9.45532	9.49682	Dusp4	protein-coding	dual specificity phosphatase 4	2700078F24Rik|AI844617|BB104621|E130306H24Rik|MKP2	319520	ENSMUSG00000031530	GO:0000188|GO:0001706|GO:0004721|GO:0004725|GO:0005634|GO:0005654|GO:0006470|GO:0008138|GO:0008330|GO:0016311|GO:0016787|GO:0016791|GO:0017017|GO:0035335	13537|18218|19252|231637|235584|237860|240672|245857|56405|63953|67446|67603|68082|70686|73547|75219|75590	chr8	34807610	34819894	+	MGI:2442191|Vega:OTTMUSG00000016984
100312563	10.1979	9.96593	10.0819	9.31258	7.92178	8.61718	8.56246	9.3036	8.93304	Vmn1r-ps135	pseudo	vomeronasal 1 receptor, pseudogene 135		100312563				chr13	23268880	23269501	+	MGI:4439317
22715	9.02337	9.75097	9.38717	8.63431	7.22517	7.92974	9.88319	10.3695	10.1263	Zfp57	protein-coding	zinc finger protein 57	G19|Zfp-57	22715	ENSMUSG00000036036	GO:0000122|GO:0003676|GO:0003677|GO:0005515|GO:0005622|GO:0005634|GO:0005720|GO:0006349|GO:0006351|GO:0006355|GO:0007275|GO:0008270|GO:0043045|GO:0046872		chr17	37001163	37010729	+	MGI:99204|Vega:OTTMUSG00000037387
100861916	10.6501	10.5179	10.584	9.06397	9.19233	9.12815	10.7577	10.6779	10.7178	LOC100861916	protein-coding	zinc finger protein 292-like		100861916				chr16	64786675	64851652	-
71972	10.0005	10.4185	10.2095	8.52135	8.99261	8.75698	10.8176	9.82684	10.3222	Dnmbp	protein-coding	dynamin binding protein	2410003L07Rik|2410003M15Rik|TUBA	71972	ENSMUSG00000025195	GO:0005085|GO:0005089|GO:0005515|GO:0005622|GO:0005737|GO:0005794|GO:0005856|GO:0030054|GO:0035023|GO:0035556|GO:0045202	328967|77669	chr19	43847967	43940165	-	MGI:1917352
353187	10.8245	10.441	10.6328	9.09989	9.26189	9.18089	11.3636	11.4681	11.4158	Nr1d2	protein-coding	nuclear receptor subfamily 1, group D, member 2	RVR|Rev-erb	353187	ENSMUSG00000021775	GO:0003677|GO:0003700|GO:0003707|GO:0004887|GO:0005515|GO:0005634|GO:0006351|GO:0006355|GO:0008270|GO:0030522|GO:0043401|GO:0043565|GO:0046872	19013|19015|19016|19883|19885|217166|225998	chr14	18204056	18239106	-	MGI:2449205|Vega:OTTMUSG00000033210
71228	10.6671	10.6003	10.6337	8.51338	9.877	9.19519	9.96608	10.2994	10.1327	Dlg5	protein-coding	discs, large homolog 5 (Drosophila)	4933429D20Rik|T25557|mKIAA0583	71228	ENSMUSG00000021782	GO:0005913|GO:0008013|GO:0008092|GO:0008150	21872|21873|27375	chr14	24133953	24245920	-	MGI:1918478|Vega:OTTMUSG00000036719
320717	10.756	10.5699	10.663	9.6972	8.75328	9.22524	10.5036	11.0389	10.7712	Pptc7	protein-coding	PTC7 protein phosphatase homolog (S. cerevisiae)	9130017A15Rik|AA672638|AI848390|TA-PP2C	320717	ENSMUSG00000038582	GO:0003674|GO:0003824|GO:0004721|GO:0005739|GO:0008150|GO:0016787|GO:0046872		chr5	122284398	122324281	+	MGI:2444593|Vega:OTTMUSG00000026703
14456	9.96626	10.4357	10.201	8.57511	8.95345	8.76428	10.8415	10.3269	10.5842	Gas6	protein-coding	growth arrest specific 6	Gas-6	14456	ENSMUSG00000031451	GO:0001764|GO:0001786|GO:0001934|GO:0001961|GO:0003104|GO:0005102|GO:0005245|GO:0005509|GO:0005576|GO:0005615|GO:0005622|GO:0005737|GO:0006468|GO:0006909|GO:0007165|GO:0007167|GO:0007596|GO:0009267|GO:0010628|GO:0010804|GO:0010934|GO:0018105|GO:0019064|GO:0019079|GO:0030296|GO:0030971|GO:0031589|GO:0032008|GO:0032148|GO:0032689|GO:0032715|GO:0032720|GO:0032825|GO:0033138|GO:0033159|GO:0035457|GO:…	19128|20415	chr8	13465374	13494535	-	MGI:95660
74068	10.9335	10.8741	10.9038	9.11921	9.819	9.46911	10.9216	10.5303	10.7259	Asz1	protein-coding	ankyrin repeat, SAM and basic leucine zipper domain containing 1	4933400N19Rik|Gasz|ORF3	74068	ENSMUSG00000010796	GO:0004871|GO:0005515|GO:0005737|GO:0007126|GO:0007140|GO:0007275|GO:0007281|GO:0007283|GO:0030154|GO:0031047|GO:0034587|GO:0043046|GO:0071546		chr6	18050964	18109061	-	MGI:1921318|Vega:OTTMUSG00000023407
67749	10.3539	10.6234	10.4886	9.81307	8.3043	9.05868	9.72946	9.95443	9.84195	Mgarp	protein-coding	mitochondria localized glutamic acid rich protein	4930583H14Rik|AI195347|CESP-1|HUMMR|Osap|Qsap	67749	ENSMUSG00000037161	GO:0005515|GO:0005622|GO:0005739|GO:0005741|GO:0006626|GO:0008089|GO:0008090|GO:0010822|GO:0016020|GO:0016021|GO:0019896|GO:0031307|GO:0071383|GO:0071456|GO:0097211		chr3	51388413	51396547	-	MGI:1914999|Vega:OTTMUSG00000022051
230157	11.5746	11.9364	11.7555	10.4116	10.2465	10.329	12.2458	12.3795	12.3126	Tmeff1	protein-coding	transmembrane protein with EGF-like and two follistatin-like domains 1	A830033E11|M7365|Tr1	230157	ENSMUSG00000028347	GO:0005886|GO:0007275|GO:0016020|GO:0016021	12223|21802|56363	chr4	48585193	48663131	+	MGI:1926810|Vega:OTTMUSG00000006852
73379	11.3163	9.89542	10.6059	10.6888	7.69159	9.19019	11.3586	11.2612	11.3099	Dcbld2	protein-coding	discoidin, CUB and LCCL domain containing 2	1700055P21Rik|AW146002|CLCP1|Esdn	73379	ENSMUSG00000035107	GO:0005887|GO:0007155|GO:0009986|GO:0016020|GO:0016021|GO:0030308|GO:0042060	13612|17304|18186|18187|20147|66686	chr16	58408535	58469745	+	MGI:1920629|Vega:OTTMUSG00000025632
12663	7.92347	10.2667	9.09506	7.12697	8.24349	7.68523	10.4578	9.79868	10.1282	Chml	protein-coding	choroideremia-like	AI450814|E030003F13Rik|REP-2|Rep2	12663	ENSMUSG00000078185	GO:0004663|GO:0005096|GO:0005968|GO:0006886	12662|14567	chr1	175682238	175688353	-	MGI:101913|Vega:OTTMUSG00000021480
212307	10.5062	11.0407	10.7735	9.67123	9.06579	9.36851	11.2572	11.6638	11.4605	Mapre2	protein-coding	microtubule-associated protein, RP/EB family, member 2	AI314113|C820009F03Rik|D18Abb1e|EB1|EB2|RP1	212307	ENSMUSG00000024277	GO:0005737|GO:0005856|GO:0005874|GO:0007049|GO:0007067|GO:0008017|GO:0015630|GO:0051301	100732|13589	chr18	23752333	23893861	+	MGI:106271|Vega:OTTMUSG00000028208
15357	11.6952	11.6718	11.6835	10.1809	10.3823	10.2816	11.4025	11.2955	11.349	Hmgcr	protein-coding	3-hydroxy-3-methylglutaryl-Coenzyme A reductase	HMG-CoAR|Red	15357	ENSMUSG00000021670	GO:0004420|GO:0005778|GO:0005783|GO:0006695|GO:0006743|GO:0008284|GO:0008299|GO:0008542|GO:0009790|GO:0010664|GO:0010666|GO:0016491|GO:0032874|GO:0042282|GO:0042803|GO:0043066|GO:0043231|GO:0043407|GO:0045908|GO:0048643|GO:0048661|GO:0050662|GO:0051262|GO:0055114|GO:0061045|GO:0061179|GO:0070374|GO:0070402		chr13	96648962	96670936	-	MGI:96159|Vega:OTTMUSG00000035511
69737	12.9202	13.268	13.0941	11.7959	11.6219	11.7089	12.3963	12.6651	12.5307	Ttl	protein-coding	tubulin tyrosine ligase	2410003M22Rik|2700049H19Rik|AI848570	69737	ENSMUSG00000027394	GO:0000166|GO:0000226|GO:0004835|GO:0005524|GO:0005874|GO:0006464|GO:0008152|GO:0016874|GO:0030516	100216474|101100|237930|239591|269954|319953|320244|330010|67534|70892|74410|74711	chr2	129065947	129096283	+	MGI:1916987|Vega:OTTMUSG00000015410
227525	12.3767	12.4782	12.4275	10.7569	11.3353	11.0461	12.2167	12.3842	12.3004	Dclre1c	protein-coding	DNA cross-link repair 1C, PSO2 homolog (S. cerevisiae)	9930121L06Rik|AI661365|Art|Snm1l	227525	ENSMUSG00000026648	GO:0000014|GO:0000723|GO:0004518|GO:0004519|GO:0004527|GO:0005634|GO:0006281|GO:0006302|GO:0006310|GO:0006974|GO:0008409|GO:0010212|GO:0016787|GO:0030183|GO:0051276	140917|55947	chr2	3424131	3461116	+	MGI:2441769|Vega:OTTMUSG00000010775
101056014	13.3297	13.0536	13.1916	11.6941	11.928	11.8111	12.5811	11.3007	11.9409	LOC101056014	pseudo	uncharacterized LOC101056014		101056014				chr17	39843935	39898385	-
101437	12.472	12.4907	12.4814	11.198	11.0131	11.1055	12.1728	12.3648	12.2688	Dhx32	protein-coding	DEAH (Asp-Glu-Ala-His) box polypeptide 32	3110079L04Rik|4732469F02Rik|AA408140|Ddx32	101437	ENSMUSG00000030986	GO:0000166|GO:0003674|GO:0004386|GO:0005524|GO:0005575|GO:0005634|GO:0005739|GO:0008150|GO:0016787	13204|93838	chr7	133720935	133782726	-	MGI:2141813|Vega:OTTMUSG00000022581
67826	10.5813	10.5277	10.5545	8.63643	9.73166	9.18405	10.0048	10.153	10.0789	Snap47	protein-coding	synaptosomal-associated protein, 47	1110031B06Rik|SNAP-47	67826	ENSMUSG00000009894	GO:0003674|GO:0005575|GO:0005737|GO:0008150|GO:0016020		chr11	59407150	59449956	-	MGI:1915076|Vega:OTTMUSG00000005789
74492	9.94239	9.9193	9.93084	7.76587	9.35603	8.56095	9.56513	10.8427	10.2039	Kbtbd13	protein-coding	kelch repeat and BTB (POZ) domain containing 13	5430433E21Rik	74492	ENSMUSG00000054978	GO:0003674|GO:0005575|GO:0005737|GO:0008150	212390|224023|225266|232539|234378|234796|236904|242521|242721|244923|245683|546611|546648|67455|74901	chr9	65388684	65391652	-	MGI:1921742
56217	11.1748	11.6965	11.4356	10.2586	9.88314	10.0709	10.979	10.8244	10.9017	Mpp5	protein-coding	membrane protein, palmitoylated 5 (MAGUK p55 subfamily member 5)	3830420B02Rik|AI255216|AI644496|Pals1	56217	ENSMUSG00000021112	GO:0004385|GO:0005515|GO:0005737|GO:0005886|GO:0005923|GO:0016020|GO:0016021|GO:0019904|GO:0030054|GO:0032287|GO:0032288|GO:0035749|GO:0035750|GO:0043219|GO:0043220|GO:0043234|GO:0046939|GO:0090002	12361|13383|13384|13385|17524|227157|23859|50997|53310|56524|75739	chr12	78748911	78840713	+	MGI:1927339
56873	10.9711	11.0268	10.9989	9.54637	9.72229	9.63433	10.5835	11.2513	10.9174	Lmbr1	protein-coding	limb region 1	1110048D14Rik|AU017641	56873	ENSMUSG00000010721	GO:0016020|GO:0016021|GO:0035116|GO:0042733	74775	chr5	29229802	29378390	-	MGI:1861746
58998	10.2967	9.78711	10.0419	8.35524	9.00546	8.68035	10.0486	8.35663	9.20263	Pvrl3	protein-coding	poliovirus receptor-related 3	2610301B19Rik|3000002N23Rik|4921513D19Rik|AA407785|AU016832|AW538082|CD113	58998	ENSMUSG00000022656	GO:0002089|GO:0005515|GO:0005886|GO:0005911|GO:0005913|GO:0007155|GO:0007156|GO:0009566|GO:0016020|GO:0016021|GO:0016337|GO:0042803|GO:0043296|GO:0050839|GO:0060042	19294|239857|260299|52118|54698|54725|58235|71740|94332	chr16	46394858	46496967	-	MGI:1930171|Vega:OTTMUSG00000014968
72634	9.45478	10.3722	9.9135	9.46946	7.64172	8.55559	9.97502	10.1135	10.0442	Tdrkh	protein-coding	tudor and KH domain containing protein	2700091C21Rik|Tdrd2	72634	ENSMUSG00000041912	GO:0003723|GO:0005515|GO:0005737|GO:0005739|GO:0008150	100121|214575	chr3	94413296	94432634	+	MGI:1919884
70974	10.4808	10.7043	10.5925	9.45667	9.01841	9.23754	11.8245	11.6499	11.7372	Pgm2l1	protein-coding	phosphoglucomutase 2-like 1	4931406N15Rik|AI553438|BM32A	70974	ENSMUSG00000030729	GO:0004614|GO:0005829|GO:0005975|GO:0006006|GO:0016052|GO:0016740|GO:0016853|GO:0016868|GO:0047933	66681	chr7	100227607	100278872	+	MGI:1918224|Vega:OTTMUSG00000032728
211135	10.757	10.8457	10.8014	9.99342	8.89974	9.44658	10.9092	10.8012	10.8552	D130040H23Rik	protein-coding	RIKEN cDNA D130040H23 gene		211135		GO:0003674|GO:0005575|GO:0008150		chr8	69271080	69303375	+	MGI:2444324
70640	12.5958	12.1388	12.3673	11.1804	10.8505	11.0154	12.2376	12.1177	12.1777	Dcp2	protein-coding	DCP2 decapping enzyme homolog (S. cerevisiae)	2410015D23Rik|5730537H01Rik|AL118268	70640	ENSMUSG00000024472	GO:0000184|GO:0000932|GO:0003723|GO:0005634|GO:0005737|GO:0016442|GO:0016787|GO:0030145|GO:0046872|GO:0071044		chr18	44380500	44424969	+	MGI:1917890
234463	11.8403	12.523	12.1816	10.8694	10.7914	10.8304	12.2308	12.3734	12.3021	Tmem184c	protein-coding	transmembrane protein 184C	8430433H16Rik|AI645453|AL033298|BC004056|Tmem34	234463	ENSMUSG00000031617	GO:0003674|GO:0008150|GO:0016020|GO:0016021	223693|231832	chr8	77595978	77610653	-	MGI:2384562|Vega:OTTMUSG00000024397
268670	10.4043	9.56292	9.98359	8.52906	8.73641	8.63274	10.5367	9.49472	10.0157	Zfp759	protein-coding	zinc finger protein 759	BC028265|Rslcan-8|Rslcan8	268670	ENSMUSG00000057396	GO:0003674|GO:0005575|GO:0008150|GO:0046872	212569|218314|22746|238690|238722|407812|408068|431706|432769|56220|72958|78251	chr13	67128228	67141787	+	MGI:2446280
18015	11.1845	10.7993	10.9919	9.95985	9.32459	9.64222	9.70002	10.566	10.133	Nf1	protein-coding	neurofibromatosis 1	AW494271|E030030H24Rik|Nf-1	18015	ENSMUSG00000020716	GO:0000165|GO:0001649|GO:0001656|GO:0001666|GO:0001889|GO:0001937|GO:0001938|GO:0001952|GO:0001953|GO:0005096|GO:0005099|GO:0005515|GO:0005622|GO:0005634|GO:0005737|GO:0006469|GO:0007154|GO:0007165|GO:0007265|GO:0007406|GO:0007420|GO:0007422|GO:0007507|GO:0007519|GO:0008017|GO:0008285|GO:0008542|GO:0014044|GO:0014065|GO:0014069|GO:0016020|GO:0016525|GO:0021510|GO:0021897|GO:0021915|GO:0021987|GO:…		chr11	79339892	79581609	+	MGI:97306|Vega:OTTMUSG00000000164
72759	11.7753	11.3358	11.5556	10.3954	10.0177	10.2066	11.4164	11.2521	11.3342	Tmem135	protein-coding	transmembrane protein 135	2810439K08Rik|AW319712|PMP52	72759	ENSMUSG00000039428	GO:0003674|GO:0005777|GO:0007031|GO:0016020|GO:0016021		chr7	89139721	89338787	-	MGI:1920009|Vega:OTTMUSG00000030735
209558	10.4077	9.14704	9.77737	9.26447	7.59755	8.43101	10.4474	10.9251	10.6862	Enpp3	protein-coding	ectonucleotide pyrophosphatase/phosphodiesterase 3	AI876438|CD203c	209558	ENSMUSG00000019989	GO:0003676|GO:0003824|GO:0004528|GO:0004551|GO:0005044|GO:0005576|GO:0006796|GO:0006955|GO:0008152|GO:0009143|GO:0016020|GO:0016021|GO:0016787|GO:0030247|GO:0035529|GO:0046872|GO:0047429|GO:0048471	18605|18606|224794|238011|320981|83965	chr10	24773814	24836195	-	MGI:2143702
17075	13.5333	13.2691	13.4012	12.127	11.9843	12.0557	12.8839	12.3988	12.6413	Epcam	protein-coding	epithelial cell adhesion molecule	CD326|EGP|EGP-2|Egp314|Ep-CAM|GA733-2|Ly74|TROP1|Tacsd1|Tacstd1|gp40	17075	ENSMUSG00000045394	GO:0005886|GO:0005923|GO:0008284|GO:0009986|GO:0016020|GO:0016021|GO:0016323|GO:0016324|GO:0016328|GO:0030054	56753	chr17	87635979	87651127	+	MGI:106653
22594	12.5881	12.7682	12.6782	11.405	11.2702	11.3376	12.0968	12.4838	12.2903	Xrcc1	protein-coding	X-ray repair complementing defective repair in Chinese hamster cells 1	Xrcc-1	22594	ENSMUSG00000051768	GO:0000012|GO:0003684|GO:0005634|GO:0006281|GO:0006974|GO:0021766		chr7	24546295	24573438	+	MGI:99137
57895	10.5541	9.93092	10.2425	8.32654	9.47932	8.90293	10.0066	8.63134	9.31897	Ccdc126	protein-coding	coiled-coil domain containing 126	6330407D12Rik|AA675040|AI465320|AL022711	57895	ENSMUSG00000050786	GO:0003674|GO:0005575|GO:0005576|GO:0008150		chr6	49319353	49341581	+	MGI:1889376|Vega:OTTMUSG00000022930
26383	10.2279	9.82244	10.0252	8.41372	8.96366	8.68869	8.48207	9.71983	9.10095	Fto	protein-coding	fat mass and obesity associated	AW743446|mKIAA1752	26383	ENSMUSG00000055932	GO:0001659|GO:0005634|GO:0006281|GO:0006307|GO:0006974|GO:0008198|GO:0010883|GO:0016491|GO:0016702|GO:0035515|GO:0035516|GO:0035552|GO:0035553|GO:0040014|GO:0042245|GO:0043734|GO:0044065|GO:0046872|GO:0055114|GO:0060612|GO:0070350|GO:0070989|GO:0080111		chr8	91313525	91668433	+	MGI:1347093|Vega:OTTMUSG00000025730
230972	10.4328	11.089	10.7609	9.89553	8.96109	9.42831	10.0308	10.4952	10.263	Arhgef16	protein-coding	Rho guanine nucleotide exchange factor (GEF) 16		230972	ENSMUSG00000029032	GO:0005085|GO:0005089|GO:0005543|GO:0005622|GO:0005737|GO:0017048|GO:0030165|GO:0030971|GO:0032863|GO:0032864|GO:0035023|GO:0050790|GO:0060326|GO:0090004	213649|442801|53972|54324|622434	chr4	154278470	154301663	-	MGI:2446219|Vega:OTTMUSG00000010513
627049	10.626	11.5464	11.0862	9.06947	10.4381	9.75378	10.7813	11.4226	11.1019	Zfp800	protein-coding	zinc finger protein 800	AA407452|Znf800	627049	ENSMUSG00000039841	GO:0003676|GO:0003677|GO:0005622|GO:0005634|GO:0006351|GO:0006355|GO:0008150|GO:0008270|GO:0046872		chr6	28239931	28397975	-	MGI:1889334|Vega:OTTMUSG00000021280
77097	10.3552	9.73643	10.0458	8.82941	8.60333	8.71637	8.66656	9.46681	9.06669	Tanc2	protein-coding	tetratricopeptide repeat, ankyrin repeat and coiled-coil containing 2	3526402J09Rik|5730590C14Rik	77097	ENSMUSG00000053580	GO:0001701|GO:0003674|GO:0005575	105522|108857|109676|11733|11735|16348|21951|237615|329154|66860|74493|81702|99696	chr11	105589986	105929303	+	MGI:2444121|Vega:OTTMUSG00000002986
52009	11.3026	11.6452	11.4739	9.83846	10.4655	10.152	11.9023	11.6176	11.76	Hn1l	protein-coding	hematological and neurological expressed 1-like	2810430B18Rik|AL022629|C16orf34|D17Ertd441e	52009	ENSMUSG00000024165	GO:0005634|GO:0005737|GO:0005886		chr17	24937419	24960623	-	MGI:1196260
28010	10.121	9.90542	10.0132	8.86172	8.52372	8.69272	9.54078	10.0357	9.78826	Miip	protein-coding	migration and invasion inhibitory protein	AA553001|AI853621|D4Wsu114e|IIP45	28010	ENSMUSG00000029022	GO:0003674|GO:0005575|GO:0008150		chr4	147860778	147868719	-	MGI:106506|Vega:OTTMUSG00000010653
236794	12.1993	11.9974	12.0983	11.5286	10.0385	10.7836	11.5077	11.6907	11.5992	Slc9a6	protein-coding	solute carrier family 9 (sodium/hydrogen exchanger), member 6	3732426M05|6430520C02Rik|NHE6|mKIAA0267	236794	ENSMUSG00000060681	GO:0003674|GO:0005739|GO:0005789|GO:0005886|GO:0006810|GO:0006811|GO:0006814|GO:0008150|GO:0015297|GO:0016021|GO:0031901|GO:0055038|GO:0055085	105243|110895|20544|226999|236727|277973|331004|77031	chrX	56609835	56664230	+	MGI:2443511|Vega:OTTMUSG00000017578
78903	11.0342	10.6986	10.8664	8.9225	10.1813	9.55188	10.6536	10.8811	10.7673	Wrnip1	protein-coding	Werner helicase interacting protein 1	4833444L21Rik|WHIP|Wrnip	78903	ENSMUSG00000021400	GO:0000166|GO:0000731|GO:0003677|GO:0005515|GO:0005524|GO:0005634|GO:0005739|GO:0006200|GO:0006260|GO:0006281|GO:0006974|GO:0016787|GO:0016887|GO:0017111|GO:0030174|GO:0048471		chr13	32802030	32822610	+	MGI:1926153|Vega:OTTMUSG00000000693
104709	9.55026	9.58901	9.56964	8.31442	8.19711	8.25576	9.7872	10.2728	10.03	Pik3r6	protein-coding	phosphoinositide-3-kinase, regulatory subunit 6	BB220380|p84|p84 PIKAP|p87(PIKAP)|p87PIKAP	104709	ENSMUSG00000046207	GO:0005737|GO:0005944|GO:0007186|GO:0016020|GO:0043406|GO:0043551|GO:0045766|GO:0046934|GO:0046935	320207	chr11	68503019	68552698	+	MGI:2144613|Vega:OTTMUSG00000005945
18117	10.8802	11.0938	10.987	9.50994	9.83838	9.67416	10.6848	9.96766	10.3262	Emc8	protein-coding	ER membrane protein complex subunit 8	Cox4nb|Fam158b|Noc4	18117	ENSMUSG00000031819	GO:0003674|GO:0005737|GO:0005739|GO:0008150|GO:0072546	85308	chr8	120653914	120668112	-	MGI:1343095
78334	11.5724	11.7356	11.654	10.7903	9.89282	10.3415	10.9334	11.4654	11.1994	Cdk19	protein-coding	cyclin-dependent kinase 19	2700084L06Rik|AI845279|AW228747|CDK11|Cdc2l6|mKIAA1028	78334	ENSMUSG00000038481	GO:0000166|GO:0004672|GO:0004674|GO:0004693|GO:0005524|GO:0005575|GO:0006468|GO:0016301|GO:0016310|GO:0016740|GO:0016772|GO:0051301	264064	chr10	40339564	40483818	+	MGI:1925584
83557	14.1053	14.1193	14.1123	12.8956	12.7159	12.8058	13.4266	13.7085	13.5675	Lin28a	protein-coding	lin-28 homolog A (C. elegans)	AL024421|ENSMUSG00000070700|Gm10299|Lin-28|Lin28|Tex17|lin-28A	83557	ENSMUSG00000050966	GO:0000932|GO:0003676|GO:0003677|GO:0003723|GO:0003729|GO:0005634|GO:0005730|GO:0005737|GO:0006355|GO:0007281|GO:0008270|GO:0010494|GO:0010586|GO:0010587|GO:0019827|GO:0031047|GO:0031054|GO:0031123|GO:0031369|GO:0035198|GO:0045666|GO:0045686|GO:0045727|GO:0046872|GO:0048863|GO:0060964	380669	chr4	134003330	134018816	-	MGI:1890546|Vega:OTTMUSG00000010211
20482	10.7499	11.2342	10.9921	9.212	10.1632	9.6876	11.2816	10.8939	11.0878	Skil	protein-coding	SKI-like	9130011J04Rik|Skir|SnoN|SnoN2|sno|sno-dE3	20482	ENSMUSG00000027660	GO:0000122|GO:0000166|GO:0001669|GO:0001825|GO:0002260|GO:0003682|GO:0003714|GO:0005515|GO:0005634|GO:0005737|GO:0007050|GO:0007179|GO:0007519|GO:0016605|GO:0019904|GO:0030512|GO:0032403|GO:0042981|GO:0045596|GO:0046332|GO:0050772|GO:0070207|GO:0070208|GO:0070306|GO:0070848	20481|207667|664805	chr3	31095061	31122577	+	MGI:106203|Vega:OTTMUSG00000027813
30939	9.97218	10.4914	10.2318	9.03704	8.82543	8.93123	9.28704	10.7033	9.99519	Pttg1	protein-coding	pituitary tumor-transforming gene 1	AW555095|C87862|Pttg|Pttg3	30939	ENSMUSG00000020415	GO:0001558|GO:0004869|GO:0005634|GO:0005737|GO:0006259|GO:0006281|GO:0006974|GO:0007049|GO:0007059|GO:0007067|GO:0008285|GO:0009987|GO:0010951|GO:0017124|GO:0031072|GO:0043022|GO:0045143|GO:0051276|GO:0051301		chr11	43420248	43426248	-	MGI:1353578|Vega:OTTMUSG00000005453
229285	11.7816	11.8428	11.8122	10.3352	10.7261	10.5307	11.8031	11.9458	11.8745	Spg20	protein-coding	spastic paraplegia 20, spartin (Troyer syndrome) homolog (human)	AI840044|C79168|SPARTIN|TAHCCP1|mKIAA0610	229285	ENSMUSG00000036580	GO:0000910|GO:0005515|GO:0005737|GO:0005741|GO:0005811|GO:0030514|GO:0031625|GO:0034389|GO:0045202|GO:0048698|GO:0050905|GO:0051881|GO:0060612		chr3	55112108	55137332	+	MGI:2139806|Vega:OTTMUSG00000026686
13206	10.9332	10.46	10.6966	9.1525	9.68281	9.41766	12.2435	11.2441	11.7438	Ddx4	protein-coding	DEAD (Asp-Glu-Ala-Asp) box polypeptide 4	AV206478|Mvh|VASA	13206	ENSMUSG00000021758	GO:0000166|GO:0000237|GO:0003676|GO:0004386|GO:0005515|GO:0005524|GO:0005634|GO:0005737|GO:0007141|GO:0007275|GO:0007283|GO:0008026|GO:0016787|GO:0030317|GO:0030529|GO:0032880|GO:0033391|GO:0044464|GO:0048471|GO:0071546|GO:0071547	110957|13205|26900	chr13	112598333	112652310	-	MGI:102670
20409	12.6151	12.0881	12.3516	10.9229	11.2228	11.0729	11.6295	11.8438	11.7367	Ostf1	protein-coding	osteoclast stimulating factor 1	C78236|SH3P2|Sh3d3	20409	ENSMUSG00000024725	GO:0005575|GO:0005737|GO:0008150|GO:0017124	72482	chr19	18580364	18631813	-	MGI:700012|Vega:OTTMUSG00000028671
104156	11.4013	11.4637	11.4325	9.97702	10.3349	10.156	11.4882	11.0355	11.2619	Etv5	protein-coding	ets variant gene 5	1110005E01Rik|8430401F14Rik|ERM	104156	ENSMUSG00000013089	GO:0003677|GO:0003700|GO:0005634|GO:0006355|GO:0007274|GO:0007610|GO:0034599|GO:0043565|GO:0044212|GO:0045666|GO:0045893|GO:0048133|GO:0050807|GO:0060252|GO:0060762|GO:0071340	13712|13713|13714|13875|13876|14008|14009|14247|14390|18612|23871|23872|260298|27049	chr16	22381313	22439570	-	MGI:1096867|Vega:OTTMUSG00000036714
56774	13.3592	13.2432	13.3012	11.6807	12.3699	12.0253	12.7588	13.0466	12.9027	Slc6a14	protein-coding	solute carrier family 6 (neurotransmitter transporter), member 14	1110007A17Rik|9030613J17Rik|ATB0plus|CATB0plus	56774	ENSMUSG00000031089	GO:0005275|GO:0005328|GO:0005887|GO:0006810|GO:0006836|GO:0006865|GO:0009636|GO:0015293|GO:0015837|GO:0016020|GO:0016021|GO:0031526|GO:0055085	102857|104245|13162|14411|14412|14664|15567|20538|21366|232333|240332|243616	chrX	21714900	21742357	+	MGI:1890216|Vega:OTTMUSG00000017212
11639	16.5333	16.3351	16.4342	15.2476	15.0857	15.1666	16.1635	16.4012	16.2823	Ak4	protein-coding	adenylate kinase 4	Ak-3|Ak-4|Ak3|Ak3l1|D4Ertd274e	11639	ENSMUSG00000028527	GO:0000166|GO:0004017|GO:0005524|GO:0005525|GO:0005739|GO:0005759|GO:0006139|GO:0016301|GO:0016310|GO:0016740|GO:0016776|GO:0019201|GO:0019205|GO:0046033|GO:0046034|GO:0046039|GO:0046899|GO:0046939	56248|68870	chr4	101419289	101467771	+	MGI:87979|Vega:OTTMUSG00000008456
12457	15.1435	14.7562	14.9498	14.0003	13.3649	13.6826	14.9579	14.9223	14.9401	Ccrn4l	protein-coding	CCR4 carbon catabolite repression 4-like (S. cerevisiae)	AU043840|Ccr4|nocturnin	12457	ENSMUSG00000023087	GO:0000290|GO:0000932|GO:0005515|GO:0033962|GO:0048511	104625|211948|231464|52477|68737	chr3	51224447	51251654	+	MGI:109382|Vega:OTTMUSG00000027519
223732	10.1942	10.0349	10.1146	8.73578	8.97376	8.85477	9.57092	9.40846	9.48969	Ldoc1l	protein-coding	leucine zipper, down-regulated in cancer 1-like	BC058638|Mar6|Mart6	223732	ENSMUSG00000055745	GO:0003674|GO:0005575|GO:0008150	331474|434784|553127|66158|72865	chr15	84553398	84557823	-	MGI:2675858
69993	10.2917	9.60866	9.95019	8.40906	8.97284	8.69095	10.807	9.89493	10.351	Chn2	protein-coding	chimerin (chimaerin) 2	1700026N20Rik|4930557O16Rik|ARHGAP3|Bch	69993	ENSMUSG00000004633	GO:0005096|GO:0005622|GO:0007165|GO:0016020|GO:0035556|GO:0043547|GO:0045202|GO:0046872	108699|214137|216445|544817|58996|70719|71302|71435|71544|75415|76117|78514|78816|94190	chr6	54039932	54301812	+	MGI:1917243|Vega:OTTMUSG00000023143
212679	10.8599	10.1721	10.516	8.92157	9.59942	9.26049	9.73978	9.71621	9.72799	Mars2	protein-coding	methionine-tRNA synthetase 2 (mitochondrial)	C730026E21Rik|MetRS	212679	ENSMUSG00000046994	GO:0000166|GO:0004812|GO:0004825|GO:0005524|GO:0005737|GO:0005739|GO:0005759|GO:0006412|GO:0006418|GO:0006431|GO:0016874		chr1	55237177	55240058	+	MGI:2444136
77531	9.868	9.8809	9.87445	9.26323	7.97512	8.61917	10.2149	11.3031	10.759	Anks1b	protein-coding	ankyrin repeat and sterile alpha motif domain containing 1B	AIDA-1b|C030032C09Rik|E530015N03Rik|ENSMUSG00000078431|Gm10937|Gm1555	77531	ENSMUSG00000096382	GO:0005575|GO:0005634|GO:0005737|GO:0005886|GO:0008150|GO:0016020|GO:0030054|GO:0042995|GO:0045202|GO:0045211|GO:0046875	140721|224650|268932	chr10	89873509	90972984	+	MGI:1924781
106628	10.0785	10.8758	10.4772	9.14743	9.29971	9.22357	10.0305	9.9227	9.97661	Trip10	protein-coding	thyroid hormone receptor interactor 10	AI646975|Cip4	106628	ENSMUSG00000019487	GO:0005515|GO:0005737|GO:0005764|GO:0005794|GO:0005856|GO:0005874|GO:0005886|GO:0006897|GO:0008289|GO:0016020|GO:0042538|GO:0042802|GO:0042995	14269|214459	chr17	57249451	57263697	+	MGI:2146901
11647	9.79656	10.5912	10.1939	8.47146	9.41444	8.94295	10.1306	9.88679	10.0087	Alpl	protein-coding	alkaline phosphatase, liver/bone/kidney	APTNAP|Akp-2|Akp2|TNAP|TNSALP	11647	ENSMUSG00000028766	GO:0001958|GO:0003006|GO:0003824|GO:0004035|GO:0005615|GO:0005886|GO:0008152|GO:0016020|GO:0016311|GO:0016462|GO:0016787|GO:0016791|GO:0031225|GO:0044420|GO:0046677|GO:0046872|GO:0051384|GO:0071407	11648|11650|76768	chr4	137741732	137796377	-	MGI:87983|Vega:OTTMUSG00000009805
15490	11.2932	10.8688	11.081	9.55195	10.1084	9.83016	9.57092	10.1926	9.88177	Hsd17b7	protein-coding	hydroxysteroid (17-beta) dehydrogenase 7	AI266814	15490	ENSMUSG00000026675	GO:0000166|GO:0000253|GO:0004303|GO:0005148|GO:0005783|GO:0005886|GO:0006694|GO:0006695|GO:0008152|GO:0008610|GO:0016020|GO:0016021|GO:0016491|GO:0055114		chr1	169949537	169969205	-	MGI:1330808|Vega:OTTMUSG00000020778
668572	10.4153	10.9375	10.6764	9.98704	8.86867	9.42786	11.4798	11.58	11.5299	2610021A01Rik	unknown	RIKEN cDNA 2610021A01 gene		668572		GO:0003674|GO:0005575|GO:0008150|GO:0046872		chr7	41599261	41625865	+	MGI:1922662
108797	10.6353	10.3185	10.4769	9.25781	9.21205	9.23493	9.03333	9.6807	9.35701	Mex3b	protein-coding	mex3 homolog B (C. elegans)	4931439A04Rik|M-04814|Rkhd3|mKIAA2009	108797	ENSMUSG00000057706	GO:0005634|GO:0005737|GO:0008150|GO:0046872	237400|240396|72640	chr7	82867333	82871576	+	MGI:1918252
218581	10.5383	10.0666	10.3025	9.10806	9.01855	9.06331	9.88007	9.98029	9.93018	Depdc1b	protein-coding	DEP domain containing 1B	9830132O03|AW260467|XTP1	218581	ENSMUSG00000021697	GO:0003674|GO:0005096|GO:0005622|GO:0007165|GO:0035556	211896|76131	chr13	108316337	108407780	+	MGI:2145425|Vega:OTTMUSG00000036632
22032	10.5065	10.8337	10.6701	9.25674	9.6087	9.43272	10.2178	10.2041	10.211	Traf4	protein-coding	TNF receptor associated factor 4	A530032M13Rik|CART1|msp2	22032	ENSMUSG00000017386	GO:0004842|GO:0005634|GO:0005737|GO:0005856|GO:0005886|GO:0005923|GO:0006915|GO:0007165|GO:0007275|GO:0007585|GO:0008270|GO:0016020|GO:0016567|GO:0019901|GO:0030054|GO:0030323|GO:0031625|GO:0031996|GO:0042981|GO:0045860|GO:0046330|GO:0046872|GO:0050699|GO:0090073	22029|22030|22031|22033.chr1.1|22033.chr1.2|22034	chr11	78158423	78165550	-	MGI:1202880|Vega:OTTMUSG00000000106
16777	13.5208	13.5443	13.5325	12.4726	12.1195	12.2961	13.803	13.1086	13.4558	Lamb1	protein-coding	laminin B1	C77966|C80098|C81607|D130003D08Rik|Lamb-1|Lamb1-1	16777	ENSMUSG00000002900	GO:0005178|GO:0005201|GO:0005515|GO:0005576|GO:0005578|GO:0005604|GO:0005605|GO:0005606|GO:0005607|GO:0005615|GO:0007155|GO:0007162|GO:0007566|GO:0007611|GO:0016477|GO:0019899|GO:0030335|GO:0031012|GO:0031175|GO:0034446|GO:0042476|GO:0043208|GO:0043256|GO:0043257|GO:0043259|GO:0048471	16772|16773|16774|16775|16776|16779|16780|16782|171171|18208|18209|22283|226519|23928|243967|57764|80883	chr12	31265294	31329639	+	MGI:96743|Vega:OTTMUSG00000035464
329371	12.5791	12.3337	12.4564	11.2604	11.1853	11.2229	12.3694	11.7419	12.0556	6430548G04	miscRNA	uncharacterized LOC329371		329371				chr2	27144898	27162703	-
109113	8.96307	10.1557	9.55936	7.95276	8.72277	8.33776	9.64068	10.3981	10.0194	Uhrf2	protein-coding	ubiquitin-like, containing PHD and RING finger domains 2	2310065A22Rik|AI426270|AW214556|D130071B19Rik|Nirf	109113	ENSMUSG00000024817	GO:0003677|GO:0004842|GO:0005634|GO:0005720|GO:0006511|GO:0007049|GO:0008270|GO:0008283|GO:0016567|GO:0016874|GO:0030154|GO:0042393|GO:0046872|GO:0051865|GO:0071158	18140	chr19	30030513	30093724	+	MGI:1923718|Vega:OTTMUSG00000017310
195046	11.0484	11.2306	11.1395	9.87797	9.96847	9.92322	11.1554	11.2159	11.1857	Nlrp1a	protein-coding	NLR family, pyrin domain containing 1A	CARD7|DEFCAP|Gm14|Gm15|NAC|Nalp1|Nalp1a|Nlrp1|PP1044	195046	ENSMUSG00000069830	GO:0005515|GO:0005524|GO:0005634|GO:0006917|GO:0006919|GO:0008219|GO:0019899|GO:0019904|GO:0032495|GO:0042742|GO:0050718|GO:0051402	101613|210045|216799|232827|233001|235779|23968|243874|243880|244202|268857|330490|446099|637515|76858|83564|97895	chr11	71091197	71144704	-	MGI:2684861|Vega:OTTMUSG00000006088
19821	12.9126	13.1347	13.0236	11.8379	11.7839	11.8109	12.894	13.0138	12.9539	Rnf2	protein-coding	ring finger protein 2	AI326319|AI450156|AU019207|Ring1B|dinG	19821	ENSMUSG00000026484	GO:0000122|GO:0000151|GO:0000278|GO:0001702|GO:0001739|GO:0003682|GO:0004842|GO:0005515|GO:0005634|GO:0005694|GO:0006351|GO:0006355|GO:0008270|GO:0009948|GO:0016574|GO:0016604|GO:0016874|GO:0031519|GO:0035102|GO:0035518|GO:0046872|GO:0071339|GO:0071535	19763	chr1	151469406	151500823	-	MGI:1101759
18024	10.0581	10.3752	10.2166	8.28483	9.72448	9.00466	9.75361	9.69117	9.72239	Nfe2l2	protein-coding	nuclear factor, erythroid derived 2, like 2	AI194320|Nrf2	18024	ENSMUSG00000015839	GO:0000785|GO:0003677|GO:0003700|GO:0005515|GO:0005634|GO:0005737|GO:0005813|GO:0005886|GO:0006351|GO:0006355|GO:0019904|GO:0030194|GO:0030968|GO:0034599|GO:0043565|GO:0045893|GO:0045944|GO:0045995|GO:0046983|GO:0060548|GO:2000121|GO:2000379	12013|12014|18022|18023|18025	chr2	75675519	75704641	-	MGI:108420|Vega:OTTMUSG00000013248
80907	10.9252	9.77626	10.3507	9.75648	8.53647	9.14648	8.94692	10.2625	9.60471	Lactb	protein-coding	lactamase, beta	LACT-1|Lact1|Mrpl56	80907	ENSMUSG00000032370	GO:0005737|GO:0005739|GO:0016787		chr9	66955393	66975484	-	MGI:1933395
19082	11.8356	12.2146	12.0251	10.8416	10.8108	10.8262	11.3712	11.7658	11.5685	Prkag1	protein-coding	protein kinase, AMP-activated, gamma 1 non-catalytic subunit	AA571379|BB036179|Prkaac	19082	ENSMUSG00000067713	GO:0000166|GO:0003824|GO:0004679|GO:0005524|GO:0005634|GO:0006468|GO:0006633|GO:0006950|GO:0008610|GO:0016208|GO:0019901|GO:0031588|GO:0043234|GO:0043531|GO:0050790|GO:0051291	108099|241113	chr15	98812797	98831508	-	MGI:108411
20514	10.4223	10.0258	10.224	9.12786	8.92395	9.02591	10.089	10.45	10.2695	Slc1a5	protein-coding	solute carrier family 1 (neutral amino acid transporter), member 5	AAAT|ASCT2|ATBO|M7V1|M7VS1|R16|RDRC|Slc1a7	20514	ENSMUSG00000001918	GO:0003333|GO:0005576|GO:0005794|GO:0005886|GO:0006860|GO:0015171|GO:0015175|GO:0015194|GO:0015804|GO:0015825	20510|20511|20512|20513|242607|55963	chr7	16781346	16798274	+	MGI:105305|Vega:OTTMUSG00000022239
72580	10.1137	11.0089	10.5613	9.11087	9.62316	9.36701	10.5928	10.2404	10.4166	Zufsp	protein-coding	zinc finger with UFM1-specific peptidase domain	2700019D07Rik	72580	ENSMUSG00000039531	GO:0005622|GO:0008150|GO:0008270|GO:0046872		chr10	33919143	33951212	-	MGI:1919830
14270	11.7726	11.5858	11.6792	10.2697	10.7062	10.488	11.5528	11.5492	11.551	Srgap2	protein-coding	SLIT-ROBO Rho GTPase activating protein 2	9930124L22Rik|AI448945|FBP2|Fnbp2|srGAP3	14270	ENSMUSG00000026425	GO:0003363|GO:0005096|GO:0005515|GO:0005622|GO:0005634|GO:0005737|GO:0005743|GO:0005829|GO:0005886|GO:0007165|GO:0007399|GO:0014069|GO:0016020|GO:0021816|GO:0030027|GO:0030054|GO:0030675|GO:0031410|GO:0032855|GO:0034446|GO:0042803|GO:0042995|GO:0044327|GO:0045202|GO:0045211|GO:0045335|GO:0046847|GO:0048365|GO:0048812|GO:0051014|GO:0060996|GO:2001223	117600|11855|171207|20401|216831|231532|232201|232906|239027|259302|70497	chr1	131285251	131527361	-	MGI:109605
72381	12.0928	11.745	11.9189	11.2482	10.2152	10.7317	11.2931	11.9228	11.6079	2210409E12Rik	pseudo	transcription elongation factor B (SIII), polypeptide 2 pseudogene	AU021711|C76890|OTTMUSG00000001303	72381				chr11	88970942	88973031	+	MGI:1919631
102626	7.23681	8.69125	7.96403	6.5587	7.00086	6.77978	10.8031	9.86655	10.3348	Mapkapk3	protein-coding	mitogen-activated protein kinase-activated protein kinase 3	3PK|AI874665|MAPKAP-K3|MAPKAP3|MK-3|MK3|MapkKapk3	102626	ENSMUSG00000032577	GO:0000166|GO:0002224|GO:0004672|GO:0004674|GO:0005524|GO:0005634|GO:0005737|GO:0006468|GO:0006950|GO:0016301|GO:0016310|GO:0016740|GO:0016772|GO:0018105|GO:0032496|GO:0044351	17164|17165|17346|17347	chr9	107254927	107289877	-	MGI:2143163|Vega:OTTMUSG00000030250
67299	9.33571	8.91336	9.12453	7.88831	7.99378	7.94104	9.8622	10.3164	10.0893	Dock7	protein-coding	dedicator of cytokinesis 7	3110056M06Rik|Gm430|m|mKIAA1771	67299	ENSMUSG00000028556	GO:0000226|GO:0005085|GO:0007275|GO:0007399|GO:0007409|GO:0030154|GO:0031175|GO:0032863|GO:0033138|GO:0042995|GO:0043473|GO:0045200|GO:0048365	105445|210293|319899|75974|76088	chr4	98936665	99120915	-	MGI:1914549|Vega:OTTMUSG00000008703
319448	10.7014	11.2366	10.969	10.2212	9.35241	9.7868	10.944	10.9657	10.9549	Fndc3a	protein-coding	fibronectin type III domain containing 3A	1700094E19Rik|D14Ertd453e|F730017H24Rik|Fndc3|sys	319448	ENSMUSG00000033487	GO:0001669|GO:0003674|GO:0005794|GO:0005829|GO:0007286|GO:0009566|GO:0012506|GO:0016020|GO:0016021|GO:0016337|GO:0031410|GO:0060009	331491|333564|72007	chr14	72537953	72710003	-	MGI:1196463|Vega:OTTMUSG00000034682
19243	15.988	16.1011	16.0446	14.8891	14.8362	14.8626	16.0092	15.8337	15.9215	Ptp4a1	protein-coding	protein tyrosine phosphatase 4a1	AA415290|AU019864|C130021B01|Prl-1	19243	ENSMUSG00000026064	GO:0004721|GO:0004725|GO:0004727|GO:0005634|GO:0005737|GO:0005768|GO:0005783|GO:0005856|GO:0005886|GO:0006470|GO:0007049|GO:0007275|GO:0009898|GO:0016020|GO:0016311|GO:0016787|GO:0016791|GO:0030335|GO:0035335	19244|19245	chr1	30940303	30949755	-	MGI:1277096|Vega:OTTMUSG00000021326
665523	10.7337	8.8795	9.80662	8.48351	8.76664	8.62508	12.4629	11.8189	12.1409	Gm7672	pseudo	predicted gene 7672	EG665523	665523				chr10	22044677	22047033	-	MGI:3647232
231630	10.4394	10.1325	10.2859	9.28442	8.94173	9.11307	11.2295	11.5689	11.3992	Ficd	protein-coding	FIC domain containing	D5Ertd40e|Hype	231630	ENSMUSG00000053334	GO:0000166|GO:0005524|GO:0005575|GO:0016020|GO:0016021|GO:0016740|GO:0016779|GO:0018117|GO:0070733		chr5	113735782	113740607	+	MGI:1098550
19108	12.7333	12.6207	12.677	11.3741	11.6347	11.5044	12.3305	11.8546	12.0925	Prkx	protein-coding	protein kinase, X-linked	PKX1|Pkare	19108	ENSMUSG00000035725	GO:0000166|GO:0001525|GO:0001935|GO:0004672|GO:0004674|GO:0004691|GO:0005524|GO:0005634|GO:0005737|GO:0006468|GO:0007155|GO:0007275|GO:0016301|GO:0016310|GO:0016740|GO:0016772|GO:0018105|GO:0030099|GO:0030154|GO:0030155|GO:0030334|GO:0031589|GO:0043542|GO:0046777|GO:0060562|GO:0060993|GO:2000696	18747|18749|19091|19092	chrX	77762030	77795960	-	MGI:1309999|Vega:OTTMUSG00000017860
97243	10.4902	11.2032	10.8467	9.74556	9.60872	9.67714	10.9838	10.9378	10.9608	Naa11	protein-coding	N(alpha)-acetyltransferase 11, NatA catalytic subunit	Ard1b|Ard2|C80008	97243	ENSMUSG00000046000	GO:0004596|GO:0005634|GO:0005737|GO:0005794|GO:0005813|GO:0008080|GO:0016740|GO:0016746	56292	chr5	97382209	97392330	-	MGI:2141314
66787	10.5005	9.76257	10.1315	8.8574	9.07022	8.96381	7.75681	9.56606	8.66143	4933433P14Rik	protein-coding	RIKEN cDNA 4933433P14 gene	Gskip	66787	ENSMUSG00000044715	GO:0003674|GO:0005575|GO:0005737|GO:0008150		chr12	105685352	105703057	+	MGI:1914037
67451	11.2037	10.8664	11.035	9.18998	10.5451	9.86756	11.1015	10.9461	11.0238	Pkp2	protein-coding	plakophilin 2	1200008D14Rik|1200012P04Rik|AA516617|Pkp2l	67451	ENSMUSG00000041957	GO:0005515|GO:0005882|GO:0005911|GO:0005912|GO:0007507|GO:0008285|GO:0014704|GO:0016264|GO:0016337|GO:0030057|GO:0030336|GO:0034334|GO:0055088|GO:0086001|GO:2000810	11877|12388|18163|18772|227937|56460	chr16	16213345	16272712	+	MGI:1914701|Vega:OTTMUSG00000021016
54004	12.3708	12.1201	12.2454	11.4385	10.7188	11.0786	12.9907	12.2349	12.6128	Diap2	protein-coding	diaphanous homolog 2 (Drosophila)	Dia3|Diaph2|Drf2|E430022I22Rik	54004	ENSMUSG00000034480	GO:0003779|GO:0005730|GO:0005737|GO:0005739|GO:0005794|GO:0007275|GO:0016043|GO:0017048|GO:0030036|GO:0030041|GO:0030154|GO:0043231|GO:0048477	13367|14260|170935|208846|22379|229474|54418|56419|57778|70435|71409|76441	chrX	129749742	130465833	+	MGI:1858500|Vega:OTTMUSG00000018669
14904	11.6107	11.2462	11.4284	9.8573	10.6722	10.2648	11.1734	10.8142	10.9938	Gtpbp1	protein-coding	GTP binding protein 1	AL022987|AW045683|C85212|GP-1|Gtpbp	14904	ENSMUSG00000042535	GO:0000166|GO:0003924|GO:0005525|GO:0005737|GO:0006184	13627|13628|56055	chr15	79690896	79721479	+	MGI:109443
14854	11.5973	11.9992	11.7983	10.7072	10.564	10.6356	11.4476	11.8346	11.6411	Gss	protein-coding	glutathione synthetase	AI314904|GS-A/GS-B	14854	ENSMUSG00000027610	GO:0000166|GO:0000287|GO:0004363|GO:0005524|GO:0006750|GO:0016594|GO:0016874|GO:0042277|GO:0042803|GO:0043295|GO:0046686|GO:0046872		chr2	155563183	155592706	-	MGI:95852|Vega:OTTMUSG00000016106
80751	12.2073	12.4723	12.3398	11.0315	11.3246	11.178	12.2965	11.9214	12.1089	Rnf34	protein-coding	ring finger protein 34	AW061037|AW536122|BC004042|C88279|RIFF	80751	ENSMUSG00000029474	GO:0004842|GO:0005575|GO:0005634|GO:0006915|GO:0008270|GO:0016020|GO:0016874|GO:0046872	67338	chr5	122823771	122868945	+	MGI:2153340
70025	11.5768	10.8108	11.1938	9.74009	10.331	10.0356	9.67853	10.9672	10.3229	Acot7	protein-coding	acyl-CoA thioesterase 7	2410041A17Rik|Ach1|Act|Bach|CTE-IIa|Cte-II|Lach1	70025	ENSMUSG00000028937	GO:0004091|GO:0005737|GO:0005829|GO:0009062|GO:0016290|GO:0016787|GO:0043005|GO:0044297|GO:0047617	329910|74156	chr4	152178100	152271855	+	MGI:1917275|Vega:OTTMUSG00000010306
103806	10.3978	10.0194	10.2086	9.30146	8.80599	9.05373	9.75002	10.3997	10.0749	Maml1	protein-coding	mastermind like 1 (Drosophila)	AI644666|AW743257|D930008C07Rik|Mam-1|Mam1|mKIAA0200	103806	ENSMUSG00000050567	GO:0002193|GO:0003713|GO:0005634|GO:0006351|GO:0006355|GO:0006468|GO:0007219|GO:0010831|GO:0016607|GO:0019901|GO:0042605|GO:0043231|GO:0045944|GO:0051149|GO:0060928	270118.chr9.1|270118.chr9.2|333639|433586	chr11	50255635	50292336	-	MGI:1890504|Vega:OTTMUSG00000005580
110639	10.198	9.74496	9.97147	8.67966	8.9587	8.81918	11.2352	10.9612	11.0982	Prps2	protein-coding	phosphoribosyl pyrophosphate synthetase 2	2610101M19Rik|AA589463|AI464149|Prps-2	110639	ENSMUSG00000025742	GO:0000166|GO:0000287|GO:0002189|GO:0004749|GO:0005524|GO:0006015|GO:0006167|GO:0009116|GO:0009156|GO:0009165|GO:0016208|GO:0016301|GO:0016310|GO:0016740|GO:0019003|GO:0019693|GO:0030246|GO:0043234|GO:0043531|GO:0044249|GO:0046872	19139|212627|328099|67763|75456	chrX	167346333	167382699	-	MGI:97776|Vega:OTTMUSG00000019570
20597	13.5007	13.7135	13.6071	12.5725	12.3424	12.4575	12.283	12.9892	12.6361	Smpd1	protein-coding	sphingomyelin phosphodiesterase 1, acid lysosomal	A-SMase|ASM|Zn-SMase|aSMase	20597	ENSMUSG00000037049	GO:0004767|GO:0005615|GO:0005764|GO:0006685|GO:0008152|GO:0016787|GO:0016798|GO:0023021|GO:0035307|GO:0042220|GO:0042599|GO:0043065|GO:0043407|GO:0046513	100340|57319	chr7	105554360	105558389	+	MGI:98325
654795	10.0952	10.5346	10.3149	8.93478	9.39829	9.16653	10.1834	10.3775	10.2805	Sdr39u1	protein-coding	short chain dehydrogenase/reductase family 39U, member 1	2310014G06Rik	654795	ENSMUSG00000022223	GO:0000166|GO:0003674|GO:0003824|GO:0005575|GO:0008150|GO:0044237|GO:0050662		chr14	55897285	55900232	-	MGI:1916876
22059	10.2791	10.9621	10.6206	9.13467	9.82801	9.48134	11.4348	11.3463	11.3906	Trp53	protein-coding	transformation related protein 53	Tp53|bbl|bfy|bhy|p44|p53	22059	ENSMUSG00000059552	GO:0000060|GO:0000122|GO:0000785|GO:0000790|GO:0001077|GO:0001085|GO:0001228|GO:0001701|GO:0001756|GO:0001836|GO:0002020|GO:0002039|GO:0002309|GO:0002326|GO:0002360|GO:0002687|GO:0003677|GO:0003682|GO:0003684|GO:0003690|GO:0003700|GO:0005507|GO:0005515|GO:0005524|GO:0005634|GO:0005654|GO:0005657|GO:0005667|GO:0005678|GO:0005730|GO:0005737|GO:0005739|GO:0005783|GO:0005829|GO:0006289|GO:0006302|GO:…	22061|22062	chr11	69580359	69591873	+	MGI:98834|Vega:OTTMUSG00000005982
69408	10.9755	10.9271	10.9513	9.7307	9.89536	9.81303	9.43573	10.1222	9.77894	Dnajc17	protein-coding	DnaJ (Hsp40) homolog, subfamily C, member 17	1700025B16Rik|C87112|D9Bwg1371e	69408	ENSMUSG00000034278	GO:0000166|GO:0003723|GO:0005575|GO:0006457|GO:0008150|GO:0031072|GO:0051082	30045	chr2	119172500	119208795	-	MGI:1916658|Vega:OTTMUSG00000015761
16574	11.1494	9.63883	10.3941	9.07206	9.44393	9.25799	10.559	10.4282	10.4936	Kif5c	protein-coding	kinesin family member 5C	KINN|Khc|NKHC|NKHC2	16574	ENSMUSG00000026764	GO:0000166|GO:0003777|GO:0005515|GO:0005524|GO:0005737|GO:0005856|GO:0005871|GO:0005874|GO:0007018|GO:0008045|GO:0008152|GO:0034190|GO:0035253|GO:0043005	16551|16559|16564|16565|16568|16569|16571|16572|16573|16576|16578|209737|229841|319991|75050	chr2	49619314	49774778	+	MGI:1098269|Vega:OTTMUSG00000012481
245404	11.4075	11.4844	11.4459	10.1179	10.5019	10.3099	11.3747	11.1159	11.2453	Dcaf12l1	protein-coding	DDB1 and CUL4 associated factor 12-like 1	9330180J20|A230038L21Rik|Decaf12l1|Wdr40b	245404	ENSMUSG00000045284	GO:0003674|GO:0005575|GO:0008150	245403|68970	chrX	44786567	44790197	-	MGI:2444462|Vega:OTTMUSG00000017414
16450	9.71673	9.07082	9.39377	8.2923	8.22357	8.25793	9.67821	10.4331	10.0557	Jag2	protein-coding	jagged 2	D12Ggc2e|Serh|mJagged2-1|sm	16450	ENSMUSG00000002799	GO:0001501|GO:0001701|GO:0003016|GO:0005112|GO:0007283|GO:0008083|GO:0016020|GO:0016331|GO:0030154|GO:0030155|GO:0030217|GO:0042127|GO:0042475|GO:0042981|GO:0045061|GO:0048471	13388|13389|16449|170788|18128|18129|18131|18132|208777|227325|241324|54485	chr12	112908590	112929495	-	MGI:1098270
22646	11.2073	10.181	10.6941	9.47746	9.64714	9.5623	10.6696	10.4519	10.5607	Zfp105	protein-coding	zinc finger protein 105	AW557864	22646	ENSMUSG00000057895	GO:0003700|GO:0005634|GO:0043565|GO:0048471	193043|22678|22694|234725|382118|78834	chr9	122923078	122931028	+	MGI:1277119|Vega:OTTMUSG00000031821
80287	11.6504	11.8978	11.7741	10.7716	10.5208	10.6462	11.7473	11.7433	11.7453	Apobec3	protein-coding	apolipoprotein B mRNA editing enzyme, catalytic polypeptide 3	Arp3|BC003314|Cem15|Rfv3	80287	ENSMUSG00000009585	GO:0003824|GO:0005515|GO:0005737|GO:0008270|GO:0009615|GO:0010529|GO:0016787|GO:0016814|GO:0046872	11628|11810|11811	chr15	79892408	79908429	+	MGI:1933111|Vega:OTTMUSG00000042090
78749	10.6598	10.8593	10.7595	9.84188	9.42493	9.6334	9.92856	8.17704	9.0528	Filip1l	protein-coding	filamin A interacting protein 1-like	4631422O05Rik|Doc1	78749	ENSMUSG00000043336	GO:0003674|GO:0005575|GO:0005634|GO:0005737|GO:0008150|GO:0016020	269593|30785|70598|80281	chr16	57353277	57572804	+	MGI:1925999|Vega:OTTMUSG00000034217
224671	10.7002	10.9674	10.8338	10.039	9.37661	9.70782	11.3217	9.95399	10.6379	Btbd9	protein-coding	BTB (POZ) domain containing 9	1700023F20Rik|4930402L05|AI464421	224671	ENSMUSG00000062202	GO:0003674|GO:0005575|GO:0007155|GO:0008150	208198|228662|399566|83962	chr17	30215524	30576287	-	MGI:1916625
226519	13.3269	13.4977	13.4123	12.3261	12.2601	12.2931	13.3796	13.4208	13.4002	Lamc1	protein-coding	laminin, gamma 1	Lamb2	226519	ENSMUSG00000026478	GO:0005201|GO:0005515|GO:0005578|GO:0005604|GO:0005605|GO:0005606|GO:0006461|GO:0007155|GO:0016477|GO:0022617|GO:0031012|GO:0031175|GO:0031581|GO:0034446|GO:0043208|GO:0043259	16772|16773|16774|16775|16776|16777|16779|16780|16782|171171|18208|18209|22283|23928|243967|57764|80883	chr1	153218922	153332786	-	MGI:99914|Vega:OTTMUSG00000030992
56752	11.3731	10.9802	11.1767	9.74756	10.3681	10.0578	10.6085	10.5444	10.5765	Aldh9a1	protein-coding	aldehyde dehydrogenase 9, subfamily A1	AA139417|Abaldh|ESTM40|TMABA-DH|Tmabadh	56752	ENSMUSG00000026687	GO:0004029|GO:0005737|GO:0005739|GO:0005829|GO:0005886|GO:0006081|GO:0008152|GO:0009437|GO:0016491|GO:0016620|GO:0019145|GO:0042136|GO:0042803|GO:0043176|GO:0047105|GO:0051287|GO:0055114	107747|110695|11668|11669|19378|216188|237320|26358|56847|69748|72535	chr1	167349991	167368530	+	MGI:1861622
17850	11.2988	10.6264	10.9626	9.85089	9.84518	9.84803	10.9881	10.017	10.5026	Mut	protein-coding	methylmalonyl-Coenzyme A mutase	D230010K02Rik|Mcm	17850	ENSMUSG00000023921	GO:0003824|GO:0004494|GO:0005739|GO:0008152|GO:0009791|GO:0016853|GO:0016866|GO:0031419|GO:0046872|GO:0050667|GO:0072341		chr17	40934685	40961989	+	MGI:97239
414872	11.867	11.4272	11.6471	10.4741	10.592	10.533	12.1666	11.2128	11.6897	Zyg11b	protein-coding	zyg-ll homolog B (C. elegans)	1110046I03Rik|2810482G21Rik|D4Mgi23|Gm431|mKIAA1730	414872	ENSMUSG00000034636	GO:0003674|GO:0005575|GO:0008150	227693|230590	chr4	108227755	108301090	-	MGI:2685277|Vega:OTTMUSG00000008234
214063	9.9241	10.1985	10.0613	8.74006	9.15476	8.94741	9.79399	10.0869	9.94046	Dnajc16	protein-coding	DnaJ (Hsp40) homolog, subfamily C, member 16	2900037O03Rik|4732437J24Rik|D030060M24|mKIAA0962	214063	ENSMUSG00000040697	GO:0005575|GO:0006457|GO:0008150|GO:0016020|GO:0016021|GO:0031072|GO:0045454|GO:0051082	56709|70604|76594	chr4	141761998	141790644	-	MGI:2442146|Vega:OTTMUSG00000009933
16330	10.0647	10.1688	10.1167	8.74247	9.26718	9.00483	8.54174	8.99553	8.76863	Inpp5b	protein-coding	inositol polyphosphate-5-phosphatase B	75kDa|AW260155|INPP5P	16330	ENSMUSG00000028894	GO:0001701|GO:0004439|GO:0004445|GO:0005622|GO:0005737|GO:0005768|GO:0005794|GO:0005829|GO:0007165|GO:0007283|GO:0015630|GO:0016020|GO:0016021|GO:0016311|GO:0016787|GO:0030317|GO:0031410|GO:0046854|GO:0046856|GO:0046872|GO:0052658|GO:0070613	104015|16331|16332|170835|19062|20975|320634|64436	chr4	124741878	124801511	+	MGI:103257|Vega:OTTMUSG00000009176
13511	10.5909	10.4665	10.5287	9.42364	9.41212	9.41788	9.02918	9.34166	9.18542	Dsg2	protein-coding	desmoglein 2	AA408168|D18Ertd293e	13511	ENSMUSG00000044393	GO:0005509|GO:0005886|GO:0006915|GO:0007155|GO:0007156|GO:0016020|GO:0016021|GO:0016324|GO:0016328|GO:0030054|GO:0030057|GO:0097194	104010|12550|12552|12554|12555|12558|12560|12561|12562|12563|12564|12565|13505|13506|13507|13510|13512|16769|211924|215654|225256|227485|23836|239096|241201|320865|320873|381409	chr18	20558116	20604526	+	MGI:1196466|Vega:OTTMUSG00000030073
66073	10.9964	10.9181	10.9572	9.02721	10.6686	9.84793	9.96121	11.1752	10.5682	Txndc12	protein-coding	thioredoxin domain containing 12 (endoplasmic reticulum)	0610040B21Rik|ERp16|ERp19	66073	ENSMUSG00000028567	GO:0005783|GO:0016491|GO:0019153|GO:0045454|GO:0055114	23795|403205	chr4	108834678	108862119	+	MGI:1913323|Vega:OTTMUSG00000008252
26426	11.9631	11.8047	11.8839	10.6684	10.8814	10.7749	11.4943	10.967	11.2306	Nubp2	protein-coding	nucleotide binding protein 2	D17Wsu11e	26426	ENSMUSG00000039183	GO:0000166|GO:0003674|GO:0005524|GO:0005634|GO:0005737|GO:0005856|GO:0046872|GO:0051536|GO:0051539		chr17	24882611	24886350	-	MGI:1347072
73389	11.855	12.4199	12.1375	11.1674	10.8938	11.0306	12.4816	12.2854	12.3835	Hbp1	protein-coding	high mobility group box transcription factor 1	1700058O05Rik|BE629963|C330012F01Rik|C86454	73389	ENSMUSG00000002996	GO:0003677|GO:0003723|GO:0005515|GO:0005634|GO:0006351|GO:0006355|GO:0016055|GO:0043268		chr12	31926455	31950535	-	MGI:894659|Vega:OTTMUSG00000040005
72482	10.1645	10.6096	10.3871	9.38924	9.18237	9.2858	11.096	10.4755	10.7857	Acbd6	protein-coding	acyl-Coenzyme A binding domain containing 6	0610010G04Rik|2610100E10Rik	72482	ENSMUSG00000033701	GO:0000062|GO:0003674|GO:0005634|GO:0005737|GO:0008150|GO:0008289	20409	chr1	155558120	155687233	+	MGI:1919732|Vega:OTTMUSG00000034796
241627	10.8453	10.9683	10.9068	9.92715	9.68721	9.80718	10.6322	10.8176	10.7249	Wdr76	protein-coding	WD repeat domain 76	5830411K18Rik|6030457D09|AA517836	241627	ENSMUSG00000027242	GO:0003674|GO:0005575|GO:0008150		chr2	121506723	121544859	+	MGI:1926186|Vega:OTTMUSG00000015376
245828	10.162	10.1719	10.1669	8.60235	9.53343	9.06789	9.80346	9.44959	9.62653	Trappc1	protein-coding	trafficking protein particle complex 1	BET5|D11Ertd172e|MUM2	245828	ENSMUSG00000049299	GO:0005515|GO:0005783|GO:0005794|GO:0005801|GO:0006810|GO:0006888|GO:0008150|GO:0016192|GO:0030008		chr11	69323986	69325793	+	MGI:1098727|Vega:OTTMUSG00000005974
29870	12.0902	12.1717	12.1309	10.9594	11.1071	11.0332	11.6271	12.2742	11.9507	Gtse1	protein-coding	G two S phase expressed protein 1	B99|Gtse-1	29870	ENSMUSG00000022385	GO:0005737|GO:0005856|GO:0005874		chr15	85859707	85876573	+	MGI:1352755
65967	9.56723	9.86724	9.71724	7.98986	9.24973	8.61979	10.5294	9.59803	10.0637	Eefsec	protein-coding	eukaryotic elongation factor, selenocysteine-tRNA-specific	Selb|sec	65967	ENSMUSG00000033216	GO:0000049|GO:0000166|GO:0001514|GO:0003924|GO:0005525|GO:0005634|GO:0005737|GO:0005739|GO:0006412	233870	chr6	88257334	88446539	-	MGI:2137092
233836	12.8362	12.9434	12.8898	11.6204	11.9738	11.7971	11.9898	12.4358	12.2128	Slc5a11	protein-coding	solute carrier family 5 (sodium/glucose cotransporter), member 11	2010013B02Rik|Kst1|RKST2|SMIT2|Slc5a10	233836	ENSMUSG00000030769	GO:0005215|GO:0006810|GO:0006811|GO:0006814|GO:0006915|GO:0008643|GO:0015293|GO:0016020|GO:0016021|GO:0055085	109342|114479|20537|216225|230612|241612|246787|330064|333669|53881|63993|64452|64454	chr7	123214866	123273251	+	MGI:1919316|Vega:OTTMUSG00000030939
237073	10.2798	9.9436	10.1117	9.79528	8.24373	9.01951	10.5105	10.4992	10.5048	Rbm41	protein-coding	RNA binding motif protein 41	BB131279|D330023I21Rik	237073	ENSMUSG00000031433	GO:0000166|GO:0003674|GO:0003676|GO:0003723|GO:0005575|GO:0008150	67225	chrX	139889511	139998595	-	MGI:2444923|Vega:OTTMUSG00000018843
26408	10.909	10.6708	10.7899	9.40413	10.0085	9.7063	10.8121	10.6031	10.7076	Map3k5	protein-coding	mitogen-activated protein kinase kinase kinase 5	7420452D20Rik|ASK|ASK1|MAPKKK5|Mekk5	26408	ENSMUSG00000071369	GO:0000165|GO:0000166|GO:0000186|GO:0000187|GO:0000287|GO:0004672|GO:0004674|GO:0004709|GO:0005515|GO:0005524|GO:0005737|GO:0005783|GO:0006468|GO:0006915|GO:0006919|GO:0006950|GO:0007254|GO:0008631|GO:0008656|GO:0010421|GO:0010941|GO:0016301|GO:0016310|GO:0016740|GO:0016772|GO:0019901|GO:0019903|GO:0042803|GO:0043065|GO:0043280|GO:0045087|GO:0046872|GO:0070301	22625|26401|26405|26406|26410|270672|53608|53859	chr10	19934526	20142750	+	MGI:1346876|Vega:OTTMUSG00000031050
226720	14.2854	14.493	14.3892	13.2973	13.3187	13.308	14.2599	14.2949	14.2774	Gm104	pseudo	beclin 1, autophagy related pseudogene		226720				chr1	175920385	175921689	+	MGI:2684950
27280	9.48111	9.79574	9.63842	8.44798	8.67043	8.5592	10.3001	10.3505	10.3253	Phlda3	protein-coding	pleckstrin homology-like domain, family A, member 3	Tih1	27280	ENSMUSG00000041801	GO:0005543|GO:0005546|GO:0005547|GO:0005737|GO:0005886|GO:0006915|GO:0006917|GO:0010314|GO:0016020|GO:0032266|GO:0042771|GO:0043231|GO:0043325|GO:0051898|GO:0080025	21664|22113	chr1	135766085	135769134	+	MGI:1351485|Vega:OTTMUSG00000022104
68493	10.9232	9.81708	10.3701	9.33084	9.26483	9.29784	9.39837	9.55826	9.47832	Ndufaf4	protein-coding	NADH dehydrogenase (ubiquinone) 1 alpha subcomplex, assembly factor 4	1110007M04Rik|3000003G13Rik|AW214064	68493	ENSMUSG00000028261	GO:0003674|GO:0005516|GO:0005739|GO:0008284|GO:0031966|GO:0032981		chr4	24898083	24905001	+	MGI:1915743|Vega:OTTMUSG00000004822
70568	12.552	12.6934	12.6227	11.5649	11.5461	11.5555	13.7631	13.0388	13.4009	Cpne3	protein-coding	copine III	5430428M23Rik|5730450C07Rik|C85108|CPN3	70568	ENSMUSG00000028228	GO:0004674|GO:0005829|GO:0006468	102278|12891|211232|234577|240058|266692|66871|74020	chr4	19519252	19570104	-	MGI:1917818|Vega:OTTMUSG00000004615
56318	11.2877	11.109	11.1983	10.2326	10.0347	10.1336	11.8547	11.0614	11.458	Acpp	protein-coding	acid phosphatase, prostate	5'-NT|A030005E02Rik|FRAP|Lap|PAP|Ppal	56318	ENSMUSG00000032561	GO:0003993|GO:0005576|GO:0005622|GO:0005764|GO:0005771|GO:0005886|GO:0006144|GO:0008253|GO:0009117|GO:0016020|GO:0016021|GO:0016311|GO:0016787|GO:0030141|GO:0030175|GO:0031985|GO:0033265|GO:0042803|GO:0045177|GO:0046085	100503991|11432|66659	chr9	104288240	104337722	-	MGI:1928480|Vega:OTTMUSG00000024988
56454	10.8405	10.7879	10.8142	10.151	9.36197	9.75646	10.7434	10.9506	10.847	Aldh18a1	protein-coding	aldehyde dehydrogenase 18 family, member A1	2810433K04Rik|AI429789|Pycs	56454	ENSMUSG00000025007	GO:0000166|GO:0003824|GO:0004349|GO:0004350|GO:0005524|GO:0005737|GO:0005739|GO:0005743|GO:0006536|GO:0006561|GO:0006592|GO:0008152|GO:0008652|GO:0016020|GO:0016301|GO:0016310|GO:0016491|GO:0016620|GO:0016740|GO:0019240|GO:0055114		chr19	40550257	40588463	-	MGI:1888908|Vega:OTTMUSG00000026289
58240	10.369	10.2447	10.3068	8.98452	9.52144	9.25298	10.0458	9.29988	9.67286	Hs1bp3	protein-coding	HCLS1 binding protein 3		58240	ENSMUSG00000020605	GO:0005515|GO:0005575|GO:0007154|GO:0007166|GO:0030217|GO:0035091		chr12	8313433	8343824	+	MGI:1913224
16553	10.7892	11.3279	11.0586	9.56971	10.4482	10.009	11.2796	11.2935	11.2866	Kif13a	protein-coding	kinesin family member 13A	4930505I07Rik|mKIAA4109	16553	ENSMUSG00000021375	GO:0000166|GO:0000910|GO:0005524|GO:0005813|GO:0005874|GO:0006886|GO:0008333|GO:0010008|GO:0030496|GO:0032438|GO:0035459	110033|16552|16554|16558|16560|16561|16562|228421|286942|381293|70218	chr13	46749088	46929718	-	MGI:1098264
17190	11.1656	10.9035	11.0346	9.73042	10.2432	9.98683	10.5145	10.1549	10.3347	Mbd1	protein-coding	methyl-CpG binding domain protein 1	Cxxc3|PCM1	17190	ENSMUSG00000024561	GO:0000785|GO:0000792|GO:0003677|GO:0005634|GO:0005694|GO:0005730|GO:0005737|GO:0006306|GO:0006351|GO:0006355|GO:0008270|GO:0046872	74322	chr18	74268288	74282684	+	MGI:1333811
74754	10.8365	10.6863	10.7614	9.78558	9.64533	9.71546	10.9055	11.4038	11.1546	Dhcr24	protein-coding	24-dehydrocholesterol reductase	2310076D10Rik|5830417J06Rik|mKIAA0018	74754	ENSMUSG00000034926	GO:0003824|GO:0005634|GO:0005737|GO:0005783|GO:0005794|GO:0005829|GO:0005856|GO:0006694|GO:0006695|GO:0007265|GO:0008104|GO:0008202|GO:0008203|GO:0008285|GO:0008610|GO:0008762|GO:0009888|GO:0016020|GO:0016021|GO:0016044|GO:0016125|GO:0016126|GO:0016491|GO:0016614|GO:0016628|GO:0019899|GO:0030539|GO:0031639|GO:0042605|GO:0042987|GO:0043154|GO:0043588|GO:0050614|GO:0050660|GO:0055114		chr4	106561038	106589113	+	MGI:1922004|Vega:OTTMUSG00000008196
70160	10.5815	10.4737	10.5276	9.29433	9.6723	9.48332	10.3416	10.9799	10.6607	Vps36	protein-coding	vacuolar protein sorting 36 (yeast)	1700010A24Rik|2210415M20Rik|2810408E15Rik|Eap45	70160	ENSMUSG00000031479	GO:0005634|GO:0005737|GO:0005764|GO:0005768|GO:0005770|GO:0006351|GO:0006355|GO:0006810|GO:0008289|GO:0015031|GO:0016020|GO:0016197|GO:0032266|GO:0043130		chr8	22192860	22218597	+	MGI:1917410|Vega:OTTMUSG00000027110
218214	11.3042	11.3235	11.3139	9.9162	10.6247	10.2704	10.9047	11.302	11.1034	Kdm1b	protein-coding	lysine (K)-specific demethylase 1B	4632428N09Rik|AI482520|Aof1	218214	ENSMUSG00000038080	GO:0003677|GO:0005634|GO:0006349|GO:0006351|GO:0006355|GO:0007275|GO:0008270|GO:0016491|GO:0016568|GO:0034647|GO:0034648|GO:0034649|GO:0034720|GO:0043046|GO:0044030|GO:0046872|GO:0050660|GO:0055114	212503|228608|99982	chr13	47043539	47084613	+	MGI:2145261|Vega:OTTMUSG00000024759
15502	18.3259	18.3554	18.3407	17.2636	17.332	17.2978	18.0295	18.2583	18.1439	Dnaja1	protein-coding	DnaJ (Hsp40) homolog, subfamily A, member 1	Hsj2|Nedd7	15502	ENSMUSG00000028410	GO:0005524|GO:0006457|GO:0007283|GO:0009408|GO:0016020|GO:0030317|GO:0030521|GO:0031072|GO:0042769|GO:0046872|GO:0050750|GO:0051082	56445|58233|67838	chr4	40722468	40737151	+	MGI:1270129|Vega:OTTMUSG00000006566
338351	10.4468	10.1709	10.3089	9.16592	9.36703	9.26648	10.6894	10.6265	10.6579	Akap17b	protein-coding	A kinase (PRKA) anchor protein 17B	AA407619|AKAP-17B|B230333C21Rik|C230056F04Rik|PRKA17B|Sfrs17b|Srsf17b|Talia	338351	ENSMUSG00000059708	GO:0000166|GO:0003674|GO:0003676|GO:0003723|GO:0005575|GO:0005634|GO:0005681|GO:0006397|GO:0008150|GO:0008380		chrX	36608183	36645414	-	MGI:2443758|Vega:OTTMUSG00000017102
13972	11.0489	10.7471	10.898	9.91671	9.80057	9.85864	11.1194	11.0885	11.1039	Gnb1l	protein-coding	guanine nucleotide binding protein (G protein), beta polypeptide 1-like	ESTM55|Gm16314|Me49f07|OTTMUSG00000033458|Wdr14|Wdvcf	13972	ENSMUSG00000000884	GO:0003674|GO:0005737|GO:0035176		chr16	18498768	18566679	+	MGI:1338057|Vega:OTTMUSG00000021511
12972	10.1723	10.9438	10.5581	9.39643	9.64184	9.51913	10.4264	10.6279	10.5272	Cryz	protein-coding	crystallin, zeta	Sez9	12972	ENSMUSG00000028199	GO:0000166|GO:0003723|GO:0003730|GO:0003960|GO:0005737|GO:0005794|GO:0005829|GO:0008270|GO:0016491|GO:0042178|GO:0043231|GO:0050661|GO:0051289|GO:0055114|GO:0070402	225791|226527|26949|270097	chr3	154596711	154623182	+	MGI:88527|Vega:OTTMUSG00000022729
80876	10.5866	10.6199	10.6032	9.08249	10.0467	9.56462	9.57861	10.6963	10.1375	Ifitm2	protein-coding	interferon induced transmembrane protein 2	DSPA2c|Ifitm3l|fragilis3|mil-3	80876	ENSMUSG00000060591	GO:0003674|GO:0005575|GO:0005886|GO:0009607|GO:0009615|GO:0016020|GO:0016021|GO:0034341|GO:0035455|GO:0035456|GO:0045071|GO:0046597|GO:0051607	213002|320802|66141|68713|73835	chr7	140954839	140955961	-	MGI:1933382
67769	11.3646	11.652	11.5083	10.8038	10.1413	10.4726	11.7342	11.1804	11.4573	Gpatch2	protein-coding	G patch domain containing 2	5830433G22Rik|5830436K05Rik|AI427714|AI447508|AW107440|AW491060|Gpatc2	67769	ENSMUSG00000039210	GO:0003674|GO:0003676|GO:0005575|GO:0010923	70373	chr1	187215511	187351429	+	MGI:1915019|Vega:OTTMUSG00000023031
69726	10.8133	10.6546	10.734	9.5034	9.89987	9.70163	11.7281	10.5377	11.1329	Smyd3	protein-coding	SET and MYND domain containing 3	2410008A19Rik|Zmynd1	69726	ENSMUSG00000055067	GO:0005575|GO:0005634|GO:0005737|GO:0008168|GO:0008270|GO:0016568|GO:0016740|GO:0018024|GO:0032259|GO:0034968|GO:0046872	12180|226830|319822	chr1	178955039	179518003	-	MGI:1916976|Vega:OTTMUSG00000017093
15251	11.247	11.6357	11.4413	10.0838	10.7347	10.4093	11.8455	11.9027	11.8741	Hif1a	protein-coding	hypoxia inducible factor 1, alpha subunit	AA959795|HIF1alpha|MOP1|bHLHe78	15251	ENSMUSG00000021109	GO:0000988|GO:0001077|GO:0001525|GO:0001568|GO:0001666|GO:0001755|GO:0001837|GO:0001892|GO:0001922|GO:0001944|GO:0001947|GO:0002052|GO:0002248|GO:0003151|GO:0003208|GO:0003677|GO:0003700|GO:0003705|GO:0004871|GO:0005515|GO:0005634|GO:0005667|GO:0005730|GO:0005737|GO:0006089|GO:0006110|GO:0006351|GO:0006355|GO:0006879|GO:0007165|GO:0007595|GO:0008134|GO:0008284|GO:0008542|GO:0009434|GO:0010468|GO:…	11863|11864|11865|12753|13819|18142|18143|20464|20465|272322|27386|53417	chr12	73901375	73947530	+	MGI:106918|Vega:OTTMUSG00000019740
69221	10.9945	10.2134	10.604	9.0677	10.0812	9.57445	10.1818	9.92036	10.0511	2410006H16Rik	miscRNA	RIKEN cDNA 2410006H16 gene		69221		GO:0003674|GO:0005575|GO:0008150		chr11	62602877	62604806	+	MGI:1916471
22685	10.6884	10.4136	10.551	9.65697	9.39332	9.52515	12.0179	11.5977	11.8078	Zfp239	protein-coding	zinc finger protein 239	Mok-2|Mok2|Znf239	22685	ENSMUSG00000042097	GO:0003676|GO:0003677|GO:0005622|GO:0005634|GO:0006351|GO:0006355|GO:0008270|GO:0046872	22719|22755|22756|232966|269704|56525|56707|56869|57745	chr6	117863077	117872766	+	MGI:1306812|Vega:OTTMUSG00000022149
68192	10.4909	10.8178	10.6543	9.76422	9.49866	9.63144	10.1029	9.72965	9.91628	Leprotl1	protein-coding	leptin receptor overlapping transcript-like 1	1110067H13Rik|1520402O14Rik|AI854296	68192	ENSMUSG00000031513	GO:0003674|GO:0005575|GO:0008150|GO:0016020|GO:0016021	230514	chr8	34135572	34146739	-	MGI:1915442|Vega:OTTMUSG00000031292
26611	10.8174	10.7688	10.7931	9.82565	9.71934	9.7725	10.2854	10.2221	10.2537	Rcn2	protein-coding	reticulocalbin 2	AA408742|Tcbp49	26611	ENSMUSG00000032320	GO:0005509|GO:0005783	12321|19672|20318|52377	chr9	56041845	56061882	+	MGI:1349765|Vega:OTTMUSG00000027450
327942	10.025	9.56268	9.79382	8.35479	9.19199	8.77339	10.807	10.9156	10.8613	Pigl	protein-coding	phosphatidylinositol glycan anchor biosynthesis, class L	Gm737	327942	ENSMUSG00000014245	GO:0000225|GO:0005575|GO:0005783|GO:0006506|GO:0016020|GO:0016021|GO:0016787		chr11	62458460	62513900	+	MGI:2681271|Vega:OTTMUSG00000005858
230648	10.8852	11.6728	11.279	10.0145	10.5052	10.2599	9.87639	11.3541	10.6153	4732418C07Rik	protein-coding	RIKEN cDNA 4732418C07 gene	Kiaa0494	230648	ENSMUSG00000034210	GO:0003674|GO:0005575|GO:0008150		chr4	115738073	115777327	+	MGI:2442397|Vega:OTTMUSG00000008688
67338	12.0698	11.5477	11.8087	11.0823	10.5016	10.792	11.4714	11.3431	11.4072	Rffl	protein-coding	ring finger and FYVE like domain containing protein	1700051E09Rik|4930516L10Rik|BG080975|Carp2	67338	ENSMUSG00000020696	GO:0005737|GO:0006886|GO:0006915|GO:0008270|GO:0016020|GO:0016023|GO:0016874|GO:0046872	80751	chr11	82803819	82871210	-	MGI:1914588|Vega:OTTMUSG00000000906
232334	10.3465	10.2684	10.3075	8.72011	9.8665	9.29331	10.7663	10.6667	10.7165	Vgll4	protein-coding	vestigial like 4 (Drosophila)	BC048841|VGL-4	232334	ENSMUSG00000030315	GO:0003674|GO:0005634|GO:0005730|GO:0006351|GO:0006355|GO:0008150		chr6	114862092	114969203	-	MGI:2652840|Vega:OTTMUSG00000023607
74349	10.9462	11.1709	11.0586	10.1487	9.94569	10.0472	11.225	10.7215	10.9733	Fam160a2	protein-coding	family with sequence similarity 160, member A2	4632419K20Rik|FHIP	74349	ENSMUSG00000044465	GO:0003674|GO:0006810|GO:0007032|GO:0007040|GO:0008333|GO:0015031|GO:0045022|GO:0070695	226252|229488|239170	chr7	105371211	105400054	-	MGI:1921599|Vega:OTTMUSG00000029500
237336	10.2924	10.9282	10.6103	9.65194	9.54723	9.59959	10.4065	10.5537	10.4801	Tbpl1	protein-coding	TATA box binding protein-like 1	4732475G08|AW011832|AW491032|D18347|STD|TLF|TRF2|TRP|Tlp	237336	ENSMUSG00000071359	GO:0001675|GO:0003677|GO:0005515|GO:0005634|GO:0005672|GO:0005737|GO:0006235|GO:0006352|GO:0007283|GO:0007289	21374|227606	chr10	22703877	22731933	-	MGI:1339946|Vega:OTTMUSG00000028051
170719	10.659	11.0695	10.8643	9.67011	10.0373	9.8537	10.2763	10.4041	10.3402	Oxr1	protein-coding	oxidation resistance 1	2210416C20Rik|C7|C7B	170719	ENSMUSG00000022307	GO:0003674|GO:0005634|GO:0005730|GO:0005739|GO:0016998	211329|383766|74347	chr15	41447482	41861047	+	MGI:2179326
104771	11.6371	11.3757	11.5064	10.2026	10.792	10.4973	11.0215	11.0608	11.0412	Jkamp	protein-coding	JNK1/MAPK8-associated membrane protein	1200003C05Rik|2310047L11Rik|Jamp	104771	ENSMUSG00000005078	GO:0005575|GO:0005783|GO:0006986|GO:0016020|GO:0016021|GO:0030433|GO:0031625	66740	chr12	72085839	72101527	+	MGI:1915057|Vega:OTTMUSG00000027642
56742	11.5263	10.806	11.1661	10.2071	10.1136	10.1604	11.9614	12.0491	12.0052	Psrc1	protein-coding	proline/serine-rich coiled-coil 1	5430413I02Rik|AL033312|Dda3	56742	ENSMUSG00000068744	GO:0001578|GO:0005515|GO:0005737|GO:0005819|GO:0005829|GO:0005856|GO:0007049|GO:0007067|GO:0007080|GO:0008017|GO:0009987|GO:0015630|GO:0030308|GO:0030496|GO:0031116|GO:0045893|GO:0051301|GO:0060236		chr3	108383804	108388231	+	MGI:1913099|Vega:OTTMUSG00000007307
226844	10.2578	9.69328	9.97552	8.84943	9.09032	8.96987	10.7753	9.9742	10.3748	Mfsd7b	protein-coding	major facilitator superfamily domain containing 7B	9630055N22Rik|FLVCR|Flvcr1	226844	ENSMUSG00000066595	GO:0001701|GO:0005575|GO:0015232|GO:0030218|GO:0035108|GO:0035264|GO:0042733|GO:0046620|GO:0048536|GO:0060323|GO:0097037	217721|224132|243197	chr1	191005832	191026190	-	MGI:2444881
74277	11.481	11.3547	11.4179	10.4561	10.3692	10.4127	10.7147	11.0883	10.9015	Chic2	protein-coding	cysteine-rich hydrophobic domain 2	1700081B18Rik|4930502K01Rik|BTL	74277	ENSMUSG00000029229	GO:0003674|GO:0005794|GO:0005798|GO:0005886|GO:0006893|GO:0016020	12212	chr5	75006424	75044626	-	MGI:1921527|Vega:OTTMUSG00000031089
320438	10.3848	10.1852	10.285	9.77123	8.79068	9.28095	10.4979	10.3634	10.4307	Alg6	protein-coding	asparagine-linked glycosylation 6 (alpha-1,3,-glucosyltransferase)	E230028F23Rik	320438	ENSMUSG00000073792	GO:0005575|GO:0005783|GO:0005789|GO:0006487|GO:0016020|GO:0016021|GO:0016740|GO:0016757|GO:0016758|GO:0046527		chr4	99715630	99763460	+	MGI:2444031|Vega:OTTMUSG00000007982
329260	11.4395	11.8621	11.6508	10.4375	10.8571	10.6473	12.1593	11.7821	11.9707	Dennd1b	protein-coding	DENN/MADD domain containing 1B	4632404N19Rik|4930467M19Rik|6820401H01Rik|F730008N07Rik	329260	ENSMUSG00000056268	GO:0003674|GO:0005085|GO:0005575|GO:0005737|GO:0008150|GO:0031410|GO:0050790	102442|105841|19347|209773|227801|229541|320560|329727|329877|70785|72121|76954	chr1	138963709	139176042	+	MGI:2447812|Vega:OTTMUSG00000033401
230936	13.2646	13.2402	13.2524	12.2298	12.2693	12.2496	12.8459	13.1381	12.992	Phf13	protein-coding	PHD finger protein 13	BC029632|Phf5|SPOC1	230936	ENSMUSG00000047777	GO:0000278|GO:0003682|GO:0005634|GO:0007049|GO:0007059|GO:0007067|GO:0007076|GO:0008270|GO:0016568|GO:0030261|GO:0046872|GO:0051301	78246	chr4	151989631	151996179	-	MGI:2446217|Vega:OTTMUSG00000010357
17237	10.297	11.4055	10.8513	9.67894	10.018	9.84846	11.2533	11.2561	11.2547	Mgrn1	protein-coding	mahogunin, ring finger 1	2610042J20Rik|mKIAA0544|md|nc	17237	ENSMUSG00000022517	GO:0000209|GO:0004842|GO:0005515|GO:0005634|GO:0005737|GO:0005768|GO:0005769|GO:0005886|GO:0006513|GO:0008270|GO:0008333|GO:0016020|GO:0016874|GO:0043951|GO:0045744|GO:0046872	217340	chr16	4886100	4938296	+	MGI:2447670
246102	10.7218	10.0417	10.3818	10.1023	8.65614	9.37922	9.9019	10.7132	10.3076	Rttn	protein-coding	rotatin	4921538A15Rik|AI666264|C530033I08Rik|D230040K24	246102	ENSMUSG00000023066	GO:0007275|GO:0007368|GO:0016021		chr18	88971790	89131014	+	MGI:2179288
16865	12.8611	13.107	12.9841	11.9346	12.0314	11.983	12.6663	12.8063	12.7363	Eif2d	protein-coding	eukaryotic translation initiation factor 2D	D1Ertd5e|Lgtn	16865	ENSMUSG00000026427	GO:0003723|GO:0003743|GO:0005737|GO:0006412|GO:0006413		chr1	131153207	131180402	+	MGI:109342|Vega:OTTMUSG00000021553
64144	10.4604	9.82277	10.1416	9.0639	9.21913	9.14152	9.69806	9.55886	9.62846	Mllt1	protein-coding	myeloid/lymphoid or mixed-lineage leukemia (trithorax homolog, Drosophila); translocated to, 1	AA407901|BAM11|ENL|LTG19	64144	ENSMUSG00000024212	GO:0005515|GO:0005634|GO:0005730|GO:0005737|GO:0006469	70122	chr17	56892611	56935388	-	MGI:1927238
244650	10.5119	9.92103	10.2165	9.21485	9.21946	9.21715	10.4366	9.96648	10.2015	Phlpp2	protein-coding	PH domain and leucine rich repeat protein phosphatase 2	AI481772|C130044A18Rik|Phlppl	244650	ENSMUSG00000031732	GO:0001917|GO:0003824|GO:0004721|GO:0004722|GO:0005634|GO:0005737|GO:0006470|GO:0016020|GO:0016787|GO:0042622|GO:0046872	98432	chr8	109868603	109944671	+	MGI:2444928|Vega:OTTMUSG00000034048
71722	11.9739	11.6869	11.8304	10.9605	10.702	10.8312	11.7817	12.0682	11.925	Cic	protein-coding	capicua homolog (Drosophila)	1200010B10Rik|mKIAA0306	71722	ENSMUSG00000005442	GO:0003677|GO:0005634|GO:0006351|GO:0006355	70508	chr7	25267699	25294148	+	MGI:1918972|Vega:OTTMUSG00000036029
20971	13.3237	13.0965	13.2101	12.3947	12.0327	12.2137	13.2986	12.6782	12.9884	Sdc4	protein-coding	syndecan 4	AA959608|AW108331|Synd4|ryudocan|syndecan-4	20971	ENSMUSG00000017009	GO:0001968|GO:0005080|GO:0005576|GO:0005925|GO:0008092|GO:0009986|GO:0016020|GO:0016021|GO:0043034|GO:0045121|GO:0045860|GO:0051496|GO:0051894|GO:0070053	15529|20969|20970	chr2	164424247	164443188	-	MGI:1349164|Vega:OTTMUSG00000001157
68736	10.1395	9.97995	10.0597	9.00331	9.12403	9.06367	8.52033	9.99188	9.25611	Tyw5	protein-coding	tRNA-yW synthesizing protein 5	1110034B05Rik	68736	ENSMUSG00000048495	GO:0000049|GO:0005506|GO:0005575|GO:0008033|GO:0016491|GO:0016702|GO:0016706|GO:0031591|GO:0042803|GO:0046872|GO:0055114	319594|66667|77035	chr1	57388244	57406674	-	MGI:1915986|Vega:OTTMUSG00000029759
140887	10.7985	9.53924	10.1689	8.76896	9.58308	9.17602	10.2831	8.932	9.60757	Lnx2	protein-coding	ligand of numb-protein X 2	9630046H24|AW209022	140887	ENSMUSG00000016520	GO:0005515|GO:0005575|GO:0008270|GO:0030165|GO:0046872|GO:0051260	12695|16170|16924|17475|68070|72823|93742	chr5	147016655	147076572	-	MGI:2155959|Vega:OTTMUSG00000024626
21422	10.157	9.94365	10.0503	9.67824	8.44233	9.06029	11.0302	9.54179	10.286	Tfcp2	protein-coding	transcription factor CP2	CP-2|CP2|D230015P20Rik|LBP-1c|LBP-1d|LBP1|LSF|Tcfcp2|UBP-1	21422	ENSMUSG00000009733	GO:0003677|GO:0005634|GO:0005667|GO:0006351|GO:0006355|GO:0045893	195733|22221|230824|252973|81879	chr15	100502796	100551947	-	MGI:98509
14236	13.8511	13.6586	13.7549	12.8759	12.6559	12.7659	13.9271	13.8239	13.8755	Foxn2	protein-coding	forkhead box N2	3230402J05Rik|6030465J18Rik|Fkh19|Foxn1|HTLF	14236	ENSMUSG00000034998	GO:0000122|GO:0003677|GO:0003690|GO:0003705|GO:0005634|GO:0005667|GO:0006351|GO:0006355|GO:0007389|GO:0008134|GO:0008301|GO:0009790|GO:0009888|GO:0043231|GO:0051090	108655|114142|116810|15218|15223|15228|17425|20371|230700|60611|68837|71375|74123	chr17	88440712	88490533	+	MGI:1347478|Vega:OTTMUSG00000033848
329002	11.0191	10.1017	10.5604	9.78454	9.35849	9.57152	10.1925	10.423	10.3078	Zfp236	protein-coding	zinc finger protein 236	AI447957|Gm335	329002	ENSMUSG00000041258	GO:0003674|GO:0005575|GO:0008150	20689|50524|58198|99377	chr18	82593597	82692734	-	MGI:1926950
226442	9.7123	9.11981	9.41606	8.7256	8.12921	8.42741	10.5642	10.703	10.6336	Zfp281	protein-coding	zinc finger protein 281		226442	ENSMUSG00000041483	GO:0003700|GO:0005634|GO:0010629|GO:0043565|GO:0044212|GO:0045892|GO:0045893	22661|68744	chr1	136624901	136630391	+	MGI:3029290|Vega:OTTMUSG00000022094
30945	11.5348	11.4042	11.4695	10.7238	10.2463	10.485	11.3159	11.428	11.372	Rnf19a	protein-coding	ring finger protein 19A	AA032313|Dorfin|Rnf19|UIP117|Ubce7ip2|XYbp	30945	ENSMUSG00000022280	GO:0005515|GO:0005737|GO:0005856|GO:0008270|GO:0016020|GO:0016021|GO:0016874|GO:0046872	108089|218215|268291|56736|75234	chr15	36239934	36283147	-	MGI:1353623
70466	11.6135	11.8767	11.7451	10.7333	10.7905	10.7619	11.3354	11.6433	11.4893	Ckap2l	protein-coding	cytoskeleton associated protein 2-like	2010016H04Rik|2610318C08Rik|AV070319	70466	ENSMUSG00000048327	GO:0003674|GO:0005813|GO:0008150	80986	chr2	129268210	129297212	-	MGI:1917716|Vega:OTTMUSG00000015411
67486	14.7418	14.5804	14.6611	13.7904	13.5685	13.6795	14.621	14.7675	14.6943	Polr3g	protein-coding	polymerase (RNA) III (DNA directed) polypeptide G	2310047G20Rik|AV275904|RPC32|RPC7	67486	ENSMUSG00000035834	GO:0005634|GO:0006351|GO:0009615|GO:0032728|GO:0045087|GO:0045089	69870	chr13	81673837	81711013	-	MGI:1914736|Vega:OTTMUSG00000035047
76025	9.89092	10.6334	10.2621	9.81307	8.74992	9.2815	9.26051	9.13443	9.19747	Cant1	protein-coding	calcium activated nucleotidase 1	5830420C20Rik|Apy1h|D11Bwg0554e|Entpd8|SCAN-1|Shapy	76025	ENSMUSG00000025575	GO:0004382|GO:0004871|GO:0005509|GO:0005783|GO:0005789|GO:0005794|GO:0007165|GO:0009191|GO:0016020|GO:0016021|GO:0016462|GO:0016787|GO:0017110|GO:0030166|GO:0043123|GO:0045134|GO:0046872		chr11	118406289	118419086	-	MGI:1923275|Vega:OTTMUSG00000003887
103266	11.7464	11.4893	11.6179	10.4458	10.8332	10.6395	12.0405	12.357	12.1988	AI597468	protein-coding	expressed sequence AI597468		103266	ENSMUSG00000060935	GO:0003674|GO:0005575|GO:0008150|GO:0016020|GO:0016021		chr10	85102627	85120618	+	MGI:2143652
30054	11.8913	11.686	11.7887	11.0988	10.5227	10.8108	11.6617	11.4141	11.5379	Rnf17	protein-coding	ring finger protein 17	MMIP-2|Mmip2|TDRD4	30054	ENSMUSG00000000365	GO:0003676|GO:0005634|GO:0005737|GO:0007275|GO:0007283|GO:0007286|GO:0008270|GO:0016788|GO:0030154|GO:0042803|GO:0046872	210510|83561	chr14	56402697	56525031	+	MGI:1353419
73683	11.1439	10.4002	10.7721	9.9619	9.62816	9.79503	10.737	10.8586	10.7978	Atg16l2	protein-coding	autophagy related 16-like 2 (S. cerevisiae)	2410118P20Rik	73683	ENSMUSG00000047767	GO:0003674|GO:0005575|GO:0005737|GO:0006810|GO:0006914|GO:0008150|GO:0015031	140858|18472|382406|66585|67836|69544|70052|70235|71227|72137|74187|76646|77040	chr7	101289616	101302088	-	MGI:1920933|Vega:OTTMUSG00000031256
77827	9.67257	10.3451	10.0088	8.92802	9.13902	9.03352	8.09946	9.17938	8.63942	Krba1	protein-coding	KRAB-A domain containing 1	A930040G15Rik|AI448780	77827	ENSMUSG00000042810	GO:0003674|GO:0005575|GO:0008150		chr6	48395586	48419855	+	MGI:1925077|Vega:OTTMUSG00000024285
68511	13.5419	13.3172	13.4296	12.6445	12.2695	12.457	13.8881	13.6711	13.7796	Dcdc2c	protein-coding	doublecortin domain containing 2C	1110015M06Rik	68511		GO:0003674|GO:0005575|GO:0008150|GO:0035556		chr12	28437795	28548337	-	MGI:1915761
234358	10.3025	10.0855	10.194	9.34311	9.10008	9.2216	9.61572	10.048	9.83185	Zfp930	protein-coding	zinc finger protein 930		234358	ENSMUSG00000059897	GO:0003674|GO:0005575|GO:0008150|GO:0046872	100039060|100043381|100043387|100043915|100233208|100503353|13999|170938|208111|208292|216177|234362|234413|236193|237775|240063|240064|240066|240068|244556|329575|330788|353208|382019|619310|620419|626802|626832|630836|636741|664987|665001|665211|668039|66808|66869|668923|69277|72139|73610	chr8	69209046	69230539	+	MGI:2675306
77056	10.1118	10.2597	10.1858	9.55089	8.87652	9.2137	8.97541	9.69505	9.33523	Tmco4	protein-coding	transmembrane and coiled-coil domains 4	4632413C14Rik|AI430825	77056	ENSMUSG00000041143	GO:0003674|GO:0005575|GO:0008150|GO:0016020|GO:0016021		chr4	138972905	139059171	+	MGI:1924306|Vega:OTTMUSG00000009903
227102	10.6179	10.9616	10.7898	9.65411	9.98237	9.81824	9.60706	10.6086	10.1078	Ormdl1	protein-coding	ORM1-like 1 (S. cerevisiae)	C730042F17Rik	227102	ENSMUSG00000026097	GO:0003674|GO:0005783|GO:0005789|GO:0006672|GO:0016020|GO:0016021	66612|66844	chr1	53297095	53310245	+	MGI:2181669|Vega:OTTMUSG00000021828
54650	11.9769	11.4052	11.6911	10.5797	10.8616	10.7207	11.5912	11.7692	11.6802	Sfmbt1	protein-coding	Scm-like with four mbt domains 1	4930442N21Rik|9330180L21Rik|AA536974|Sfmbt|Smr	54650	ENSMUSG00000006527	GO:0003674|GO:0005575|GO:0005634|GO:0006355|GO:0008150	103537|107815|214669|237339|241764|268297|29871|320858|353282	chr14	30714849	30822721	+	MGI:1859609|Vega:OTTMUSG00000025116
52538	11.2232	10.802	11.0126	9.75591	10.3293	10.0426	11.0663	11.265	11.1656	Acaa2	protein-coding	acetyl-Coenzyme A acyltransferase 2 (mitochondrial 3-oxoacyl-Coenzyme A thiolase)	0610011L04Rik|AI255831|AI265397|D18Ertd240e	52538	ENSMUSG00000036880	GO:0003824|GO:0003988|GO:0005739|GO:0005743|GO:0005759|GO:0006084|GO:0006629|GO:0006631|GO:0006635|GO:0008152|GO:0016740|GO:0016746|GO:0016747	110446|110460|224530	chr18	74779212	74806207	+	MGI:1098623
20499	13.4147	13.2993	13.357	12.6315	12.1455	12.3885	13.3101	13.4897	13.3999	Slc12a7	protein-coding	solute carrier family 12, member 7	AA408796|D13Ertd261e|Kcc4	20499	ENSMUSG00000017756	GO:0006810|GO:0006811|GO:0006813|GO:0006884|GO:0015293|GO:0015377|GO:0015379|GO:0016020|GO:0016021|GO:0055085	107723|171286|20495|20496|20497|20498|57138|83704	chr13	73733094	73816742	+	MGI:1342283
442834	9.69121	10.3598	10.0255	8.81146	9.30508	9.05827	9.70672	10.7703	10.2385	D830031N03Rik	protein-coding	RIKEN cDNA D830031N03 gene	Kiaa0754|mKIAA0754	442834		GO:0003674|GO:0005575|GO:0008150		chr4	123403601	123411911	-	MGI:3045367
18007	12.619	12.3499	12.4845	11.7106	11.324	11.5173	12.2795	12.1348	12.2071	Neo1	protein-coding	neogenin	2610028H22Rik|AI327052|D930014N22Rik|Igdcc2	18007	ENSMUSG00000032340	GO:0004872|GO:0005515|GO:0006355|GO:0007520|GO:0045296|GO:0055072	117606|13176|19289|19649|19876|235472|268902|56741|57810|74144	chr9	58874680	59036441	-	MGI:1097159
14628	12.4904	12.2989	12.3947	11.5195	11.3372	11.4283	11.8201	12.189	12.0045	Ostm1	protein-coding	osteopetrosis associated transmembrane protein 1	1200002H13Rik|HSPC019|gl	14628	ENSMUSG00000038280	GO:0005515|GO:0005764|GO:0005829|GO:0016020|GO:0016021|GO:0030316		chr10	42678916	42702462	+	MGI:2655574|Vega:OTTMUSG00000019462
100101807	12.5876	12.4687	12.5281	11.2925	11.8355	11.564	11.8054	11.8444	11.8249	1700047I17Rik2	protein-coding	RIKEN cDNA 1700047I17 gene 2		100101807	ENSMUSG00000094103	GO:0003674|GO:0005575|GO:0008150	73385	chr12	55199592	55217146	+	MGI:3714351
212127	10.9992	10.8843	10.9418	9.92364	10.033	9.97832	10.7868	11.0854	10.9361	Proser1	protein-coding	proline and serine rich 1	2810046L04Rik|9330161F11	212127	ENSMUSG00000049504	GO:0003674|GO:0005575|GO:0008150		chr3	53463817	53481755	+	MGI:1919933|Vega:OTTMUSG00000022220
83679	9.6686	10.6677	10.1681	9.28077	9.12921	9.20499	10.1068	10.3509	10.2288	Pde4dip	protein-coding	phosphodiesterase 4D interacting protein (myomegalin)	4732458A06Rik|9430063L05Rik|C87016|D130016K21Rik|D3Bwg1078e|Usmg4|mKIAA0454	83679	ENSMUSG00000038170	GO:0005515|GO:0005634|GO:0005737|GO:0005794|GO:0005813|GO:0005856|GO:0019899|GO:0030016|GO:0043623	214444	chr3	97689829	97888707	-	MGI:1891434|Vega:OTTMUSG00000040172
76568	11.157	10.2862	10.7216	9.43128	10.0868	9.75903	10.8809	10.8382	10.8595	Ift46	protein-coding	intraflagellar transport 46	1500035H01Rik|AA408110|AI663846|R75047|c11orf2	76568	ENSMUSG00000002031	GO:0005515|GO:0005737|GO:0005856|GO:0005929|GO:0005932|GO:0009434|GO:0015031|GO:0020017|GO:0030092|GO:0031512|GO:0031647|GO:0035084|GO:0042073|GO:0042995|GO:0043064|GO:0043234|GO:0060286		chr9	44773009	44792714	+	MGI:1923818|Vega:OTTMUSG00000026615
68268	11.5	12.1269	11.8135	10.4623	11.2405	10.8514	11.8371	11.4843	11.6607	Zdhhc21	protein-coding	zinc finger, DHHC domain containing 21	9130404H11Rik|AL024349|D130004H04Rik|dep	68268	ENSMUSG00000028403	GO:0001942|GO:0005794|GO:0008270|GO:0016020|GO:0016021|GO:0016409|GO:0016740|GO:0016746|GO:0018230|GO:0018345|GO:0046872|GO:0048733	102193|108672|332175|69035|70073|70546|75965	chr4	82798738	82859661	-	MGI:1915518|Vega:OTTMUSG00000000297
73385	12.5831	12.4694	12.5263	11.2895	11.8414	11.5655	11.8106	11.853	11.8318	Fam177a	protein-coding	family with sequence similarity 177, member A	1700047I17Rik|1700047I17Rik1|C14orf24|D730001C10Rik|Fam177a1	73385	ENSMUSG00000095595	GO:0003674|GO:0005575|GO:0008150	100101807	chr12	55124528	55142082	+	MGI:1920635
12042	11.0007	10.7763	10.8885	9.47746	10.379	9.92824	10.57	10.0565	10.3132	Bcl10	protein-coding	B cell leukemia/lymphoma 10	AI132454|BCL-10|C81403|CARMEN|CIPER|CLAP|ME10|cE10	12042	ENSMUSG00000028191	GO:0001772|GO:0001843|GO:0002020|GO:0002906|GO:0003713|GO:0005515|GO:0005622|GO:0005634|GO:0005737|GO:0005764|GO:0005829|GO:0006915|GO:0006917|GO:0006919|GO:0006968|GO:0007249|GO:0007257|GO:0008022|GO:0008134|GO:0008219|GO:0008656|GO:0009620|GO:0016020|GO:0016064|GO:0019899|GO:0019900|GO:0019901|GO:0031398|GO:0031625|GO:0042221|GO:0042327|GO:0042803|GO:0042981|GO:0043130|GO:0043234|GO:0043422|GO:…		chr3	145922804	145934283	+	MGI:1337994
53619	9.55777	9.95989	9.75883	8.42583	9.17251	8.79917	9.93561	10.4423	10.1889	Blcap	protein-coding	bladder cancer associated protein homolog (human)	AI462828|Bc10	53619	ENSMUSG00000067787	GO:0006915|GO:0007049|GO:0016020|GO:0016021		chr2	157556362	157566361	-	MGI:1858907|Vega:OTTMUSG00000016195
100317	10.9993	10.4459	10.7226	10.0408	9.48825	9.76455	10.2425	10.4137	10.3281	AU040320	protein-coding	expressed sequence AU040320	A730047D20Rik|Kiaa0319l	100317	ENSMUSG00000028830	GO:0003674|GO:0008150|GO:0016020|GO:0016021|GO:0044433	210108	chr4	126753555	126869694	+	MGI:2140475|Vega:OTTMUSG00000009282
71137	10.3048	10.8706	10.5877	10.0242	9.23611	9.63014	11.393	10.2139	10.8034	Rfx4	protein-coding	regulatory factor X, 4 (influences HLA class II expression)	4933412G19Rik|NYD-sp10	71137	ENSMUSG00000020037	GO:0003677|GO:0003682|GO:0005515|GO:0005634|GO:0006351|GO:0006355|GO:0006357|GO:0021516|GO:0021696|GO:0030900|GO:0030901|GO:0045944	19724|19725|19726|320995|619289	chr10	84756048	84906538	+	MGI:1918387|Vega:OTTMUSG00000037132
22145	12.5906	11.8706	12.2306	11.042	11.5078	11.2749	11.5099	11.468	11.489	Tuba4a	protein-coding	tubulin, alpha 4A	M[a]4|Tuba4	22145	ENSMUSG00000026202	GO:0000166|GO:0003924|GO:0005198|GO:0005525|GO:0005737|GO:0005856|GO:0005874|GO:0006184|GO:0007017|GO:0007018|GO:0043234|GO:0051258	22142|22143|22144|22146|22147|238463|53857	chr1	75214974	75219253	-	MGI:1095410
81003	10.9542	10.2591	10.6067	10.7037	8.60128	9.65251	9.88319	10.979	10.4311	Trim23	protein-coding	tripartite motif-containing 23	6330516O20Rik|AI450195|Arfd1	81003	ENSMUSG00000021712	GO:0000139|GO:0000166|GO:0003924|GO:0004842|GO:0005525|GO:0005622|GO:0005634|GO:0005737|GO:0005764|GO:0005765|GO:0005794|GO:0006184|GO:0006471|GO:0007264|GO:0008270|GO:0016020|GO:0016567|GO:0016874|GO:0019003|GO:0042802|GO:0046872	11840|11841|11842|11843|11844|11845|11861|219144|320982|384185|56795|80981	chr13	104178839	104202048	+	MGI:1933161|Vega:OTTMUSG00000035058
67704	10.0601	11.0322	10.5461	8.88269	10.3031	9.59289	10.5077	10.4282	10.4679	1810037I17Rik	protein-coding	RIKEN cDNA 1810037I17 gene	5730414I01Rik	67704	ENSMUSG00000054091	GO:0003674|GO:0005575|GO:0008150|GO:0016020|GO:0016021		chr3	122924397	122926194	+	MGI:1914954|Vega:OTTMUSG00000022007
116891	12.2619	12.0253	12.1436	11.1193	11.2625	11.1909	11.6057	11.9392	11.7725	Derl2	protein-coding	Der1-like domain family, member 2	BC005682|CGI-101|Derlin-2|F-lana|Flana|RP23-83I13.8	116891	ENSMUSG00000018442	GO:0003674|GO:0005769|GO:0005770|GO:0005783|GO:0006986|GO:0008284|GO:0016020|GO:0016021|GO:0030176|GO:0030307|GO:0030433|GO:0030968|GO:0030970	67819|70377	chr11	71007164	71019275	-	MGI:2151483|Vega:OTTMUSG00000006077
27053	11.0199	10.9428	10.9813	10.1099	9.94761	10.0287	10.4976	10.9852	10.7414	Asns	protein-coding	asparagine synthetase		27053	ENSMUSG00000029752	GO:0000166|GO:0004066|GO:0005524|GO:0006529|GO:0006541|GO:0008652|GO:0016874|GO:0042149|GO:0042803|GO:0043066|GO:0045931|GO:0048037		chr6	7675171	7693182	-	MGI:1350929|Vega:OTTMUSG00000022779
67141	12.4232	11.7011	12.0622	11.0605	11.1609	11.1107	12.3903	12.1118	12.251	Fbxo5	protein-coding	F-box protein 5	2510044I10Rik|C85305|Emi1|Fbxo31	67141	ENSMUSG00000019773	GO:0000089|GO:0001556|GO:0005515|GO:0005634|GO:0005737|GO:0005819|GO:0005856|GO:0007049|GO:0007057|GO:0007067|GO:0007128|GO:0007346|GO:0016050|GO:0019901|GO:0040020|GO:0046785|GO:0046872|GO:0051225|GO:0051301|GO:0051436|GO:0051442|GO:0060565	78803	chr10	5799158	5805465	-	MGI:1914391|Vega:OTTMUSG00000022756
231571	10.1006	9.84785	9.97424	9.02642	9.01911	9.02277	10.4815	10.8902	10.6858	Rpap2	protein-coding	RNA polymerase II associated protein 2	AW060207	231571	ENSMUSG00000033773	GO:0004721|GO:0005634|GO:0005737|GO:0006351|GO:0006355|GO:0008420|GO:0009301|GO:0016591|GO:0016787|GO:0046872|GO:0070940		chr5	107597380	107661838	+	MGI:2141142|Vega:OTTMUSG00000023390
232536	10.3022	10.053	10.1776	9.69812	8.75743	9.22778	10.2187	9.96832	10.0935	Mrps35	protein-coding	mitochondrial ribosomal protein S35	MDSO23|MRP-S28|MRPS28	232536	ENSMUSG00000040112	GO:0003674|GO:0005739|GO:0005840|GO:0008150|GO:0030529		chr6	147042770	147070902	+	MGI:2385255|Vega:OTTMUSG00000023793
216274	10.2943	11.3536	10.824	10.0845	9.66645	9.87546	10.0207	10.2808	10.1507	Cep290	protein-coding	centrosomal protein 290	BC004690|Nphp6	216274	ENSMUSG00000019971	GO:0005515|GO:0005634|GO:0005737|GO:0005813|GO:0005829|GO:0005856|GO:0005929|GO:0006351|GO:0006355|GO:0006810|GO:0009986|GO:0015031|GO:0030030|GO:0032391|GO:0036038|GO:0042384|GO:0042995|GO:0045893|GO:0060041|GO:0060271	108989	chr10	100488289	100573655	+	MGI:2384917
17344	12.1687	12.442	12.3054	11.2235	11.4916	11.3575	12.4485	12.3129	12.3807	Pias2	protein-coding	protein inhibitor of activated STAT 2	6330408K17Rik|AI462206|ARIP3|AU018068|Dib|Miz1|PIASxalpha|PIASxb|PIASxbeta|SIZ2	17344	ENSMUSG00000025423	GO:0003676|GO:0003677|GO:0005515|GO:0005634|GO:0006351|GO:0006355|GO:0006357|GO:0008152|GO:0008270|GO:0016604|GO:0016874|GO:0016925|GO:0019789|GO:0019904|GO:0030331|GO:0030521|GO:0031625|GO:0035259|GO:0045667|GO:0045893|GO:0045944|GO:0046872|GO:0050681|GO:0050775|GO:0060765|GO:0060766	229615|328365|52915|56469|59004	chr18	77065208	77155708	+	MGI:1096566
16007	10.6334	10.2604	10.4469	9.35819	9.64012	9.49916	10.0347	9.98975	10.0122	Cyr61	protein-coding	cysteine rich protein 61	AI325051|CCN1|Igfbp10	16007	ENSMUSG00000028195	GO:0001558|GO:0001649|GO:0001934|GO:0002041|GO:0003181|GO:0003278|GO:0003281|GO:0005178|GO:0005520|GO:0005576|GO:0006935|GO:0007155|GO:0008201|GO:0010518|GO:0010811|GO:0016337|GO:0019838|GO:0030198|GO:0030335|GO:0030513|GO:0033690|GO:0043065|GO:0043066|GO:0043280|GO:0044319|GO:0045597|GO:0045669|GO:0045860|GO:0045944|GO:0050840|GO:0060413|GO:0060591|GO:0060710|GO:0060716|GO:0061036|GO:0070372|GO:…	14219|18133|22402|22403|327743	chr3	145646971	145649985	-	MGI:88613
19329	10.7244	11.0806	10.9025	10.2264	9.68318	9.95477	10.1394	10.7074	10.4234	Rab17	protein-coding	RAB17, member RAS oncogene family	AW413472	19329	ENSMUSG00000026304	GO:0000166|GO:0005515|GO:0005525|GO:0005622|GO:0005886|GO:0006810|GO:0007264|GO:0015031|GO:0016020	106572|19332|19334|19336|19344|19345|216344|271457	chr1	90958133	90969620	-	MGI:104640|Vega:OTTMUSG00000026752
72333	11.4657	11.1148	11.2903	9.95024	10.7349	10.3426	11.701	11.7482	11.7246	Palld	protein-coding	palladin, cytoskeletal associated protein	2410003B16Rik|6030492A02	72333	ENSMUSG00000058056	GO:0003779|GO:0005634|GO:0005737|GO:0005856|GO:0005884|GO:0030054|GO:0042995	58916|68802	chr8	61513244	61902690	-	MGI:1919583|Vega:OTTMUSG00000031055
75565	10.4912	9.93394	10.2126	9.3286	9.20309	9.26585	9.32419	10.0644	9.69429	Ccdc101	protein-coding	coiled-coil domain containing 101	1700023O11Rik|9530025I05Rik	75565	ENSMUSG00000030714	GO:0005634|GO:0005671|GO:0006351|GO:0006355|GO:0016568|GO:0035064|GO:0043966|GO:0070461		chr7	126649309	126672779	+	MGI:1922815|Vega:OTTMUSG00000025253
77485	9.61888	10.1766	9.89775	8.69117	9.21106	8.95112	10.3893	10.4975	10.4434	Stk31	protein-coding	serine threonine kinase 31	C330007K24Rik	77485	ENSMUSG00000023403	GO:0000166|GO:0003674|GO:0004672|GO:0004674|GO:0005524|GO:0005575|GO:0006468|GO:0008150|GO:0016301|GO:0016310|GO:0016740|GO:0016772		chr6	49395604	49469502	+	MGI:1924735|Vega:OTTMUSG00000036462
225659	12.3237	12.7268	12.5252	11.3797	11.7775	11.5786	12.3181	11.7873	12.0527	Cep76	protein-coding	centrosomal protein 76	6230425F05Rik|9630013E05	225659	ENSMUSG00000073542	GO:0003674|GO:0005737|GO:0005813|GO:0005814|GO:0005856|GO:0046599		chr18	67617397	67641336	-	MGI:1923401
13036	11.0035	10.7708	10.8872	10.105	9.7819	9.94346	10.8462	10.991	10.9186	Ctsh	protein-coding	cathepsin H	AL022844	13036	ENSMUSG00000032359	GO:0001520|GO:0001669|GO:0001913|GO:0002764|GO:0004175|GO:0004177|GO:0004197|GO:0004252|GO:0005615|GO:0005764|GO:0005829|GO:0006508|GO:0008233|GO:0008234|GO:0008284|GO:0010628|GO:0010634|GO:0010813|GO:0010815|GO:0010952|GO:0016505|GO:0016787|GO:0030108|GO:0030335|GO:0030984|GO:0031638|GO:0031648|GO:0032403|GO:0032526|GO:0033619|GO:0035086|GO:0043066|GO:0043129|GO:0043621|GO:0045766|GO:0060448|GO:…	104002|117066|13030|13032|13038|13039|13040|13041|214639|218275|229445|26898|26944|56092|56094|56464|56835|58518|64138|64139|70202|94242	chr9	90054267	90076095	+	MGI:107285|Vega:OTTMUSG00000024409
73699	11.7373	10.9703	11.3538	10.8928	9.93287	10.4129	11.5045	11.358	11.4313	Ppp2r1b	protein-coding	protein phosphatase 2 (formerly 2A), regulatory subunit A (PR 65), beta isoform	2410091N08Rik|AI790395	73699	ENSMUSG00000032058	GO:0005515|GO:0005575|GO:2001241	51792|70351	chr9	50856935	50894229	+	MGI:1920949|Vega:OTTMUSG00000037681
116870	10.5753	9.79421	10.1848	8.59361	9.89458	9.24409	8.37806	8.68094	8.5295	Mta1	protein-coding	metastasis associated 1		116870	ENSMUSG00000021144	GO:0003677|GO:0003682|GO:0003700|GO:0005515|GO:0005634|GO:0005737|GO:0005783|GO:0005794|GO:0006355|GO:0008270|GO:0016581|GO:0019899|GO:0033363|GO:0043231|GO:0043565|GO:0046872	116871|13498|23942|68703	chr12	113098278	113137206	+	MGI:2150037|Vega:OTTMUSG00000017198
23943	10.4806	10.5867	10.5337	9.21681	9.97232	9.59456	10.9329	11.0789	11.0059	Esyt1	protein-coding	extended synaptotagmin-like protein 1	Fam62a|Mbc2|vp115	23943	ENSMUSG00000025366	GO:0016020|GO:0016021	244049|272636|52635|78771	chr10	128510250	128525859	-	MGI:1344426
70155	10.8455	10.7976	10.8216	9.52265	10.2426	9.88264	10.8924	10.6607	10.7765	Ogfrl1	protein-coding	opioid growth factor receptor-like 1	2210417C17Rik	70155	ENSMUSG00000026158	GO:0003674|GO:0004872|GO:0005575|GO:0008150|GO:0016020	72075	chr1	23366424	23383175	-	MGI:1917405
11569	14.0324	14.2796	14.156	13.2727	13.1622	13.2174	14.5948	14.351	14.4729	Aebp2	protein-coding	AE binding protein 2	AU023766|B230313N05Rik	11569	ENSMUSG00000030232	GO:0003676|GO:0003677|GO:0003714|GO:0005622|GO:0005634|GO:0006351|GO:0006355|GO:0008270|GO:0016568|GO:0035098|GO:0046872		chr6	140622663	140677418	+	MGI:1338038|Vega:OTTMUSG00000034195
18108	12.4635	12.6952	12.5793	11.3851	11.8973	11.6412	12.7215	13.0259	12.8737	Nmt2	protein-coding	N-myristoyltransferase 2	A930001K02Rik|AI605445|AU044698|hNMT-2	18108	ENSMUSG00000026643	GO:0004379|GO:0005737|GO:0005794|GO:0005886|GO:0006499|GO:0016740|GO:0016746|GO:0018008	18107	chr2	3284288	3326369	+	MGI:1202298|Vega:OTTMUSG00000010789
59027	12.2135	11.6527	11.9331	10.7487	11.2423	10.9955	12.4632	11.9765	12.2199	Nampt	protein-coding	nicotinamide phosphoribosyltransferase	1110035O14Rik|AI314458|AI480535|NAmPRTase|Pbef|Pbef1|Visfatin	59027	ENSMUSG00000020572	GO:0004514|GO:0004516|GO:0005125|GO:0005634|GO:0005737|GO:0008144|GO:0009435|GO:0016740|GO:0016757|GO:0019363|GO:0042803|GO:0047280|GO:0048661|GO:0051770		chr12	32820335	32853369	+	MGI:1929865
74326	13.7936	13.3251	13.5593	12.553	12.7015	12.6273	13.6812	13.609	13.6451	Hnrnpr	protein-coding	heterogeneous nuclear ribonucleoprotein R	2610003J05Rik|Hnrpr	74326	ENSMUSG00000066037	GO:0003676|GO:0005634|GO:0030529|GO:0071013	213236|245945|56403|633285|69865	chr4	136310976	136340678	+	MGI:1891692|Vega:OTTMUSG00000009867
67512	12.0417	11.8368	11.9392	11.0774	10.9403	11.0088	11.7125	12.0727	11.8926	Agpat2	protein-coding	1-acylglycerol-3-phosphate O-acyltransferase 2 (lysophosphatidic acid acyltransferase, beta)	2510002J07Rik|AV000834|BSCL|BSCL1|LPAAB|LPAAT-beta	67512	ENSMUSG00000026922	GO:0001819|GO:0003841|GO:0005783|GO:0006654|GO:0008152|GO:0008654|GO:0016020|GO:0016021|GO:0016740|GO:0016746	55979	chr2	26593062	26604211	-	MGI:1914762|Vega:OTTMUSG00000011578
269254	14.9499	14.8107	14.8803	14.1869	13.7151	13.951	15.1435	15.0458	15.0947	Setx	protein-coding	senataxin	A130090N03|A930037J23Rik|AOA2|AW060766|Als4|SCAR1|Sen1|mKIAA0625	269254	ENSMUSG00000043535	GO:0000166|GO:0004386|GO:0005515|GO:0005524|GO:0005634|GO:0005654|GO:0005737|GO:0006281|GO:0006302|GO:0006369|GO:0006974|GO:0007623|GO:0016787		chr2	29124992	29182471	+	MGI:2443480|Vega:OTTMUSG00000011825
227210	11.4922	11.4795	11.4859	10.7265	10.3868	10.5566	10.5504	10.3314	10.4409	Ccnyl1	protein-coding	cyclin Y-like 1	9630037P07Rik|AW554339	227210	ENSMUSG00000070871	GO:0003674|GO:0005575|GO:0008150	67974	chr1	64691213	64725642	+	MGI:2138614|Vega:OTTMUSG00000021538
100504526	11.5084	11.0272	11.2678	10.4591	10.219	10.3391	12.1131	11.1951	11.6541	Gm20269	miscRNA	predicted gene, 20269		100504526				chr8	121840149	121841816	+	MGI:5012454
16400	11.3327	11.1867	11.2597	10.4516	10.2109	10.3312	11.3466	11.5042	11.4254	Itga3	protein-coding	integrin alpha 3	AA407068|CD49C|GAPB3	16400	ENSMUSG00000001507	GO:0001764|GO:0005515|GO:0005886|GO:0007155|GO:0007229|GO:0007342|GO:0007613|GO:0008305|GO:0009986|GO:0016020|GO:0016021|GO:0016323|GO:0045202	104099|109700|16398|16399|16401|16402|16403|16404|16407|16408|16409|16410|16411|213119|241226|319480|381924	chr11	95044482	95076801	-	MGI:96602|Vega:OTTMUSG00000001616
20947	11.8582	12.3274	12.0928	11.5122	10.825	11.1686	12.4336	11.2471	11.8404	Swap70	protein-coding	SWA-70 protein	70kDa|AV235546	20947	ENSMUSG00000031015	GO:0003677|GO:0005515|GO:0005524|GO:0005543|GO:0005634|GO:0005737|GO:0005886|GO:0016020|GO:0016444|GO:0042995|GO:0045190	23853	chr7	110221703	110283506	+	MGI:1298390
69257	12.014	11.4146	11.7143	10.7656	10.8171	10.7913	11.7638	11.084	11.4239	Elf2	protein-coding	E74-like factor 2	2610036A20Rik|A230104O07Rik|AW111824|BB183398|EU32|NERF|NERF-1A|NERF-1B|NERF-2	69257	ENSMUSG00000037174	GO:0003677|GO:0003700|GO:0005515|GO:0005634|GO:0005737|GO:0006351|GO:0006355|GO:0006357|GO:0043565|GO:0045892|GO:0045893	13661|13709|13710|13711|14011|30051|56501	chr3	51255665	51340640	-	MGI:1916507|Vega:OTTMUSG00000021235
54375	15.7811	15.6271	15.7041	14.8278	14.7372	14.7825	15.8667	15.7679	15.8173	Azin1	protein-coding	antizyme inhibitor 1	1700085L02Rik|AI414949|Oazi|Oazin	54375	ENSMUSG00000037458	GO:0003824|GO:0006595|GO:0006596|GO:0008073|GO:0042978|GO:0043085|GO:0043086	18263|242669|332942	chr15	38487430	38519266	-	MGI:1859169|Vega:OTTMUSG00000024581
11785	10.4562	10.3648	10.4105	9.29173	9.68633	9.48903	9.86915	10.3982	10.1337	Apbb1	protein-coding	amyloid beta (A4) precursor protein-binding, family B, member 1	Fe65|Rir	11785	ENSMUSG00000037032	GO:0001540|GO:0001764|GO:0003682|GO:0005515|GO:0005634|GO:0005737|GO:0005886|GO:0006302|GO:0006351|GO:0006355|GO:0006915|GO:0006974|GO:0007050|GO:0007411|GO:0008134|GO:0008542|GO:0016020|GO:0016568|GO:0030027|GO:0030048|GO:0030198|GO:0030308|GO:0030426|GO:0032403|GO:0035035|GO:0042393|GO:0042734|GO:0042995|GO:0043065|GO:0043197|GO:0043234|GO:0043967|GO:0045202|GO:0045211|GO:0045665|GO:0045739|GO:…	11787|225372	chr7	105558465	105581653	-	MGI:107765
268451	12.7278	12.2681	12.498	11.5041	11.6507	11.5774	12.3555	12.0268	12.1911	Rab11fip4	protein-coding	RAB11 family interacting protein 4 (class II)	A730072L08Rik|RAB11-FIP4|mKIAA1821	268451	ENSMUSG00000017639	GO:0000910|GO:0005509|GO:0005768|GO:0006810|GO:0007049|GO:0016020|GO:0017137|GO:0030139|GO:0030306|GO:0030496|GO:0031410|GO:0032154|GO:0042803|GO:0051301|GO:0055038	215445	chr11	79591212	79694012	+	MGI:2442920|Vega:OTTMUSG00000000184
67469	11.4113	10.9659	11.1886	10.0344	10.5025	10.2685	10.0327	10.6335	10.3331	Abhd5	protein-coding	abhydrolase domain containing 5	1300003D03Rik|2010002J10Rik|CDS|CGI-58|IECN5|NCIE2	67469	ENSMUSG00000032540	GO:0003841|GO:0004806|GO:0005515|GO:0005737|GO:0005811|GO:0005829|GO:0006629|GO:0006631|GO:0006654|GO:0008654|GO:0010891|GO:0010898|GO:0016740|GO:0016746|GO:0016787|GO:0030154|GO:0042171|GO:0051006	105501	chr9	122351616	122381523	+	MGI:1914719|Vega:OTTMUSG00000022749
76857	10.5645	10.0054	10.285	9.31263	9.4242	9.36841	10.3241	10.3003	10.3122	Spopl	protein-coding	speckle-type POZ protein-like	4921517N04Rik|AU014935|BB233739|E430033K04Rik	76857	ENSMUSG00000026771	GO:0003674|GO:0005575|GO:0005634|GO:0008150	100042761|100043188|20747|399673|399674|399675|399676	chr2	23510054	23572104	-	MGI:1924107|Vega:OTTMUSG00000011465
27060	10.3094	10.2177	10.2636	9.02717	9.66865	9.34791	10.2922	10.7138	10.503	Tcirg1	protein-coding	T cell, immune regulator 1, ATPase, H+ transporting, lysosomal V0 protein A3	ATP6N1C|ATP6a3|Atp6i|OC-116|OPTB1|Stv1|TIRC7|Vph1|oc	27060	ENSMUSG00000001750	GO:0005739|GO:0005886|GO:0016324	11975|140494|21871.chr5.1|21871.chr5.2	chr19	3896050	3907133	-	MGI:1350931|Vega:OTTMUSG00000033070
382985	10.5122	10.194	10.3531	9.41815	9.45733	9.43774	10.1793	9.73243	9.95587	Rrm2b	protein-coding	ribonucleotide reductase M2 B (TP53 inducible)	p53R2	382985	ENSMUSG00000022292	GO:0001822|GO:0003014|GO:0004748|GO:0005634|GO:0005737|GO:0005739|GO:0005971|GO:0006260|GO:0006264|GO:0006281|GO:0006974|GO:0006979|GO:0009186|GO:0009200|GO:0009263|GO:0016491|GO:0043066|GO:0046872|GO:0046914|GO:0055114	20135	chr15	37923953	37961055	-	MGI:2155865|Vega:OTTMUSG00000032790
67472	11.9712	12.031	12.0011	11.2228	10.9491	11.0859	12.5912	11.596	12.0936	Mtfr1	protein-coding	mitochondrial fission regulator 1	1300002C08Rik|1700080D04Rik|2810026O10Rik|4930579E05Rik|Chppr|Fam54a2	67472	ENSMUSG00000027601	GO:0005739|GO:0005886|GO:0009060	71804|76824	chr3	19187329	19220817	+	MGI:1914722|Vega:OTTMUSG00000027795
56515	10.7316	11.0876	10.9096	9.56898	10.4245	9.99675	10.8738	10.7544	10.8141	Rnf138	protein-coding	ring finger protein 138	2410015A17Rik|2810480D20Rik|STRIN|Trif|Trif-d	56515	ENSMUSG00000024317	GO:0005575|GO:0005622|GO:0008150|GO:0008270|GO:0016055|GO:0016874|GO:0019901|GO:0046872	67664|68718|81018	chr18	21001341	21028223	+	MGI:1929211
22697	10.998	10.8799	10.939	9.38955	10.666	10.0278	9.68921	10.5045	10.0969	Zscan21	protein-coding	zinc finger and SCAN domain containing 21	AI326272|CTfin51|RU49|Zfp-38|Zfp38|Zipro1	22697	ENSMUSG00000037017	GO:0003676|GO:0003677|GO:0003700|GO:0005622|GO:0005634|GO:0006351|GO:0006355|GO:0007275|GO:0007283|GO:0008270|GO:0016032|GO:0030154|GO:0045893|GO:0046872|GO:0048477	22758|232878|268417|269870|432731|449521|52712|544922|59057|666311|67235|69256|72739|74120|74570|78619|80902|93681	chr5	138116905	138134259	+	MGI:99182|Vega:OTTMUSG00000022636
16709	13.6095	13.5382	13.5738	12.7791	12.5481	12.6636	13.7444	13.5415	13.643	Ktn1	protein-coding	kinectin 1		16709	ENSMUSG00000021843	GO:0005783|GO:0007018|GO:0016020|GO:0016021|GO:0019894	81910	chr14	47649311	47736564	+	MGI:109153
28035	11.5799	11.3535	11.4667	10.6543	10.4592	10.5567	10.1911	10.3078	10.2495	Usp39	protein-coding	ubiquitin specific peptidase 39	AA408960|AI894154|CGI-21|D6Wsu157e|SAD1	28035	ENSMUSG00000056305	GO:0004221|GO:0005622|GO:0005634|GO:0006397|GO:0006511|GO:0008270|GO:0008380|GO:0046872		chr6	72318676	72345175	-	MGI:107622|Vega:OTTMUSG00000023516
99167	12.2673	12.2198	12.2435	11.1875	11.4818	11.3347	12.5073	12.9809	12.7441	Ssx2ip	protein-coding	synovial sarcoma, X breakpoint 2 interacting protein	AU014939|AU042321|Adip	99167	ENSMUSG00000036825	GO:0005515|GO:0005913|GO:0007155|GO:0008150|GO:0019904|GO:0030054|GO:0043234		chr3	146404642	146440137	+	MGI:2139150|Vega:OTTMUSG00000022292
13482	10.1286	9.95516	10.0419	9.3286	8.93878	9.13369	10.5695	10.4933	10.5314	Dpp4	protein-coding	dipeptidylpeptidase 4	Cd26|Dpp-4|THAM	13482	ENSMUSG00000035000	GO:0001666|GO:0002020|GO:0002709|GO:0004177|GO:0004252|GO:0005102|GO:0005518|GO:0005576|GO:0005783|GO:0005794|GO:0005886|GO:0006508|GO:0007155|GO:0008152|GO:0008233|GO:0008236|GO:0008239|GO:0008284|GO:0009986|GO:0010716|GO:0016020|GO:0016021|GO:0016324|GO:0016787|GO:0030027|GO:0030054|GO:0030139|GO:0031295|GO:0033632|GO:0042110|GO:0042277|GO:0042803|GO:0042995|GO:0043542|GO:0046581|GO:0051234|GO:…	13483|14089|224897|269109|74388	chr2	62330073	62412231	-	MGI:94919|Vega:OTTMUSG00000012759
26895	11.006	10.6211	10.8135	9.87414	9.93731	9.90572	9.7362	9.59557	9.66589	Cops7b	protein-coding	COP9 (constitutive photomorphogenic) homolog, subunit 7b (Arabidopsis thaliana)	D1Wsu66e|E130114M23	26895	ENSMUSG00000026240	GO:0003674|GO:0005634|GO:0005737|GO:0008180|GO:0010388	26894	chr1	86587100	86606500	+	MGI:1349388|Vega:OTTMUSG00000027307
268752	10.6716	10.3363	10.5039	9.81641	9.37796	9.59718	11.1918	10.3072	10.7495	Wdfy2	protein-coding	WD repeat and FYVE domain containing 2	5830485M08|B130024L21Rik|ProF|ZFYVE22	268752	ENSMUSG00000014547	GO:0003674|GO:0005575|GO:0008150|GO:0046872	15239|69368	chr14	62837690	62961508	+	MGI:2442811
98910	10.7193	10.2561	10.4877	9.22602	9.93878	9.5824	10.9288	10.3105	10.6196	Usp6nl	protein-coding	USP6 N-terminal like	AI316785|RNTRE|TRE2NL|mKIAA0019	98910	ENSMUSG00000039046	GO:0003674|GO:0005096|GO:0005097|GO:0005575|GO:0005622|GO:0008150|GO:0032313	103724|105835|108995|381605|66790|67016|68449	chr2	6322757	6443820	+	MGI:2138893|Vega:OTTMUSG00000011789
319481	10.9391	10.5894	10.7642	9.76023	9.96238	9.8613	9.9954	10.0643	10.0298	Wdr59	protein-coding	WD repeat domain 59	5430401O09Rik|Cdw12	319481	ENSMUSG00000031959	GO:0003674|GO:0005575|GO:0008150	268933	chr8	111448784	111522107	-	MGI:2442115
109778	11.4168	9.76075	10.5887	9.62413	9.74824	9.68618	10.8968	10.9435	10.9202	Blvra	protein-coding	biliverdin reductase A	0610006A11Rik|2500001N03Rik|Blvr	109778	ENSMUSG00000001999	GO:0000166|GO:0004074|GO:0005737|GO:0008270|GO:0016491|GO:0042167|GO:0046872|GO:0055114		chr2	127070657	127097084	+	MGI:88170|Vega:OTTMUSG00000016013
17768	11.2955	10.3854	10.8405	9.95478	9.92246	9.93862	10.9365	11.1605	11.0485	Mthfd2	protein-coding	methylenetetrahydrofolate dehydrogenase (NAD+ dependent), methenyltetrahydrofolate cyclohydrolase	AW558851|NMDMC	17768	ENSMUSG00000005667	GO:0000166|GO:0000287|GO:0003824|GO:0004477|GO:0004487|GO:0004488|GO:0005739|GO:0006730|GO:0008152|GO:0009396|GO:0016491|GO:0016787|GO:0042301|GO:0046653|GO:0055114	665563	chr6	83305704	83317604	-	MGI:1338850|Vega:OTTMUSG00000023127
78100	11.1421	11.0736	11.1078	10.0715	10.3438	10.2077	9.05552	10.4483	9.75191	8430410K20Rik	protein-coding	RIKEN cDNA 8430410K20 gene	Msantd4	78100	ENSMUSG00000041124	GO:0003674|GO:0005634|GO:0008150		chr9	4376562	4386869	+	MGI:1925350
59057	10.4058	9.69764	10.0517	9.80055	8.50494	9.15274	9.68852	9.17617	9.43234	Zfp191	protein-coding	zinc finger protein 191	3526401F17Rik|5033419P20Rik|AI480505|AI642085|AL024422|KOX17|ZF-12|Znf191|Znf24|Znp191	59057	ENSMUSG00000051469	GO:0003676|GO:0003677|GO:0003700|GO:0005622|GO:0005634|GO:0006351|GO:0006355|GO:0008270|GO:0016032|GO:0042552|GO:0043565|GO:0045892|GO:0046872	22697|22758|232878|268417|269870|432731|449521|52712|544922|666311|67235|69256|72739|74120|74570|78619|80902|93681	chr18	24009859	24020771	-	MGI:1929704|Vega:OTTMUSG00000032638
19302	10.1546	10.2016	10.1781	8.97233	9.5889	9.28062	9.24901	9.10867	9.17884	Pex2	protein-coding	peroxisomal biogenesis factor 2	D3Ertd138e|PAF-1|PMP35|Pxmp3	19302	ENSMUSG00000040374	GO:0000122|GO:0001764|GO:0005777|GO:0005778|GO:0005779|GO:0006635|GO:0006699|GO:0007031|GO:0007399|GO:0008270|GO:0016020|GO:0016021|GO:0016558|GO:0016593|GO:0031648|GO:0042632|GO:0045540|GO:0046872|GO:0048147|GO:0050680		chr3	5560188	5576239	-	MGI:107486
216565	11.3358	11.1025	11.2192	10.463	10.1825	10.3227	11.5856	11.1415	11.3636	Ehbp1	protein-coding	EH domain binding protein 1	AF424697|Flj21950|NACSIN	216565	ENSMUSG00000042302	GO:0005515|GO:0005737|GO:0008150|GO:0016020	100504195|114601|171580|194401|231830|27008|320878	chr11	22005826	22342292	-	MGI:2667252|Vega:OTTMUSG00000005255
12168	12.0753	11.9236	11.9994	11.2878	10.9199	11.1039	12.1675	11.7732	11.9704	Bmpr2	protein-coding	bone morphogenetic protein receptor, type II (serine/threonine kinase)	2610024H22Rik|AL117858|AW546137|BB189135|BMP-2|BMPR-2|BMPR-II|BMPRII|BRK-3	12168	ENSMUSG00000067336	GO:0000166|GO:0001707|GO:0001934|GO:0001938|GO:0001946|GO:0001974|GO:0003085|GO:0004672|GO:0004674|GO:0004675|GO:0005024|GO:0005524|GO:0005737|GO:0005886|GO:0005887|GO:0005901|GO:0006366|GO:0006468|GO:0007178|GO:0009925|GO:0009952|GO:0009986|GO:0010595|GO:0010634|GO:0010862|GO:0014916|GO:0016020|GO:0016021|GO:0016301|GO:0016310|GO:0016324|GO:0016740|GO:0016772|GO:0019838|GO:0030308|GO:0030425|GO:…	110542|11477|11479|11480|11481|11482|12166|12167|21812|21813|269275	chr1	59764637	59870859	+	MGI:1095407
54711	11.1366	9.6758	10.4062	9.37526	9.64714	9.5112	10.697	10.1712	10.4341	Plagl2	protein-coding	pleiomorphic adenoma gene-like 2	AU018672|AW552839|mKIAA0198	54711	ENSMUSG00000051413	GO:0001077|GO:0005634|GO:0006629|GO:0006917|GO:0009791|GO:0034378|GO:0043565|GO:0045944	22634|56711	chr2	153227769	153241358	-	MGI:1933165|Vega:OTTMUSG00000016732
107029	10.326	9.72072	10.0234	9.37592	8.88221	9.12907	10.7309	10.3207	10.5258	Me2	protein-coding	malic enzyme 2, NAD(+)-dependent, mitochondrial	AW120568|D030040L20Rik|NAD-ME	107029	ENSMUSG00000024556	GO:0000166|GO:0003824|GO:0004470|GO:0005739|GO:0006108|GO:0008152|GO:0016491|GO:0016616|GO:0016619|GO:0043231|GO:0046872|GO:0051287|GO:0055114	109264|17436	chr18	73770040	73815392	-	MGI:2147351
20286	10.2518	10.835	10.5434	10.1686	9.13437	9.65148	10.356	10.3006	10.3283	Zc3h7b	protein-coding	zinc finger CCCH type containing 7B	Gm627|Scrg3|Zc2h7b|mKIAA1031	20286	ENSMUSG00000022390	GO:0003674|GO:0005575|GO:0008150	106205	chr15	81744848	81796269	+	MGI:1328310
56758	10.8228	10.4891	10.6559	9.14878	10.3803	9.76456	11.4952	11.2099	11.3525	Mbnl1	protein-coding	muscleblind-like 1 (Drosophila)	Mbnl|mKIAA0428	56758	ENSMUSG00000027763	GO:0000380|GO:0000381|GO:0003676|GO:0003723|GO:0003725|GO:0005634|GO:0005737|GO:0006376|GO:0006397|GO:0007519|GO:0008270|GO:0008380|GO:0010494|GO:0043484|GO:0045445|GO:0046872	105559|171170	chr3	60472830	60629748	+	MGI:1928482
28193	11.9137	11.4342	11.6739	10.4614	11.1056	10.7835	11.876	11.3926	11.6343	Reep3	protein-coding	receptor accessory protein 3	D10Ucla1	28193	ENSMUSG00000019873	GO:0003674|GO:0005575|GO:0008150|GO:0016020|GO:0016021	13476|225362|52250|70335|72549	chr10	67009189	67096988	-	MGI:88930
19365	10.5994	10.5196	10.5595	9.61978	9.72014	9.66996	10.5928	10.0104	10.3016	Rad52	protein-coding	RAD52 homolog (S. cerevisiae)	Rad52yh	19365	ENSMUSG00000030166	GO:0000724|GO:0005634|GO:0006281|GO:0006310|GO:0006974		chr6	119902698	119922823	+	MGI:101949|Vega:OTTMUSG00000023589
56445	13.8386	14.2907	14.0647	13.3643	12.9877	13.176	13.9493	13.979	13.9641	Dnaja2	protein-coding	DnaJ (Hsp40) homolog, subfamily A, member 2	1500017M13Rik|2010206B19Rik|DNAJ|DNJ3|Dnaj3|HIRIP4|PRO3015|mDj3	56445	ENSMUSG00000031701	GO:0001948|GO:0005524|GO:0005634|GO:0005829|GO:0006457|GO:0009408|GO:0016020|GO:0031072|GO:0046872|GO:0051082	15502|58233|67838	chr8	85537640	85555368	-	MGI:1931882
243382	12.0648	12.1373	12.1011	11.4879	10.9399	11.2139	12.3465	12.3185	12.3325	Ppm1k	protein-coding	protein phosphatase 1K (PP2C domain containing)	2900063A19Rik|A930026L03Rik|PP2Cm	243382	ENSMUSG00000037826	GO:0003824|GO:0004721|GO:0004722|GO:0005739|GO:0006470|GO:0016787|GO:0046872	242083|320472|67444|68606	chr6	57506502	57535426	-	MGI:2442111|Vega:OTTMUSG00000039933
26401	10.8564	10.4479	10.6522	9.68071	9.85058	9.76565	10.0786	9.72997	9.90431	Map3k1	protein-coding	mitogen-activated protein kinase kinase kinase 1	MAPKKK1|MEKK1|Mekk	26401	ENSMUSG00000021754	GO:0000165|GO:0000166|GO:0000186|GO:0000209|GO:0004672|GO:0004706|GO:0004709|GO:0004842|GO:0005515|GO:0005524|GO:0005737|GO:0005856|GO:0006468|GO:0006970|GO:0007179|GO:0007254|GO:0007256|GO:0007257|GO:0008432|GO:0008545|GO:0008637|GO:0016020|GO:0018105|GO:0019901|GO:0030334|GO:0030838|GO:0031434|GO:0032232|GO:0042060|GO:0042787|GO:0043010|GO:0043065|GO:0043406|GO:0043507|GO:0045944|GO:0046625|GO:…	22625|26405|26406|26408|26410|270672|53608|53859	chr13	111746435	111808983	-	MGI:1346872|Vega:OTTMUSG00000020184
192292	13.258	13.1505	13.2043	12.0345	12.6035	12.319	13.1918	13.0698	13.1308	Nrbp1	protein-coding	nuclear receptor binding protein 1	B230344L17Rik|Nrbp	192292	ENSMUSG00000029148	GO:0004672|GO:0004674|GO:0005515|GO:0005524|GO:0005634|GO:0005737|GO:0006468|GO:0006888|GO:0007254|GO:0012505|GO:0016020|GO:0016772|GO:0042802|GO:0042803|GO:0042995|GO:0048471	223649|232341|69847|75607	chr5	31240918	31251563	+	MGI:2183436|Vega:OTTMUSG00000022515
58207	14.1217	14.0865	14.1041	13.2561	13.1821	13.2191	13.9246	14.1516	14.0381	Slc43a3	protein-coding	solute carrier family 43, member 3	Eeg1|SEEEG-1	58207	ENSMUSG00000027074	GO:0016020|GO:0016021|GO:0055085	215113|72401	chr2	84936646	84958509	+	MGI:1931054|Vega:OTTMUSG00000013409
56367	10.0383	10.6416	10.3399	8.83688	10.0752	9.45605	10.6821	10.6573	10.6697	Scoc	protein-coding	short coiled-coil protein	0610011C06Rik|2810002J11Rik|AA415030	56367	ENSMUSG00000063253	GO:0003674|GO:0005575|GO:0005737|GO:0005794|GO:0016020|GO:0016239		chr8	83434493	83458391	-	MGI:1927654
66390	11.7016	11.7968	11.7492	10.5939	11.1385	10.8662	11.3694	11.2218	11.2956	Slmo2	protein-coding	slowmo homolog 2 (Drosophila)	2310042G06Rik|AA407013	66390	ENSMUSG00000016257	GO:0003674|GO:0005739|GO:0008150	225655|77619	chr2	174465091	174472941	-	MGI:1913640|Vega:OTTMUSG00000016514
208727	10.3173	10.13	10.2236	9.28061	9.40266	9.34164	10.5046	10.1895	10.3471	Hdac4	protein-coding	histone deacetylase 4	4932408F19Rik|AI047285	208727	ENSMUSG00000026313	GO:0000118|GO:0000122|GO:0001501|GO:0002076|GO:0003677|GO:0003714|GO:0004407|GO:0005515|GO:0005634|GO:0005737|GO:0005829|GO:0006338|GO:0006351|GO:0006355|GO:0006476|GO:0008134|GO:0008270|GO:0008284|GO:0008285|GO:0010832|GO:0010882|GO:0014894|GO:0016568|GO:0016575|GO:0016787|GO:0017053|GO:0019901|GO:0030017|GO:0030018|GO:0030955|GO:0031078|GO:0031594|GO:0031672|GO:0032041|GO:0032129|GO:0033235|GO:…	15184|15185|170787|56233|79221	chr1	91932749	92180341	-	MGI:3036234
13401	9.41871	10.6696	10.0441	8.80915	9.51548	9.16231	9.38969	9.75459	9.57214	Dmwd	protein-coding	dystrophia myotonica-containing WD repeat motif	DMR-N9|Dm9	13401	ENSMUSG00000030410	GO:0003674|GO:0005575|GO:0008150	69641|70948	chr7	19076200	19082775	+	MGI:94907|Vega:OTTMUSG00000022947
54124	10.373	10.2385	10.3057	9.65512	9.19492	9.42502	9.12245	10.1468	9.63463	Cks1b	protein-coding	CDC28 protein kinase 1b	2410005G18Rik|2610005D03Rik|AA407784|Cks1|sid1334	54124	ENSMUSG00000028044	GO:0007049|GO:0016538|GO:0051301	66197	chr3	89415472	89418291	-	MGI:1889208|Vega:OTTMUSG00000022072
22088	11.7591	11.4455	11.6023	10.7375	10.7057	10.7216	10.8813	10.4171	10.6492	Tsg101	protein-coding	tumor susceptibility gene 101	AI255943|CC2	22088	ENSMUSG00000014402	GO:0001558|GO:0003714|GO:0005515|GO:0005634|GO:0005730|GO:0005737|GO:0005768|GO:0005769|GO:0005770|GO:0005886|GO:0006464|GO:0006513|GO:0006810|GO:0007049|GO:0007050|GO:0008285|GO:0008333|GO:0015031|GO:0016020|GO:0019048|GO:0030154|GO:0030216|GO:0030374|GO:0031625|GO:0040008|GO:0043162|GO:0045892|GO:0046755|GO:0048306|GO:0051301		chr7	46889027	46919930	-	MGI:106581|Vega:OTTMUSG00000024345
67515	11.3813	11.0805	11.2309	9.87401	10.8283	10.3511	11.2063	10.332	10.7691	Ttc33	protein-coding	tetratricopeptide repeat domain 33	2410099M07Rik|2900001O04Rik|AI507072|AW538342|Osrf	67515	ENSMUSG00000022151	GO:0003674|GO:0005575|GO:0008150		chr15	5185525	5218332	+	MGI:1914765|Vega:OTTMUSG00000027986
19364	10.9871	10.2026	10.5948	9.81375	9.61745	9.7156	9.4054	10.4716	9.93851	Rad51l3	protein-coding	RAD51-like 3 (S. cerevisiae)	R51H3|Rad51d|Trad-d2|Trad-d3|Trad-d4|Trad-d6|Trad-d7	19364	ENSMUSG00000018841	GO:0000166|GO:0003677|GO:0005524|GO:0005634|GO:0006259|GO:0006281|GO:0006310|GO:0006974|GO:0008094|GO:0017111	114714|19361|19363	chr11	82873065	82890615	-	MGI:1261809|Vega:OTTMUSG00000000932
70408	12.0981	11.7289	11.9135	10.8996	11.1746	11.0371	11.1519	11.471	11.3115	Polr3f	protein-coding	polymerase (RNA) III (DNA directed) polypeptide F	2810411G20Rik|3010019O03Rik|3110032A07Rik|RPC39|RPC6	70408	ENSMUSG00000027427	GO:0003677|GO:0003899|GO:0005634|GO:0006351|GO:0009615|GO:0032728|GO:0045087|GO:0045089		chr2	144527745	144541779	+	MGI:1924086|Vega:OTTMUSG00000004234
21416	10.5162	10.5501	10.5332	9.67466	9.64637	9.66052	9.9281	9.87633	9.90222	Tcf7l2	protein-coding	transcription factor 7 like 2, T cell specific, HMG box	TCF4B|TCF4E|Tcf-4|Tcf4|mTcf-4B|mTcf-4E	21416	ENSMUSG00000024985	GO:0000122|GO:0001568|GO:0003677|GO:0003682|GO:0003700|GO:0005515|GO:0005634|GO:0005654|GO:0005667|GO:0005829|GO:0006351|GO:0006355|GO:0006357|GO:0007050|GO:0008013|GO:0008134|GO:0008283|GO:0009749|GO:0010909|GO:0014003|GO:0016055|GO:0019901|GO:0021915|GO:0021983|GO:0030282|GO:0030514|GO:0030538|GO:0031641|GO:0032024|GO:0032092|GO:0032252|GO:0032350|GO:0032993|GO:0035019|GO:0035257|GO:0035411|GO:…	16842|21414|21415	chr19	55741810	55933655	+	MGI:1202879|Vega:OTTMUSG00000020410
66464	11.5092	11.5736	11.5414	10.5378	10.8007	10.6693	11.4201	11.6164	11.5183	Taf12	protein-coding	TAF12 RNA polymerase II, TATA box binding protein (TBP)-associated factor	20kDa|2810422D08Rik|AW557038|Taf2J	66464	ENSMUSG00000028899	GO:0000125|GO:0003677|GO:0003713|GO:0005515|GO:0005634|GO:0005669|GO:0006351|GO:0006352|GO:0006355|GO:0006367|GO:0008134|GO:0030914|GO:0033276|GO:0043966|GO:0046982|GO:0051091		chr4	132274375	132293330	+	MGI:1913714|Vega:OTTMUSG00000011107
76448	10.5923	11.4817	11.037	10.2265	10.1044	10.1655	10.1794	9.65443	9.91694	Ppp1r18	protein-coding	protein phosphatase 1, regulatory subunit 18	2310014H01Rik|AA407849|AI450394	76448	ENSMUSG00000034595	GO:0003674|GO:0003779|GO:0005575|GO:0005737|GO:0005856|GO:0008150|GO:0019902	97031	chr17	35865595	35875596	+	MGI:1923698|Vega:OTTMUSG00000032936
17087	9.34473	10.7984	10.0716	9.4007	9.00227	9.20148	10.4698	10.6232	10.5465	Ly96	protein-coding	lymphocyte antigen 96	ESOP-1|MD-2|MD2	17087	ENSMUSG00000025779	GO:0001875|GO:0005515|GO:0005576|GO:0006954|GO:0031663|GO:0032496|GO:0032497|GO:0045087|GO:0046696		chr1	16688456	16709605	+	MGI:1341909
16413	10.4236	10.7772	10.6004	9.97692	9.48373	9.73032	10.6	9.34957	9.9748	Itgb1bp1	protein-coding	integrin beta 1 binding protein 1	AI449260|AU019480|Icap1	16413	ENSMUSG00000062352	GO:0001726|GO:0005178|GO:0005829|GO:0007160|GO:0008022|GO:0030027|GO:0030155		chr12	21269806	21286237	-	MGI:1306802|Vega:OTTMUSG00000037686
66167	13.2355	13.6014	13.4185	12.5848	12.5127	12.5487	12.8779	12.9976	12.9377	Tma7	protein-coding	translational machinery associated 7 homolog (S. cerevisiae)	1110017O22Rik|Ccdc72	66167	ENSMUSG00000091537	GO:0003674|GO:0005575|GO:0008150		chr9	109077988	109082381	-	MGI:1913417
101055763	10.8257	10.4559	10.6408	10.8946	8.65147	9.77305	10.4071	11.1883	10.7977	LOC101055763	pseudo	zinc finger protein 120-like		101055763				chr12	17881906	17939632	+
51885	10.7473	10.5114	10.6293	9.81512	9.70837	9.76174	10.514	10.8466	10.6803	Tubgcp4	protein-coding	tubulin, gamma complex associated protein 4	4932441P04Rik|76p|D2Ertd435e	51885	ENSMUSG00000027263	GO:0000226|GO:0000922|GO:0003674|GO:0005737|GO:0005813|GO:0005815|GO:0005856|GO:0005874|GO:0008150	259279|328580|74237	chr2	121171206	121198769	+	MGI:1196293|Vega:OTTMUSG00000015965
228829	10.8524	10.2714	10.5619	9.50559	9.88377	9.69468	10.6283	10.1412	10.3848	Phf20	protein-coding	PHD finger protein 20	6820402O20Rik	228829	ENSMUSG00000038116	GO:0000123|GO:0003677|GO:0005622|GO:0005634|GO:0006351|GO:0006355|GO:0008270|GO:0016568|GO:0043981|GO:0043982|GO:0043984|GO:0046872|GO:0071339	239510	chr2	156196647	156309953	+	MGI:2444148|Vega:OTTMUSG00000016135
68310	13.2325	13.0498	13.1412	12.3989	12.1499	12.2744	13.3307	13.2738	13.3023	Zmym1	protein-coding	zinc finger, MYM domain containing 1	5830412B09Rik|AW209050	68310	ENSMUSG00000043872	GO:0003674|GO:0005575|GO:0008150	100177|219105|56364|67785|69232|76007	chr4	127047094	127061132	-	MGI:1915560|Vega:OTTMUSG00000009317
74195	13.6422	13.6355	13.6389	12.8579	12.694	12.776	13.2621	13.6043	13.4332	Elp3	protein-coding	elongator acetyltransferase complex subunit 3	2610507P14Rik|KAT9	74195	ENSMUSG00000022031	GO:0003824|GO:0004402|GO:0005634|GO:0005730|GO:0005737|GO:0006351|GO:0006355|GO:0006357|GO:0006368|GO:0008023|GO:0008080|GO:0008607|GO:0016591|GO:0016740|GO:0016746|GO:0033588|GO:0046872|GO:0051536		chr14	65530446	65593112	-	MGI:1921445
19090	10.9214	11.2193	11.0704	10.924	9.49247	10.2082	10.8127	11.615	11.2139	Prkdc	protein-coding	protein kinase, DNA activated, catalytic polypeptide	AI326420|AU019811|DNA-PKcs|DNAPDcs|DNAPK|DNPK1|DOXNPH|HYRC1|XRCC7|dxnph|p460|scid|slip	19090	ENSMUSG00000022672	GO:0000166|GO:0000723|GO:0001756|GO:0002326|GO:0002328|GO:0002360|GO:0003677|GO:0004674|GO:0004677|GO:0005524|GO:0005634|GO:0005667|GO:0005958|GO:0006281|GO:0006302|GO:0006303|GO:0006915|GO:0006974|GO:0007420|GO:0007507|GO:0008134|GO:0010332|GO:0016301|GO:0016310|GO:0016740|GO:0016772|GO:0016773|GO:0018105|GO:0019899|GO:0030098|GO:0031648|GO:0032869|GO:0033077|GO:0033152|GO:0033153|GO:0035234|GO:…	56717	chr16	15637866	15842239	+	MGI:104779
109241	10.6673	11.0513	10.8593	9.61561	10.3796	9.99758	10.4773	10.7532	10.6153	Mbd5	protein-coding	methyl-CpG binding domain protein 5	9430004D19Rik|AA536666|AI426407|C030040A15Rik|OTTMUSG00000012483	109241		GO:0003677|GO:0003682|GO:0005575|GO:0005634|GO:0005694|GO:0008150		chr2	48949508	49318074	+	MGI:2138934
13589	14.6237	14.5055	14.5646	13.7615	13.6445	13.703	14.2331	14.4029	14.318	Mapre1	protein-coding	microtubule-associated protein, RP/EB family, member 1	5530600P05Rik|AI462499|AI504412|AW260097|BIM1p|D2Ertd459e|Eb1	13589	ENSMUSG00000027479	GO:0005515|GO:0005737|GO:0005794|GO:0005813|GO:0005856|GO:0005874|GO:0005881|GO:0007049|GO:0007067|GO:0008017|GO:0030981|GO:0031115|GO:0031253|GO:0035371|GO:0035372|GO:0042995|GO:0051010|GO:0051301	100732|212307	chr2	153741287	153773314	+	MGI:891995|Vega:OTTMUSG00000016820
66177	11.5727	11.0616	11.3171	10.4292	10.4827	10.4559	10.3523	10.8925	10.6224	Ubl5	protein-coding	ubiquitin-like 5	1110030M22Rik|beacon	66177	ENSMUSG00000084786	GO:0003674|GO:0005737|GO:0008150		chr9	20643318	20646789	+	MGI:1913427|Vega:OTTMUSG00000029130
77963	10.8831	9.99809	10.4406	8.91286	10.2483	9.58056	10.9201	9.8951	10.4076	Hook1	protein-coding	hook homolog 1 (Drosophila)	A930033L17Rik|azh	77963	ENSMUSG00000028572	GO:0000226|GO:0003779|GO:0005515|GO:0005737|GO:0005856|GO:0005874|GO:0006810|GO:0007032|GO:0007040|GO:0007275|GO:0007283|GO:0007286|GO:0008017|GO:0008333|GO:0015031|GO:0030154|GO:0042802|GO:0045022|GO:0070695	108686|170833|320191|68339|78317	chr4	95967379	96025412	+	MGI:1925213|Vega:OTTMUSG00000008119
18950	11.1339	9.95054	10.5422	9.47757	9.88924	9.68341	10.3682	10.2909	10.3296	Pnp	protein-coding	purine-nucleoside phosphorylase	AL024301|AU015798|Np|Np-1|Np-2|Pnp1	18950	ENSMUSG00000021871	GO:0001882|GO:0001916|GO:0002060|GO:0003824|GO:0004731|GO:0005576|GO:0005622|GO:0005634|GO:0005737|GO:0005829|GO:0005856|GO:0006139|GO:0006148|GO:0006149|GO:0006161|GO:0006183|GO:0006738|GO:0006955|GO:0008144|GO:0009116|GO:0010332|GO:0016740|GO:0016757|GO:0016763|GO:0034356|GO:0034418|GO:0042102|GO:0042278|GO:0042301|GO:0042493|GO:0043066|GO:0045579|GO:0045739|GO:0046070|GO:0046115|GO:0046638|GO:…	667034	chr14	50944303	50953412	+	MGI:97365|Vega:OTTMUSG00000032495
56036	11.4573	11.5143	11.4858	10.383	10.8714	10.6272	11.0324	11.0038	11.0181	Ccnl2	protein-coding	cyclin L2	1700010A01Rik|1810019L15Rik|2010319M22Rik|AA409936|AW261738|Ania-6b|HCLA-150|Pcee|SB138	56036	ENSMUSG00000029068	GO:0000079|GO:0005515|GO:0005634|GO:0006351|GO:0006355|GO:0006396|GO:0008150|GO:0019901	12454|12455|51813|56706|69109|72949	chr4	155812489	155824543	+	MGI:1927119|Vega:OTTMUSG00000010853
114128	10.6626	10.998	10.8303	9.47342	10.4727	9.97306	11.5437	11.2801	11.4119	Laptm4b	protein-coding	lysosomal-associated protein transmembrane 4B	C330023P13Rik|LAPTM4beta	114128	ENSMUSG00000022257	GO:0003674|GO:0006810|GO:0008150|GO:0016020|GO:0016021	17775	chr15	34238026	34284307	+	MGI:1890494
269224	10.5806	10.9213	10.7509	10.2865	9.50094	9.8937	9.70477	10.3741	10.0395	Pask	protein-coding	PAS domain containing serine/threonine kinase	mKIAA0135	269224	ENSMUSG00000026274	GO:0000166|GO:0004672|GO:0004674|GO:0004871|GO:0005524|GO:0005622|GO:0005634|GO:0005737|GO:0005794|GO:0006468|GO:0007165|GO:0008289|GO:0016301|GO:0016310|GO:0016740|GO:0016772|GO:0035091|GO:0043576|GO:0045719|GO:0046777|GO:0070092|GO:2000505	18712|18715|223775	chr1	93309437	93343465	-	MGI:2155936|Vega:OTTMUSG00000021792
81535	14.1259	14.0834	14.1046	13.6707	12.8243	13.2475	14.0934	14.2463	14.1699	Sgpp1	protein-coding	sphingosine-1-phosphate phosphatase 1	AI463453|SPP|SPP1|Spph1	81535	ENSMUSG00000021054	GO:0003824|GO:0005739|GO:0005783|GO:0005794|GO:0006665|GO:0006668|GO:0006670|GO:0006915|GO:0015629|GO:0016020|GO:0016021|GO:0016311|GO:0016787|GO:0042392	433323	chr12	75714248	75735729	-	MGI:2135760
109711	13.5089	13.831	13.67	12.8845	12.7436	12.8141	13.447	13.476	13.4615	Actn1	protein-coding	actinin, alpha 1	3110023F10Rik|Actn1a	109711	ENSMUSG00000015143	GO:0001725|GO:0003779|GO:0005178|GO:0005509|GO:0005515|GO:0005634|GO:0005737|GO:0005856|GO:0005886|GO:0005916|GO:0005925|GO:0016020|GO:0017166|GO:0019904|GO:0030018|GO:0030141|GO:0030863|GO:0030864|GO:0030865|GO:0032127|GO:0042803|GO:0042995|GO:0043197|GO:0044325|GO:0048041|GO:0051015|GO:0051017|GO:0051271	11472|11474|20739|20740|20741|20742|20743|319565|60595|64009|80297|94040	chr12	80167542	80260371	-	MGI:2137706
270672	9.1717	10.4958	9.83376	9.07717	8.87881	8.97799	11.0776	10.3906	10.7341	Map3k15	protein-coding	mitogen-activated protein kinase kinase kinase 15	BC031147|MEKK15	270672	ENSMUSG00000031303	GO:0000166|GO:0004672|GO:0004674|GO:0004709|GO:0005524|GO:0005575|GO:0006468|GO:0016301|GO:0016310|GO:0016740|GO:0016772|GO:0046872	22625|26401|26405|26406|26408|26410|53608|53859	chrX	159988433	160123351	+	MGI:2448588|Vega:OTTMUSG00000019447
100504533	9.85574	10.4288	10.1423	9.56413	9.01128	9.2877	10.3741	10.2875	10.3308	Gm20272	miscRNA	predicted gene, 20272		100504533				chr1	59876896	59877616	+	MGI:5012457
217039	11.4322	11.7127	11.5724	10.6869	10.7509	10.7189	11.2938	11.9041	11.5989	Ggnbp2	protein-coding	gametogenetin binding protein 2	AI451896|C75939|D330017P12Rik|DIF-3|Zfp403	217039	ENSMUSG00000020530	GO:0005515|GO:0005634|GO:0005737|GO:0007275|GO:0007283|GO:0008150|GO:0030154|GO:0031410		chr11	84832361	84870779	-	MGI:2387356|Vega:OTTMUSG00000001025
15182	14.62	14.617	14.6185	13.7236	13.8065	13.765	14.443	14.7169	14.58	Hdac2	protein-coding	histone deacetylase 2	D10Wsu179e|YAF1|Yy1bp|mRPD3	15182	ENSMUSG00000019777	GO:0000118|GO:0000122|GO:0000785|GO:0000790|GO:0000792|GO:0003682|GO:0003700|GO:0004407|GO:0005515|GO:0005634|GO:0005657|GO:0005667|GO:0005737|GO:0006344|GO:0006351|GO:0006355|GO:0006476|GO:0008134|GO:0008284|GO:0009913|GO:0010870|GO:0010977|GO:0016358|GO:0016568|GO:0016575|GO:0016580|GO:0016581|GO:0016787|GO:0017053|GO:0019899|GO:0021766|GO:0030182|GO:0031072|GO:0031078|GO:0031490|GO:0032041|GO:…	15183|433759|70315	chr10	36974544	37001888	+	MGI:1097691|Vega:OTTMUSG00000020840
26757	10.3113	10.5063	10.4088	9.9085	9.21113	9.55981	10.0356	10.2999	10.1678	Dpysl4	protein-coding	dihydropyrimidinase-like 4	AI173505|CRMP-3|Crmp3|DPY4|Drp-4|Ulip4	26757	ENSMUSG00000025478	GO:0005515|GO:0005737|GO:0006208|GO:0016787|GO:0016810|GO:0016812|GO:0051219	12933|12934|22240|64705|65254	chr7	139086001	139101791	+	MGI:1349764|Vega:OTTMUSG00000027347
67883	10.3127	9.95383	10.1333	9.88152	8.69159	9.28655	10.3186	10.111	10.2148	Uxs1	protein-coding	UDP-glucuronate decarboxylase 1	1600025I13Rik|AI451869|AI649125|AW550562	67883	ENSMUSG00000057363	GO:0000166|GO:0003824|GO:0005739|GO:0005794|GO:0016020|GO:0016021|GO:0016829|GO:0016831|GO:0044237|GO:0048040|GO:0050662	74246|76355	chr1	43750231	43827708	-	MGI:1915133|Vega:OTTMUSG00000030350
382030	11.0771	11.1083	11.0927	10.3823	10.1115	10.2469	10.5137	11.0046	10.7591	Tmem188	protein-coding	transmembrane protein 188	5033428A16Rik|Cnep1r1|NEP1-R1	382030	ENSMUSG00000036810	GO:0003674|GO:0005634|GO:0005737|GO:0006629|GO:0010867|GO:0016020|GO:0016021|GO:0031965|GO:0034504|GO:0035307|GO:0071595		chr8	88118759	88135197	+	MGI:1921981|Vega:OTTMUSG00000031497
71963	11.9344	11.0054	11.4699	10.577	10.6713	10.6242	10.8833	10.9329	10.9081	Cdca4	protein-coding	cell division cycle associated 4	2410018C03Rik|HEPP|SEI-3	71963	ENSMUSG00000047832	GO:0003674|GO:0005634|GO:0008150	58172	chr12	112820235	112829423	-	MGI:1919213
27223	11.5413	11.5471	11.5442	11.3244	10.077	10.7007	12.1582	12.2591	12.2087	Trp53bp1	protein-coding	transformation related protein 53 binding protein 1	53BP1|Tp53bp1|m53BP1	27223	ENSMUSG00000043909	GO:0000775|GO:0000776|GO:0001102|GO:0001104|GO:0002039|GO:0003677|GO:0003684|GO:0005515|GO:0005634|GO:0005657|GO:0005694|GO:0005737|GO:0006281|GO:0006351|GO:0006355|GO:0006974|GO:0008134|GO:0035064|GO:0042162|GO:0045944		chr2	121193263	121271386	-	MGI:1351320|Vega:OTTMUSG00000015973
269378	11.6972	12.1202	11.9087	10.9917	11.1389	11.0653	11.5234	11.5809	11.5522	Ahcy	protein-coding	S-adenosylhomocysteine hydrolase	AA987153|AL024110|CuBP|SAHH	269378	ENSMUSG00000027597	GO:0002439|GO:0004013|GO:0005507|GO:0005634|GO:0005829|GO:0007584|GO:0019510|GO:0030554|GO:0042745|GO:0042802|GO:0043005|GO:0043621|GO:0051287	229709|74340	chr2	155059312	155074497	-	MGI:87968|Vega:OTTMUSG00000016006
228140	11.6142	11.315	11.4646	10.453	10.7897	10.6214	10.0108	10.8594	10.4351	Tnks1bp1	protein-coding	tankyrase 1 binding protein 1	Tab182|mKIAA1741	228140	ENSMUSG00000033955	GO:0003674|GO:0005575|GO:0005634|GO:0005694|GO:0005737|GO:0005856|GO:0008150	243219	chr2	85050460	85073048	+	MGI:2446193|Vega:OTTMUSG00000013461
14229	10.2029	11.1153	10.6591	9.74885	9.88314	9.816	10.8232	11.0591	10.9412	Fkbp5	protein-coding	FK506 binding protein 5	51kDa|D17Ertd592e|Dit1|FKBP-5|FKBP51	14229	ENSMUSG00000024222	GO:0003755|GO:0005515|GO:0005528|GO:0005634|GO:0005737|GO:0006457|GO:0016020|GO:0016853|GO:0018208|GO:0031072	14225|14226|14228|14232|30795|94244	chr17	28399095	28517524	-	MGI:104670|Vega:OTTMUSG00000024255
14919	12.8584	12.9429	12.9006	12.1224	11.994	12.0582	12.8176	12.6263	12.7219	Gucy2e	protein-coding	guanylate cyclase 2e	GC-E|GC1|ROS-GC1	14919	ENSMUSG00000020890	GO:0000166|GO:0004383|GO:0004672|GO:0005524|GO:0005525|GO:0005886|GO:0006182|GO:0006468|GO:0007601|GO:0009190|GO:0016020|GO:0016021|GO:0016772|GO:0016829|GO:0016849|GO:0035556|GO:0042802|GO:0050896	104110|104111|11512|11513|11514|11515|14917|14918|18160|210044|224129|230103|239134|245650|432530|54195|60596|73707	chr11	69218117	69237022	-	MGI:105123|Vega:OTTMUSG00000005963
16535	10.0845	10.0207	10.0526	9.04197	9.37876	9.21036	10.2761	9.97509	10.1256	Kcnq1	protein-coding	potassium voltage-gated channel, subfamily Q, member 1	AW559127|KVLQT1|Kcna9	16535	ENSMUSG00000009545	GO:0005216|GO:0005244|GO:0005249|GO:0005267|GO:0005516|GO:0005764|GO:0005769|GO:0005770|GO:0005886|GO:0005887|GO:0006349|GO:0006810|GO:0006811|GO:0006813|GO:0008076|GO:0015271|GO:0016020|GO:0016021|GO:0016323|GO:0016458|GO:0030659|GO:0031410|GO:0034220|GO:0034765|GO:0042221|GO:0042383|GO:0042391|GO:0042589|GO:0046676|GO:0055085|GO:0060306|GO:0071435|GO:0071805|GO:0072358	110862|16536|226922|60613	chr7	143107254	143427042	+	MGI:108083
19317	14.6639	14.7612	14.7126	13.8469	13.8948	13.8708	14.3225	14.3665	14.3445	Qk	protein-coding	quaking	1110003F05Rik|1500005P18|QkI|l(17)-1Wis|l17Wis1	19317	ENSMUSG00000062078	GO:0001570|GO:0003723|GO:0005634|GO:0005737|GO:0005886|GO:0006397|GO:0006417|GO:0006810|GO:0007275|GO:0007286|GO:0008366|GO:0008380|GO:0010628|GO:0017124|GO:0030154|GO:0042552|GO:0042692|GO:0042759|GO:0051028	13992|170771|20218|22668	chr17	10206471	10319361	-	MGI:97837
70044	12.2135	12.0476	12.1306	11.3395	11.2417	11.2906	11.4312	11.4977	11.4644	Tut1	protein-coding	terminal uridylyl transferase 1, U6 snRNA-specific	2700038E08Rik|PAPD2|Rbm21	70044	ENSMUSG00000071645	GO:0000166|GO:0003676|GO:0003723|GO:0003730|GO:0004652|GO:0005524|GO:0005622|GO:0005634|GO:0005730|GO:0006378|GO:0006379|GO:0006397|GO:0008270|GO:0016180|GO:0016607|GO:0016740|GO:0016779|GO:0019899|GO:0046872|GO:0050265	100715|214290|230594|67440	chr19	8953850	8966210	+	MGI:1917294
101565	10.7227	10.5751	10.6489	9.99124	9.63263	9.81193	11.4354	11.2979	11.3667	Ccp110	protein-coding	centriolar coiled coil protein 110	6330503K22Rik|AA415922|AI427129|AW557948|CP110	101565	ENSMUSG00000033904	GO:0005515|GO:0005737|GO:0005813|GO:0005814|GO:0005856|GO:0007099|GO:0032465|GO:0051298		chr7	118712611	118737018	+	MGI:2141942|Vega:OTTMUSG00000026093
67510	11.6311	10.6956	11.1634	10.1116	10.5413	10.3265	10.9101	11.8392	11.3747	Fam18b	protein-coding	family with sequence similarity 18, member B	1810036I24Rik|Fam18b1	67510	ENSMUSG00000014177	GO:0003674|GO:0005575|GO:0008150|GO:0016020|GO:0016021	383103	chr11	62879490	62895184	+	MGI:1914760|Vega:OTTMUSG00000005878
72313	12.5456	12.6658	12.6057	11.856	11.6819	11.769	12.3814	11.9768	12.1791	Fryl	protein-coding	furry homolog-like (Drosophila)	2010313D22Rik|2310004H21Rik|2510002A14Rik|9030227G01Rik|mKIAA0826	72313	ENSMUSG00000070733	GO:0005515|GO:0005575|GO:0008150	320365	chr5	73020191	73256618	-	MGI:1919563|Vega:OTTMUSG00000024870
244421	11.5309	11.5675	11.5492	10.3982	11.0271	10.7127	11.0049	11.777	11.391	Lonrf1	protein-coding	LON peptidase N-terminal domain and ring finger 1		244421	ENSMUSG00000039633	GO:0003674|GO:0005575|GO:0008150|GO:0046872	381338|74365	chr8	36216064	36249516	-	MGI:3609241
54633	12.2882	12.1924	12.2403	11.5694	11.2381	11.4038	12.153	11.8849	12.019	Pqbp1	protein-coding	polyglutamine binding protein 1	PQBP-1|Sfc2|npw38	54633	ENSMUSG00000031157	GO:0003674|GO:0005634|GO:0005737|GO:0006351|GO:0006355|GO:0010494|GO:0034063|GO:0071598		chrX	7894519	7899269	-	MGI:1859638|Vega:OTTMUSG00000018001
81879	16.8224	16.6609	16.7416	15.995	15.8188	15.9069	16.7283	16.5902	16.6592	Tfcp2l1	protein-coding	transcription factor CP2-like 1	1810030F05Rik|4932442M07Rik|AA575098|Cp2l1|Crtr-1|D930018N21Rik|LBP-9|Tcfcp2l1	81879	ENSMUSG00000026380	GO:0000122|GO:0000902|GO:0002070|GO:0003677|GO:0005515|GO:0005634|GO:0005667|GO:0005730|GO:0005737|GO:0005739|GO:0006351|GO:0006355|GO:0007028|GO:0007431|GO:0008340|GO:0016020|GO:0045927	195733|21422|22221|230824|252973	chr1	118627945	118685168	+	MGI:2444691
66162	11.0003	10.8058	10.903	9.86426	10.2748	10.0695	10.0389	10.4218	10.2303	Bola2	protein-coding	bolA-like 2 (E. coli)	1110025L05Rik|BolA-2	66162	ENSMUSG00000047721	GO:0003674|GO:0005575|GO:0008150		chr7	126696000	126696693	+	MGI:1913412|Vega:OTTMUSG00000023279
17996	9.1703	9.9891	9.5797	8.34074	9.1523	8.74652	10.385	9.9521	10.1686	Neb	protein-coding	nebulin	AI595938	17996	ENSMUSG00000026950	GO:0005865|GO:0030016|GO:0030018|GO:0030832|GO:0043234|GO:0044449|GO:0045214	16796|18175|74103	chr2	52136647	52338798	-	MGI:97292|Vega:OTTMUSG00000012541
210126	12.7513	13.0955	12.9234	12.5824	11.6004	12.0914	13.2281	13.022	13.125	Lpp	protein-coding	LIM domain containing preferred translocation partner in lipoma	9430020K16Rik|AA959454|AU024130|B130055L10Rik|C79715|D630048H16	210126	ENSMUSG00000033306	GO:0005634|GO:0005737|GO:0005925|GO:0007155|GO:0008270|GO:0030054|GO:0046872	101543|16475|22051|22793|29806|74202	chr16	24393350	24992578	+	MGI:2441849
29859	10.4293	11.5898	11.0096	10.037	10.3202	10.1786	11.1554	11.3604	11.2579	Sult4a1	protein-coding	sulfotransferase family 4A, member 1	2400007A17Rik|AI853543|BR-STL-1|ST4A1|Sultx3	29859	ENSMUSG00000018865	GO:0005737|GO:0006629|GO:0006790|GO:0008146|GO:0008202|GO:0016740	100043194|20859|20860|20887|20888|215895|330440|434121|434264|53315|54200|56362|57429|57430|629203|629219|638251|69083|73671|76971	chr15	84076097	84105754	-	MGI:1888971
80915	11.7374	11.457	11.5972	11.0237	10.5089	10.7663	11.3195	11.1423	11.2309	Dusp12	protein-coding	dual specificity phosphatase 12	1190004O14Rik|AA027408|AW049275|ESTM36|LMW-DSP4|T-DSP4|VH1|mVH1	80915	ENSMUSG00000026659	GO:0004721|GO:0004725|GO:0005634|GO:0005737|GO:0006470|GO:0008138|GO:0016311|GO:0016787|GO:0016791|GO:0019900|GO:0033133|GO:0046872	105352|252864|56291	chr1	170874188	170885540	-	MGI:1890614|Vega:OTTMUSG00000035839
18451	12.9235	12.5466	12.7351	12.4416	11.3676	11.9046	12.2401	12.9471	12.5936	P4ha1	protein-coding	procollagen-proline, 2-oxoglutarate 4-dioxygenase (proline 4-hydroxylase), alpha 1 polypeptide	AL022634|P4ha	18451	ENSMUSG00000019916	GO:0004656|GO:0005506|GO:0005739|GO:0005783|GO:0016491|GO:0016702|GO:0016705|GO:0016706|GO:0018401|GO:0030199|GO:0031418|GO:0043231|GO:0046872|GO:0055114	18452|320452	chr10	59323296	59373304	+	MGI:97463|Vega:OTTMUSG00000034134
71833	12.5614	11.9291	12.2453	11.5605	11.27	11.4152	11.2895	11.5386	11.4141	Dcaf7	protein-coding	DDB1 and CUL4 associated factor 7	1700012F10Rik|2610037L01Rik|C86529|HAN11|Wdr68	71833	ENSMUSG00000049354	GO:0005634|GO:0005737|GO:0007275|GO:0080008		chr11	106036872	106059323	+	MGI:1919083|Vega:OTTMUSG00000003052
15193	12.3332	12.4117	12.3724	11.3408	11.7467	11.5437	12.0861	12.0031	12.0446	Hdgfrp2	protein-coding	hepatoma-derived growth factor, related protein 2	HRP-2	15193	ENSMUSG00000002833	GO:0003674|GO:0003677|GO:0005575|GO:0005634|GO:0006351|GO:0008150	101739|15191|15192|29877	chr17	56079657	56100596	+	MGI:1194492
103268	10.9181	11.395	11.1566	10.4162	10.2446	10.3304	10.885	10.4127	10.6489	Cep57l1	protein-coding	centrosomal protein 57-like 1	2410017P07Rik|4930484D11Rik|AI607327	103268	ENSMUSG00000019813	GO:0003674|GO:0005575|GO:0005737|GO:0005856|GO:0005874|GO:0008017|GO:0008150|GO:0034453|GO:0042802|GO:0043015	74360	chr10	41718840	41809868	-	MGI:1915511
56292	10.4018	10.9712	10.6865	9.66503	10.0608	9.86291	10.5176	10.6581	10.5878	Naa10	protein-coding	N(alpha)-acetyltransferase 10, NatA catalytic subunitNalpha acetyltransferase 10	2310039H09Rik|Ard1|Ard1a|Te2	56292	ENSMUSG00000031388	GO:0004596|GO:0005515|GO:0005622|GO:0005634|GO:0005737|GO:0006474|GO:0008080|GO:0008152|GO:0016740|GO:0016746	97243	chrX	73916870	73921944	-	MGI:1915255|Vega:OTTMUSG00000017704
218335	12.5629	12.2835	12.4232	11.7334	11.4664	11.5999	12.2971	12.2759	12.2865	Clptm1l	protein-coding	CLPTM1-like	C130052I12Rik|Crr9	218335	ENSMUSG00000021610	GO:0003674|GO:0005575|GO:0006915|GO:0008150|GO:0016020|GO:0016021	56457	chr13	73604002	73620639	+	MGI:2442892
67771	12.8269	12.6117	12.7193	11.8802	11.9135	11.8969	12.7975	12.7406	12.769	Arpc5	protein-coding	actin related protein 2/3 complex, subunit 5	5830443F10Rik|p16-Arc	67771	ENSMUSG00000008475	GO:0003779|GO:0005737|GO:0005856|GO:0005885|GO:0030027|GO:0030833|GO:0042995	74192	chr1	152766542	152775580	+	MGI:1915021|Vega:OTTMUSG00000022155
227937	12.6694	13.0967	12.883	11.9041	12.2217	12.0629	13.0265	12.7812	12.9038	Pkp4	protein-coding	plakophilin 4	5031422I09Rik|9430019K17Rik|Armrp|p0071	227937	ENSMUSG00000026991	GO:0000922|GO:0005737|GO:0005856|GO:0005886|GO:0007155|GO:0009898|GO:0016020|GO:0030054|GO:0030496|GO:0032321|GO:0051233|GO:0071777|GO:0072686	11877|12388|18163|18772|56460|67451	chr2	59160850	59355205	+	MGI:109281|Vega:OTTMUSG00000012706
56336	11.7341	11.501	11.6175	10.9906	10.6053	10.7979	10.9735	10.9996	10.9866	B4galt5	protein-coding	UDP-Gal:betaGlcNAc beta 1,4-galactosyltransferase, polypeptide 5	9430078I07Rik|AW049941|AW539721	56336	ENSMUSG00000017929	GO:0005794|GO:0005975|GO:0016020|GO:0016021|GO:0016740|GO:0016757|GO:0046872	14595|218271|53418|56375|56386|57370	chr2	167298445	167349178	-	MGI:1927169|Vega:OTTMUSG00000001180
226016	11.0206	10.8802	10.9504	9.57444	10.688	10.1312	9.76694	10.151	9.95898	Fam108b	protein-coding	family with sequence similarity 108, member B	5730446C15Rik|Cgi67|Fam108b1	226016	ENSMUSG00000047368	GO:0003674|GO:0005575|GO:0005576|GO:0008150|GO:0016787	216169|68904|70178	chr19	21653309	21685637	+	MGI:1917816
114874	11.7456	12.1199	11.9327	11.4208	10.809	11.1149	11.9005	11.6739	11.7872	Ddhd1	protein-coding	DDHD domain containing 1	4921528E07Rik|9630061G18Rik|C85251|mKIAA1705	114874	ENSMUSG00000037697	GO:0003674|GO:0005575|GO:0005737|GO:0008150|GO:0016042|GO:0016787|GO:0046872	207352|72108	chr14	45593174	45658143	-	MGI:2150302|Vega:OTTMUSG00000023929
75858	11.1347	10.8972	11.0159	10.4724	9.92518	10.1988	11.1032	11.3509	11.2271	Speer7-ps1	pseudo	spermatogenesis associated glutamate (E)-rich protein 7, pseudogene 1	4930568L21Rik|SPEER-7|Speer7-ps	75858				chr5	15536013	15714596	+	MGI:1923108
66196	10.8033	10.2498	10.5265	9.29672	10.125	9.71085	10.7978	10.8009	10.7994	Myo19	protein-coding	myosin XIX	1110055A02Rik|Myohd1	66196	ENSMUSG00000020527	GO:0000166|GO:0003674|GO:0003774|GO:0003779|GO:0005524|GO:0005737|GO:0005739|GO:0005741|GO:0005856|GO:0008150|GO:0016020|GO:0016459	17912|17913|17916|231646|246177|338367|432516|71602	chr11	84880220	84911131	+	MGI:1913446|Vega:OTTMUSG00000001021
73708	14.6754	14.6683	14.6719	13.7713	13.9448	13.858	14.459	14.5186	14.4888	Dppa3	protein-coding	developmental pluripotency-associated 3	2410075G02Rik|PCG7|PGC7|Stella	73708	ENSMUSG00000046323	GO:0001939|GO:0001940|GO:0005634|GO:0005737|GO:0040016		chr6	122626424	122630271	+	MGI:1920958|Vega:OTTMUSG00000024458
194590	10.6414	10.6913	10.6663	9.51166	10.1948	9.85324	11.7125	10.509	11.1108	Reps2	protein-coding	RALBP1 associated Eps domain containing protein 2	POB1	194590	ENSMUSG00000040855	GO:0003674|GO:0005509|GO:0005575|GO:0005737|GO:0008150	19707	chrX	162411954	162643601	-	MGI:2663511|Vega:OTTMUSG00000019475
320051	11.5905	10.998	11.2943	10.7665	10.1968	10.4817	11.2841	11.5616	11.4229	Exph5	protein-coding	exophilin 5	AC079869.22gm5|B130009M24Rik|E030050P12|Kiaa0624|Slac2b|slac2-b	320051	ENSMUSG00000034584	GO:0005515|GO:0005768|GO:0006886|GO:0017137|GO:0045921|GO:0050714|GO:0071985		chr9	53301670	53381158	+	MGI:2443248|Vega:OTTMUSG00000031816
75605	14.7827	14.9665	14.8746	14.2869	13.8404	14.0637	14.8563	14.8971	14.8767	Kdm5b	protein-coding	lysine (K)-specific demethylase 5B	2010009J12Rik|2210016I17Rik|AW556288|D1Ertd202e|Jarid1b|PLU-1|PUT1|Plu1|RBBP2H1A|Rb-Bp2|mKIAA4034	75605	ENSMUSG00000042207	GO:0003677|GO:0003714|GO:0005622|GO:0005634|GO:0005730|GO:0006351|GO:0006355|GO:0008270|GO:0016491|GO:0016568|GO:0016702|GO:0016706|GO:0032453|GO:0034647|GO:0034648|GO:0034720|GO:0034721|GO:0043231|GO:0045892|GO:0046872|GO:0055114	16468|20591|20592|214899	chr1	134560178	134632878	+	MGI:1922855|Vega:OTTMUSG00000017092
17692	12.5521	12.316	12.4341	11.5096	11.7384	11.624	12.2202	11.8737	12.047	Msl3	protein-coding	male-specific lethal 3 homolog (Drosophila)	AU018931|Msl31|Msl3l1	17692	ENSMUSG00000031358	GO:0003677|GO:0005634|GO:0006351|GO:0006355|GO:0016568|GO:0035064|GO:0043984|GO:0072487	21761|56397|73390	chrX	168654118	168673902	-	MGI:1341851|Vega:OTTMUSG00000019558
11931	11.6484	12.0133	11.8308	10.627	11.4176	11.0223	11.2429	11.0258	11.1343	Atp1b1	protein-coding	ATPase, Na+/K+ transporting, beta 1 polypeptide	Atpb|Atpb-1	11931	ENSMUSG00000026576	GO:0001666|GO:0001824|GO:0005391|GO:0005515|GO:0005886|GO:0005890|GO:0005901|GO:0006754|GO:0006810|GO:0006811|GO:0006813|GO:0006814|GO:0016020|GO:0016021|GO:0016323|GO:0016324|GO:0030001|GO:0046034	11932|11933|11945|67821	chr1	164437267	164458355	-	MGI:88108
21374	11.6825	11.6078	11.6452	11.1198	10.5548	10.8373	10.6608	10.8716	10.7662	Tbp	protein-coding	TATA box binding protein	GTF2D1|Gtf2d|SCA17|TFIID	21374	ENSMUSG00000014767	GO:0000120|GO:0001103|GO:0001939|GO:0001940|GO:0003677|GO:0003700|GO:0005515|GO:0005634|GO:0005669|GO:0005672|GO:0005719|GO:0005737|GO:0006351|GO:0006352|GO:0006355|GO:0006366|GO:0006383|GO:0008134|GO:0044212|GO:0045120|GO:0045893|GO:0070491	227606|237336	chr17	15499888	15517427	+	MGI:101838|Vega:OTTMUSG00000030550
75623	9.95944	10.6017	10.2806	8.72393	10.2244	9.47418	10.1726	9.69967	9.93613	1700029F09Rik	protein-coding	RIKEN cDNA 1700029F09 gene	3110030D08Rik|Tex30	75623	ENSMUSG00000026049	GO:0003674|GO:0005575|GO:0008150		chr1	44086617	44102388	-	MGI:1922873|Vega:OTTMUSG00000034051
22154	11.5994	11.8357	11.7175	10.4118	11.4124	10.9121	11.0315	11.4768	11.2541	Tubb5	protein-coding	tubulin, beta 5 class I	AA408537|AI596182|B130022C14Rik|M(beta)5	22154	ENSMUSG00000001525	GO:0000166|GO:0003924|GO:0005198|GO:0005200|GO:0005525|GO:0005634|GO:0005641|GO:0005737|GO:0005856|GO:0005874|GO:0006184|GO:0007017|GO:0007018|GO:0009987|GO:0032403|GO:0042288|GO:0043234|GO:0044297|GO:0045298|GO:0051225|GO:0051258	22151|22152|22153|227613|545486|67951|71924|73710	chr17	35833920	35838301	-	MGI:107812|Vega:OTTMUSG00000026311
213760	11.1703	11.224	11.1972	10.3431	10.4408	10.3919	10.6841	10.2829	10.4835	Prepl	protein-coding	prolyl endopeptidase-like	2810457N15Rik|9530014L06Rik|D030028O16Rik|mKIAA0436	213760	ENSMUSG00000024127	GO:0004252|GO:0005575|GO:0005737|GO:0006508|GO:0008233|GO:0008236|GO:0016787	19072	chr17	85063477	85090274	-	MGI:2441932
14462	13.6681	13.6175	13.6428	12.586	13.0916	12.8388	13.3335	13.0757	13.2046	Gata3	protein-coding	GATA binding protein 3	Gata-3	14462	ENSMUSG00000015619	GO:0000122|GO:0000790|GO:0000902|GO:0000976|GO:0000977|GO:0000979|GO:0000987|GO:0001046|GO:0001071|GO:0001077|GO:0001078|GO:0001158|GO:0001701|GO:0001709|GO:0001764|GO:0001775|GO:0001819|GO:0001822|GO:0001823|GO:0002088|GO:0002572|GO:0003180|GO:0003215|GO:0003281|GO:0003677|GO:0003700|GO:0003713|GO:0005134|GO:0005515|GO:0005634|GO:0005730|GO:0006351|GO:0006355|GO:0006357|GO:0006959|GO:0007165|GO:…	14460|14461|14463|14464|14465	chr2	9857078	9878600	-	MGI:95663|Vega:OTTMUSG00000011129
66410	10.7675	10.1511	10.4593	9.90434	9.40704	9.65569	9.71364	10.3399	10.0268	Mterfd1	protein-coding	MTERF domain containing 1	2410017I18Rik|MTERF3	66410	ENSMUSG00000021519	GO:0003677|GO:0005739|GO:0006351|GO:0006355|GO:0044212|GO:0045892		chr13	66912098	66933072	-	MGI:1913660|Vega:OTTMUSG00000037039
52123	12.0315	11.7439	11.8877	11.1047	11.0641	11.0844	12.2933	12.2478	12.2705	Agpat5	protein-coding	1-acylglycerol-3-phosphate O-acyltransferase 5 (lysophosphatidic acid acyltransferase, epsilon)	1110013A05Rik|D8Ertd319e	52123	ENSMUSG00000031467	GO:0003841|GO:0005739|GO:0006639|GO:0008152|GO:0008654|GO:0016020|GO:0016021|GO:0016740|GO:0016746	225010|28169|68262	chr8	18846279	18884413	+	MGI:1196345|Vega:OTTMUSG00000030978
77782	12.6927	12.5961	12.6444	12.0724	11.611	11.8417	13.4007	13.1705	13.2856	Polq	protein-coding	polymerase (DNA directed), theta	A430110D14Rik	77782	ENSMUSG00000034206	GO:0003677|GO:0003887|GO:0004386|GO:0005524|GO:0006200|GO:0006260|GO:0006281|GO:0008152|GO:0016740|GO:0016779|GO:0016787|GO:0043142	191578|320632|77987	chr16	37011786	37095417	+	MGI:2155399
58184	12.565	11.3846	11.9748	11.1559	11.1889	11.1724	11.4562	11.8682	11.6622	Rqcd1	protein-coding	rcd1 (required for cell differentiation) homolog 1 (S. pombe)	2610007F23Rik|AI593551|Fl10	58184	ENSMUSG00000026174	GO:0000932|GO:0005515|GO:0005634|GO:0005737|GO:0006351|GO:0006355|GO:0019221|GO:2000327		chr1	74506060	74530842	+	MGI:1928902|Vega:OTTMUSG00000021742
236069	10.924	10.7517	10.8379	10.0565	10.0159	10.0362	10.0251	9.96626	9.9957	Gm13238	pseudo	carnitine deficiency-associated gene expressed in ventricle 3 pseudogene	OTTMUSG00000011065	236069				chr4	145837219	145837992	+	MGI:3652104
64945	10.5382	11.112	10.8251	10.0297	10.0177	10.0237	10.2912	10.0992	10.1952	Cldn12	protein-coding	claudin 12		64945	ENSMUSG00000046798	GO:0005198|GO:0005886|GO:0005923|GO:0016020|GO:0016021|GO:0030054|GO:0071944		chr5	5505015	5514976	-	MGI:1929288|Vega:OTTMUSG00000025945
26419	10.7473	10.1042	10.4257	9.80266	9.45167	9.62717	10.3097	9.93472	10.1222	Mapk8	protein-coding	mitogen-activated protein kinase 8	AI849689|JNK|JNK1|Prkm8|SAPK1	26419	ENSMUSG00000021936	GO:0000166|GO:0001503|GO:0004672|GO:0004674|GO:0004705|GO:0004707|GO:0005515|GO:0005524|GO:0005622|GO:0005634|GO:0005737|GO:0005739|GO:0005829|GO:0006355|GO:0006468|GO:0006954|GO:0006970|GO:0007165|GO:0007254|GO:0007258|GO:0009408|GO:0009411|GO:0010628|GO:0016301|GO:0016310|GO:0016740|GO:0016772|GO:0018105|GO:0018107|GO:0023014|GO:0030335|GO:0031063|GO:0031116|GO:0031175|GO:0031982|GO:0032091|GO:…	19094|26414|26415|26416|26420|29857	chr14	33377899	33447158	-	MGI:1346861|Vega:OTTMUSG00000018229
22694	10.7519	10.752	10.752	9.94459	9.96219	9.95339	11.093	10.2231	10.658	Zfp35	protein-coding	zinc finger protein 35	Zfp-35|Znf271|mszf13|mszf20-1|mszf28|mszf68	22694	ENSMUSG00000063281	GO:0003676|GO:0003677|GO:0005622|GO:0005634|GO:0006351|GO:0006355|GO:0007275|GO:0007283|GO:0008270|GO:0030154|GO:0046872	193043|22646|22678|234725|382118|78834	chr18	23989634	24005371	+	MGI:99179|Vega:OTTMUSG00000033724
17428	11.1442	10.7752	10.9597	10.2248	10.0982	10.1615	11.0814	10.3739	10.7277	Mnt	protein-coding	max binding protein	Rox|bHLHd3	17428	ENSMUSG00000000282	GO:0003677|GO:0003682|GO:0003700|GO:0005515|GO:0005634|GO:0006351|GO:0006355|GO:0007569|GO:0042981|GO:0046983|GO:0051726		chr11	74830924	74845725	+	MGI:109150|Vega:OTTMUSG00000006185
53858	10.8715	10.351	10.6113	10.0325	9.59568	9.81408	10.2733	10.6415	10.4574	Rwdd2b	protein-coding	RWD domain containing 2B	ORF5	53858	ENSMUSG00000041079	GO:0003674|GO:0005575|GO:0008150	69519	chr16	87433331	87440592	-	MGI:1858215|Vega:OTTMUSG00000019953
52357	14.2215	14.2026	14.2121	13.4578	13.3723	13.415	14.092	14.1878	14.1399	Wwc2	protein-coding	WW, C2 and coiled-coil domain containing 2	5330431C14Rik|AU022508|C85457|D8Ertd594e	52357	ENSMUSG00000031563	GO:0003674|GO:0005575|GO:0008150	211652	chr8	47824162	47990551	-	MGI:1261872
78658	11.4803	11.7865	11.6334	10.8763	10.7983	10.8373	11.534	11.6611	11.5975	Ncapd3	protein-coding	non-SMC condensin II complex, subunit D3	2810487N22Rik|4632407J06Rik|AI195468|AU018739|B130055D15Rik|mKIAA0056	78658	ENSMUSG00000035024	GO:0000793|GO:0000799|GO:0005634|GO:0007049|GO:0007067|GO:0007076|GO:0030261|GO:0031618|GO:0035064|GO:0042585|GO:0051301		chr9	27030175	27095315	+	MGI:2142989
73833	10.5798	10.3009	10.4404	9.78838	9.50095	9.64466	9.59419	9.8737	9.73394	Fam98c	protein-coding	family with sequence similarity 98, member C	1110006G06Rik|AI836081|AV026483|B230110F21Rik	73833	ENSMUSG00000030590	GO:0003674|GO:0005575|GO:0008150	68215|72722	chr7	29152510	29156210	-	MGI:1921083|Vega:OTTMUSG00000032908
633057	13.6367	13.2807	13.4587	12.9209	12.4076	12.6642	13.8195	13.8362	13.8278	Gm7102	protein-coding	predicted gene 7102	EG633057	633057	ENSMUSG00000094649	GO:0003674|GO:0005575|GO:0008150	66308	chr19	61174686	61176309	-	MGI:3648735
107869	12.573	12.6451	12.609	12.0983	11.5323	11.8153	12.8578	13.0476	12.9527	Cth	protein-coding	cystathionase (cystathionine gamma-lyase)	0610010I13Rik|AI314617|BC019483|CSE|Cys3	107869	ENSMUSG00000028179	GO:0003824|GO:0004121|GO:0004123|GO:0005515|GO:0005516|GO:0005634|GO:0005737|GO:0006749|GO:0008285|GO:0008652|GO:0016829|GO:0018272|GO:0019344|GO:0030170|GO:0030308|GO:0043123|GO:0044524|GO:0044540|GO:0050667|GO:0051092|GO:0051289|GO:0070814|GO:0080146		chr3	157894248	157925063	-	MGI:1339968|Vega:OTTMUSG00000029713
74427	12.9925	12.5634	12.7779	12.157	11.8118	11.9844	12.3917	12.1831	12.2874	Eaf1	protein-coding	ELL associated factor 1	4933403C17Rik|AI666536	74427	ENSMUSG00000021890	GO:0005634|GO:0006351|GO:0006355|GO:0008134|GO:0045944	106389	chr14	31495079	31509858	+	MGI:1921677
72149	12.3253	12.2991	12.3122	11.218	11.8223	11.5201	12.1949	12.414	12.3044	Strada	protein-coding	STE20-related kinase adaptor alpha	2610019A05Rik|6030402H20Rik|AI480680|E130112C09Rik	72149	ENSMUSG00000069631	GO:0004672|GO:0004674|GO:0005515|GO:0005524|GO:0005634|GO:0005737|GO:0006468|GO:0006611|GO:0007049|GO:0016772|GO:0019900|GO:0030295|GO:0032147|GO:0043234|GO:0051291	108737|227154|53416	chr11	106162974	106202178	-	MGI:1919399|Vega:OTTMUSG00000003220
22401	11.7713	12.1212	11.9463	11.1214	11.1884	11.1549	12.9948	12.9394	12.9671	Zmat3	protein-coding	zinc finger matrin type 3	Wig1	22401	ENSMUSG00000027663	GO:0005730|GO:0006917|GO:0030308	215693|26919|320158|57896	chr3	32334794	32365665	-	MGI:1195270|Vega:OTTMUSG00000022152
13437	11.2414	11.497	11.3692	10.5283	10.6276	10.578	10.5134	11.1045	10.809	Dnpep	protein-coding	aspartyl aminopeptidase	AA407814	13437	ENSMUSG00000026209	GO:0004177|GO:0005737|GO:0006508|GO:0008233|GO:0008237|GO:0008270|GO:0016787|GO:0046872		chr1	75307940	75317637	-	MGI:1278328
140488	10.8038	10.1318	10.4678	9.01331	10.3403	9.67682	10.527	10.0033	10.2651	Igf2bp3	protein-coding	insulin-like growth factor 2 mRNA binding protein 3	2610101N11Rik|AA522010|AL022933|AU045931|IMP-3|IMP3|Koc13|Neilsen|mimp3	140488	ENSMUSG00000029814	GO:0000166|GO:0003676|GO:0003723|GO:0003730|GO:0005634|GO:0005737|GO:0006417|GO:0048027	140486|319765	chr6	49085218	49214954	-	MGI:1890359
69227	14.9147	14.8152	14.865	14.0887	14.0599	14.0743	14.9592	14.7599	14.8595	2810407C02Rik	protein-coding	RIKEN cDNA 2810407C02 gene	5730408P04Rik|SelT	69227	ENSMUSG00000075700	GO:0005575|GO:0008430|GO:0045454		chr3	58576658	58593546	+	MGI:1916477|Vega:OTTMUSG00000021242
71707	10.0947	9.98111	10.0379	9.68398	8.81093	9.24746	9.21665	9.74738	9.48202	Ubiad1	protein-coding	UbiA prenyltransferase domain containing 1	1200002M06Rik|AI426463|AW320947|Tere1	71707	ENSMUSG00000047719	GO:0004659|GO:0005634|GO:0005737|GO:0005739|GO:0005783|GO:0009234|GO:0016020|GO:0016021|GO:0016740|GO:0042371		chr4	148434497	148444751	-	MGI:1918957|Vega:OTTMUSG00000010930
107515	10.4602	10.4928	10.4765	10.1614	9.21092	9.68618	9.48971	10.343	9.91634	Lgr4	protein-coding	leucine-rich repeat-containing G protein-coupled receptor 4	9130225G07|A330106J01Rik|A930009A08Rik|Gpr48	107515	ENSMUSG00000050199	GO:0004871|GO:0004930|GO:0005886|GO:0007165|GO:0007186|GO:0016020|GO:0016021|GO:0016500|GO:0030539|GO:0035239|GO:0045892|GO:0045893|GO:0050673|GO:0061290|GO:0072202|GO:0072224|GO:0072282|GO:0090190	140498|14160|14309|16867|22095|329252|381489	chr2	109917647	110014257	+	MGI:1891468|Vega:OTTMUSG00000015138
106143	11.6144	12.0581	11.8363	10.7948	11.2974	11.0461	12.0982	11.9252	12.0117	Cggbp1	protein-coding	CGG triplet repeat binding protein 1	AA960172|AL023996|AW045841	106143	ENSMUSG00000054604	GO:0003677|GO:0003690|GO:0005634|GO:0006351|GO:0006355|GO:0008150		chr16	64852085	64859491	+	MGI:2146370|Vega:OTTMUSG00000026276
270086	10.7927	10.7635	10.7781	10.1418	9.8345	9.98816	10.8728	9.72427	10.2986	Ogfod1	protein-coding	2-oxoglutarate and iron-dependent oxygenase domain containing 1	4930415J21Rik|AA387199|AA939912|AW061076|mKIAA1612	270086	ENSMUSG00000033009	GO:0005506|GO:0005575|GO:0005634|GO:0005737|GO:0016491|GO:0016702|GO:0016705|GO:0016706|GO:0031418|GO:0046872|GO:0055114		chr8	94037198	94067922	+	MGI:2442978|Vega:OTTMUSG00000023230
20523	10.1225	9.79118	9.95685	9.11464	9.21941	9.16703	9.67674	10.4837	10.0802	Slc25a14	protein-coding	solute carrier family 25 (mitochondrial carrier, brain), member 14	BMCP1|UCP5|UCP5L|UCP5S	20523	ENSMUSG00000031105	GO:0005739|GO:0005740|GO:0005743|GO:0006810|GO:0006839|GO:0016020|GO:0016021|GO:0031966	22227|22228|22229|27376|67554|67863|74011	chrX	48623580	48662294	+	MGI:1330823|Vega:OTTMUSG00000017567
15569	9.45935	8.74476	9.10205	8.78528	7.84033	8.3128	11.3952	9.70764	10.5514	Elavl2	protein-coding	ELAV (embryonic lethal, abnormal vision, Drosophila)-like 2 (Hu antigen B)	Hub|mel-N1	15569	ENSMUSG00000008489	GO:0000166|GO:0003676|GO:0003723	15568|15571|15572|18458|18459|207181|230721|241989|381404|56516|56878|67543|67959|93728	chr4	91250767	91399984	-	MGI:1100887|Vega:OTTMUSG00000007821
18537	11.6462	11.4972	11.5717	10.4345	11.1314	10.783	11.689	11.585	11.637	Pcmt1	protein-coding	protein-L-isoaspartate (D-aspartate) O-methyltransferase 1	C79501|PIMT	18537	ENSMUSG00000019795	GO:0004719|GO:0005737|GO:0006464|GO:0006479|GO:0008168|GO:0008757|GO:0016740|GO:0032259|GO:0046498|GO:0046500		chr10	7630236	7663584	-	MGI:97502|Vega:OTTMUSG00000034975
269473	11.3452	10.2864	10.8158	10.0524	10.0023	10.0273	10.3269	10.9797	10.6533	Lrig2	protein-coding	leucine-rich repeats and immunoglobulin-like domains 2	4632419I10Rik|BB096938	269473	ENSMUSG00000032913	GO:0003674|GO:0005575|GO:0005737|GO:0005886|GO:0008150|GO:0016020|GO:0016021	107065|12643|14729|16005|16206|214685|216028|243499|246154|320398|396184|399558|66650|66873|71436|71756|74342|74488	chr3	104453983	104511856	-	MGI:2443718
107999	10.1705	9.94445	10.0575	9.23108	9.3084	9.26974	9.60165	9.90957	9.75561	Gtpbp6	protein-coding	GTP binding protein 6 (putative)	AV119224|Pgbpll|pgpl	107999	ENSMUSG00000033434	GO:0000166|GO:0003674|GO:0005525|GO:0005575|GO:0008150		chr5	110103977	110108197	-	MGI:1306825|Vega:OTTMUSG00000026198
67048	10.85	11.1008	10.9754	9.88751	10.4879	10.1877	10.5809	10.6974	10.6392	Vma21	protein-coding	VMA21 vacuolar H+-ATPase homolog (S. cerevisiae)	2610030H06Rik|AI840175	67048	ENSMUSG00000073131	GO:0005764|GO:0005783|GO:0005789|GO:0016020|GO:0016021|GO:0030127|GO:0031410|GO:0070072		chrX	71816779	71824706	+	MGI:1914298|Vega:OTTMUSG00000017818
72020	10.0969	10.0251	10.061	9.78611	8.7607	9.27341	10.2813	10.4861	10.3837	Zfp654	protein-coding	zinc finger protein 654	1600021C16Rik|1810008K20Rik|Znf654	72020	ENSMUSG00000047141	GO:0003676|GO:0003677|GO:0005622|GO:0005634|GO:0006351|GO:0006355|GO:0008150|GO:0008270|GO:0046872	109263|30046	chr16	64780347	64786321	-	MGI:1919270
110253	9.67433	10.764	10.2191	9.66816	9.19771	9.43293	10.3068	10.5216	10.4142	Triobp	protein-coding	TRIO and F-actin binding protein	AI428493|EST478828|Tara|mKIAA1662	110253	ENSMUSG00000033088	GO:0003779|GO:0005543|GO:0005634|GO:0005737|GO:0005856|GO:0015629|GO:0031625|GO:0051015|GO:1900026	26936	chr15	78947724	79005869	+	MGI:1349410|Vega:OTTMUSG00000023632
227674	11.2452	11.2585	11.2518	10.9484	9.98349	10.466	11.2502	11.4532	11.3517	Ddx31	protein-coding	DEAD/H (Asp-Glu-Ala-Asp/His) box polypeptide 31	5830444G11Rik|Gm997	227674	ENSMUSG00000026806	GO:0000166|GO:0003674|GO:0003723|GO:0004386|GO:0005524|GO:0005575|GO:0008150|GO:0008152|GO:0016787		chr2	28840406	28905575	+	MGI:2682639|Vega:OTTMUSG00000011764
21812	12.1225	11.9368	12.0296	10.862	11.6267	11.2443	12.3449	12.2767	12.3108	Tgfbr1	protein-coding	transforming growth factor, beta receptor I	ALK5|AU017191|Alk-5|TbetaR-I|TbetaRI	21812	ENSMUSG00000007613	GO:0000166|GO:0000186|GO:0001501|GO:0001525|GO:0001701|GO:0001822|GO:0001824|GO:0001837|GO:0001937|GO:0002088|GO:0004672|GO:0004674|GO:0004675|GO:0005024|GO:0005025|GO:0005114|GO:0005515|GO:0005524|GO:0005886|GO:0005901|GO:0005923|GO:0006355|GO:0006468|GO:0006915|GO:0006917|GO:0007165|GO:0007179|GO:0007507|GO:0008284|GO:0008354|GO:0009790|GO:0009791|GO:0009952|GO:0010468|GO:0010862|GO:0016020|GO:…	110542|11477|11479|11480|11481|11482|12166|12167|12168|21813|269275	chr4	47353305	47414924	+	MGI:98728|Vega:OTTMUSG00000006800
66320	10.6316	10.3626	10.4971	9.53191	9.89264	9.71228	9.51808	9.93344	9.72576	Tmem208	protein-coding	transmembrane protein 208	1700006C06Rik|2610030K20Rik|Hspc171	66320	ENSMUSG00000014856	GO:0003674|GO:0005575|GO:0008150|GO:0016020|GO:0016021		chr8	105326364	105329057	+	MGI:1913570|Vega:OTTMUSG00000022553
20817	10.5546	10.7113	10.633	9.47748	10.2202	9.84882	11.2077	10.0291	10.6184	Srpk2	protein-coding	serine/arginine-rich protein specific kinase 2	AW226533|AW492537|AW547358|Wbp6|mSRPK2	20817	ENSMUSG00000062604	GO:0000166|GO:0000245|GO:0000287|GO:0001525|GO:0004672|GO:0004674|GO:0005515|GO:0005524|GO:0005634|GO:0005730|GO:0005737|GO:0006397|GO:0006468|GO:0007243|GO:0008284|GO:0008380|GO:0010628|GO:0016301|GO:0016310|GO:0016740|GO:0016772|GO:0030154|GO:0035063|GO:0043525|GO:0045070|GO:0045071|GO:0045787|GO:0071889	20815|56504	chr5	23503081	23684617	-	MGI:1201408
67501	11.4843	11.812	11.6482	10.7651	10.9634	10.8642	11.9064	11.5662	11.7363	Ccdc50	protein-coding	coiled-coil domain containing 50	2610529H08Rik|5730448P06Rik|AW048328|AW546090|C3orf6|D16Bwg1543e	67501	ENSMUSG00000038127	GO:0005737		chr16	27388977	27452218	+	MGI:1914751|Vega:OTTMUSG00000023490
70956	9.99425	10.56	10.2771	9.40477	9.58453	9.49465	9.42226	9.8204	9.62133	Tex19.2	protein-coding	testis expressed gene 19.2	4921530G04Rik|Tex19b	70956	ENSMUSG00000039337	GO:0005515|GO:0005634|GO:0008150	73679	chr11	121116215	121118677	-	MGI:1918206|Vega:OTTMUSG00000004292
66132	10.2227	10.1253	10.174	9.43855	9.34494	9.39175	9.15138	10.342	9.74669	1110008L16Rik	protein-coding	RIKEN cDNA 1110008L16 gene	Kiaa0391|Mrpp3|mKIAA0391	66132	ENSMUSG00000021023	GO:0003674|GO:0005575|GO:0005739|GO:0008033|GO:0008150		chr12	55302637	55382491	+	MGI:1913382
22151	10.8801	10.5494	10.7147	9.44683	10.4182	9.93251	8.58895	10.6085	9.59874	Tubb2a	protein-coding	tubulin, beta 2A class IIA	M(beta)2|Tubb2	22151	ENSMUSG00000058672	GO:0000166|GO:0003924|GO:0005198|GO:0005525|GO:0005737|GO:0005856|GO:0005874|GO:0006184|GO:0007017|GO:0007018|GO:0043234|GO:0051258	22152|22153|22154|227613|545486|67951|71924|73710	chr13	34074280	34078008	-	MGI:107861
67623	11.3356	11.3881	11.3619	10.4885	10.6722	10.5804	11.5016	11.512	11.5068	Tm7sf3	protein-coding	transmembrane 7 superfamily member 3	2010003B14Rik|NARP1	67623	ENSMUSG00000040234	GO:0003674|GO:0005575|GO:0005886|GO:0008150|GO:0016020|GO:0016021		chr6	146602276	146634592	-	MGI:1914873|Vega:OTTMUSG00000025703
235048	12.3576	11.7511	12.0544	11.4166	11.1296	11.2731	12.5227	12.1554	12.339	Zfp599	protein-coding	zinc finger protein 599	6720416P20	235048	ENSMUSG00000062794	GO:0003674|GO:0005575|GO:0008150|GO:0046872	22750|233147|235047|235050|72128|72154	chr9	22247430	22259895	-	MGI:2679006|Vega:OTTMUSG00000033650
230657	9.70348	10.2297	9.96658	9.53682	8.83448	9.18565	9.83287	10.2145	10.0237	Tmem69	protein-coding	transmembrane protein 69	A630048M13Rik	230657	ENSMUSG00000055900	GO:0003674|GO:0005575|GO:0008150|GO:0016020|GO:0016021		chr4	116551528	116555943	-	MGI:3045357|Vega:OTTMUSG00000009412
66971	10.1498	10.7757	10.4628	10.1571	9.2073	9.6822	10.6384	9.86033	10.2493	Cdk5rap1	protein-coding	CDK5 regulatory subunit associated protein 1	2310066P17Rik	66971	ENSMUSG00000027487	GO:0000079|GO:0003824|GO:0005575|GO:0005737|GO:0006400|GO:0009451|GO:0016740|GO:0032403|GO:0043412|GO:0045736|GO:0046872|GO:0051536|GO:0051539	68916	chr2	154335386	154372719	-	MGI:1914221|Vega:OTTMUSG00000015918
232539	10.8659	9.39425	10.1301	9.50548	9.19491	9.3502	10.4486	10.1852	10.3169	Klhdc5	protein-coding	kelch domain containing 5	A330079N23Rik|AI450355|C230080I20Rik|mKIAA1340	232539	ENSMUSG00000040102	GO:0003674|GO:0005575|GO:0008150	212390|224023|225266|234378|234796|236904|242521|242721|244923|245683|546611|546648|67455|74492|74901	chr6	147091075	147112778	+	MGI:2444786|Vega:OTTMUSG00000026057
66368	11.2655	11.752	11.5088	10.6145	10.8455	10.73	11.7494	11.3663	11.5579	Rtcd1	protein-coding	RNA terminal phosphate cyclase domain 1	2310009A18Rik|AI450277|RPC|RtcA	66368	ENSMUSG00000000339	GO:0000166|GO:0003674|GO:0003824|GO:0003963|GO:0005524|GO:0005634|GO:0006396|GO:0016874	59028	chr3	116488964	116508175	-	MGI:1913618|Vega:OTTMUSG00000027075
210376	11.7054	12.6877	12.1965	11.8195	11.0166	11.418	11.6782	11.9184	11.7983	Mtmr9	protein-coding	myotubularin related protein 9	9430075G12Rik|AA516943|AF073881|LIP-STYX|MTMR8|mMTMH3	210376	ENSMUSG00000035078	GO:0005515|GO:0005737|GO:0016311|GO:0016791|GO:0030234|GO:0050790	170749|194126|219135|233315|268783|319934|53332|54384|74302|77116|77980	chr14	63523610	63543953	-	MGI:2442842
18263	17.5723	17.3658	17.4691	16.6678	16.7172	16.6925	17.4267	17.7222	17.5745	Odc1	protein-coding	ornithine decarboxylase, structural 1	ODC	18263	ENSMUSG00000011179	GO:0001822|GO:0003824|GO:0004586|GO:0005829|GO:0006595|GO:0006596|GO:0008152|GO:0008284|GO:0009446|GO:0016829|GO:0016831	242669|332942|54375	chr12	17544873	17551502	+	MGI:97402
20911	11.5454	11.6863	11.6158	10.7172	10.9615	10.8394	10.4117	10.8804	10.6461	Stxbp2	protein-coding	syntaxin binding protein 2	C79054|Munc-18-2|Munc-18b|Munc18b|Sxtbp2|Sxtp2|Unc18-2|Unc18b|muSec1	20911	ENSMUSG00000004626	GO:0001909|GO:0005737|GO:0005829|GO:0005886|GO:0006810|GO:0006887|GO:0006904|GO:0015031|GO:0016192|GO:0016324|GO:0017075|GO:0019905|GO:0030027|GO:0030141|GO:0030348|GO:0042581|GO:0042582|GO:0043234|GO:0043304|GO:0044194|GO:0070820	20910|20912	chr8	3631160	3643644	+	MGI:107370|Vega:OTTMUSG00000027109
19377	9.8256	9.88262	9.85411	9.05501	9.10508	9.08004	11.6903	10.2769	10.9836	Rai1	protein-coding	retinoic acid induced 1	Gt1	19377	ENSMUSG00000062115	GO:0001501|GO:0005634|GO:0005737|GO:0006357|GO:0008270|GO:0040015|GO:0046872	105590|21411	chr11	60105013	60199195	+	MGI:103291|Vega:OTTMUSG00000005811
67876	10.3863	9.93202	10.1592	9.09097	9.67928	9.38513	9.63865	9.89147	9.76506	Coq10b	protein-coding	coenzyme Q10 homolog B (S. cerevisiae)	1500041J02Rik|1700030I21Rik|9530077A17Rik|AV002237|AW742641	67876	ENSMUSG00000025981	GO:0003674|GO:0005739|GO:0005743|GO:0008150|GO:0016020	210582	chr1	55052770	55072702	+	MGI:1915126
329575	11.4259	11.4603	11.4431	11.002	10.3379	10.67	11.7376	11.5522	11.6449	Gm14325	protein-coding	predicted gene 14325	OTTMUSG00000016325	329575	ENSMUSG00000095362	GO:0003674|GO:0005575|GO:0008150|GO:0046872	100039060|100043381|100043387|100043915|100233208|100503353|13999|170938|208111|208292|216177|234358|234362|234413|236193|237775|240063|240064|240066|240068|244556|330788|353208|382019|619310|620419|626802|626832|630836|636741|664987|665001|665211|668039|66808|66869|668923|69277|72139|73610	chr2	177828991	177840318	-	MGI:3702875|Vega:OTTMUSG00000016325
666704	11.1675	11.1408	11.1541	10.5455	10.2171	10.3813	11.2706	10.7774	11.024	Samd1	protein-coding	sterile alpha motif domain containing 1	AA589507	666704	ENSMUSG00000079003	GO:0003674|GO:0005575|GO:0005576|GO:0005737|GO:0008150		chr8	83997672	84000386	+	MGI:2142433
74197	12.5281	12.2109	12.3695	11.9461	11.2488	11.5975	12.7399	12.6192	12.6796	Gtf2e1	protein-coding	general transcription factor II E, polypeptide 1 (alpha subunit)	2610024P03Rik|56kDa|AI303800|FE|TFIIE-A	74197	ENSMUSG00000022828	GO:0003674|GO:0005634|GO:0006351|GO:0006355|GO:0006367|GO:0008270|GO:0043565|GO:0046872		chr16	37509796	37539769	-	MGI:1921447|Vega:OTTMUSG00000025449
217124	10.3441	10.6817	10.5129	9.01449	10.4676	9.74104	10.6497	10.6406	10.6452	Ppp1r9b	protein-coding	protein phosphatase 1, regulatory subunit 9B	SPL|Spn	217124	ENSMUSG00000038976	GO:0001932|GO:0003779|GO:0005515|GO:0005622|GO:0005634|GO:0005654|GO:0005737|GO:0005856|GO:0005886|GO:0007015|GO:0007275|GO:0007399|GO:0016020|GO:0016358|GO:0016477|GO:0019722|GO:0030027|GO:0030036|GO:0030054|GO:0030154|GO:0030175|GO:0030308|GO:0030864|GO:0032587|GO:0042995|GO:0045202|GO:0046847|GO:0071315|GO:2000474	217125|243725	chr11	94991212	95006898	+	MGI:2387581|Vega:OTTMUSG00000001501
16351	10.0758	10.1301	10.103	9.75596	8.90688	9.33142	9.33931	10.3273	9.83331	Ipp	protein-coding	IAP promoted placental gene	D4Jhu8|Mipp	16351	ENSMUSG00000028696		100503085|226541|231003|237010|240756|246293|270201|50868|66689|66720|71778|77113.chr8.1|77113.chr8.2|93688	chr4	116507549	116538235	+	MGI:96581|Vega:OTTMUSG00000009405
214575	11.284	11.1225	11.2033	9.94539	10.9187	10.4321	11.1856	10.9101	11.0479	Tdrd5	protein-coding	tudor domain containing 5	Gm103	214575	ENSMUSG00000060985	GO:0003674|GO:0005737|GO:0007275|GO:0007283|GO:0007286|GO:0030154|GO:0030719|GO:0033391|GO:0043046|GO:0071546	100121|72634	chr1	156255296	156303606	-	MGI:2684949|Vega:OTTMUSG00000026427
236266	11.8582	12.4591	12.1587	11.6623	11.1127	11.3875	12.4455	12.2974	12.3715	Alms1	protein-coding	Alstrom syndrome 1	bbb	236266	ENSMUSG00000063810	GO:0001678|GO:0001736|GO:0003674|GO:0005737|GO:0005813|GO:0005856|GO:0005929|GO:0006629|GO:0006641|GO:0006915|GO:0007286|GO:0007605|GO:0019722|GO:0030728|GO:0036064|GO:0040015|GO:0042384|GO:0042593|GO:0042632|GO:0042995|GO:0045444|GO:0045598|GO:0046548|GO:0048589|GO:0050673|GO:0060122	71007	chr6	85587531	85702751	+	MGI:1934606|Vega:OTTMUSG00000024144
13163	10.438	10.7893	10.6136	9.87369	9.81373	9.84371	10.1261	10.6035	10.3648	Daxx	protein-coding	Fas death domain-associated protein		13163	ENSMUSG00000002307	GO:0000281|GO:0000792|GO:0002039|GO:0003713|GO:0003714|GO:0005515|GO:0005634|GO:0005737|GO:0005829|GO:0005938|GO:0006351|GO:0006355|GO:0006915|GO:0006917|GO:0008134|GO:0016605|GO:0019899|GO:0030521|GO:0031396|GO:0031625|GO:0042803|GO:0043005|GO:0044297|GO:0045892|GO:0047485|GO:0050681		chr17	33909445	33915590	+	MGI:1197015|Vega:OTTMUSG00000037068
72018	10.6106	10.7609	10.6858	9.61974	10.2121	9.91592	11.289	11.1496	11.2193	Fundc1	protein-coding	FUN14 domain containing 1	1500005J14Rik|1810033P05Rik	72018	ENSMUSG00000025040	GO:0000422|GO:0001666|GO:0003674|GO:0005739|GO:0005741|GO:0006914|GO:0016020|GO:0016021|GO:0031307	100039043|67391	chrX	17556569	17572297	-	MGI:1919268|Vega:OTTMUSG00000016945
72097	10.4623	10.6715	10.5669	10.11	9.48615	9.79807	10.5498	9.81323	10.1815	2010300C02Rik	protein-coding	RIKEN cDNA 2010300C02 gene		72097	ENSMUSG00000026090	GO:0003674|GO:0005575|GO:0008150	320827	chr1	37611676	37719811	-	MGI:1919347|Vega:OTTMUSG00000030326
20393	14.3183	14.2814	14.2999	13.676	13.3901	13.5331	14.3241	14.5466	14.4353	Sgk1	protein-coding	serum/glucocorticoid regulated kinase 1	Sgk	20393	ENSMUSG00000019970	GO:0000166|GO:0004672|GO:0004674|GO:0005515|GO:0005524|GO:0005634|GO:0005737|GO:0005739|GO:0005783|GO:0005886|GO:0006468|GO:0006883|GO:0006915|GO:0006950|GO:0006974|GO:0007019|GO:0007616|GO:0008542|GO:0010765|GO:0016020|GO:0016301|GO:0016310|GO:0016740|GO:0016772|GO:0018105|GO:0030307|GO:0031115|GO:0032869|GO:0032880|GO:0043005|GO:0043066|GO:0043402|GO:0043423|GO:0048037|GO:0048156|GO:0048471|GO:…	110651|11651|11652|170755|20111|20112|23797|27219|56613|58988|67071|72508|73086	chr10	21882184	21999902	+	MGI:1340062|Vega:OTTMUSG00000031274
98403	12.1489	11.5787	11.8638	11.073	11.1214	11.0972	12.0575	12.1169	12.0872	Zfp451	protein-coding	zinc finger protein 451	4930515K21Rik|4933435G09Rik|AI596398|COASTER|Kiaa0576-hp|Znf451|mKIAA1702	98403	ENSMUSG00000042197	GO:0003677|GO:0005622|GO:0005634|GO:0006351|GO:0006355|GO:0008150|GO:0008270|GO:0046872		chr1	33761753	33814427	-	MGI:2137896|Vega:OTTMUSG00000021885
71323	13.1429	12.9064	13.0247	11.944	12.5724	12.2582	12.8127	12.808	12.8103	Rassf8	protein-coding	Ras association (RalGDS/AF-6) domain family (N-terminal) member 8	5133400D11Rik|AA815821|AW123240|Hoj1|mHoj-1	71323	ENSMUSG00000030259	GO:0007165	66985	chr6	145808383	145817584	+	MGI:1918573|Vega:OTTMUSG00000025464
216395	10.7663	10.8845	10.8254	9.80664	10.3134	10.06	11.4361	11.1297	11.2829	Tmem5	protein-coding	transmembrane protein 5	6330415D21Rik	216395	ENSMUSG00000034620	GO:0003674|GO:0005575|GO:0008150|GO:0016020|GO:0016021		chr10	122081260	122097102	-	MGI:2384919|Vega:OTTMUSG00000027721
28081	10.6496	10.9988	10.8242	9.82995	10.2884	10.0592	10.0071	10.9108	10.459	D11Wsu99e	protein-coding	DNA segment, Chr 11, Wayne State University 99, expressed		28081	ENSMUSG00000041629	GO:0003674|GO:0005575|GO:0008150	382245	chr11	113661319	113684151	-	MGI:106351|Vega:OTTMUSG00000003398
212139	10.3914	10.1902	10.2908	9.58719	9.47024	9.52871	9.92047	8.79652	9.35849	Cc2d1a	protein-coding	coiled-coil and C2 domain containing 1A	BC016188|Freud-1	212139	ENSMUSG00000036686	GO:0000122|GO:0000978|GO:0001078|GO:0003677|GO:0004871|GO:0005634|GO:0005730|GO:0005737|GO:0005886|GO:0006351|GO:0006355|GO:0007165|GO:0043123	319965	chr8	84132828	84147753	-	MGI:2384831|Vega:OTTMUSG00000030574
68980	10.1225	11.1738	10.6481	9.50151	10.2707	9.88611	9.8178	10.8603	10.3391	Wdr53	protein-coding	WD repeat domain 53	1500002B03Rik|AI848860	68980	ENSMUSG00000022787	GO:0003674|GO:0005575|GO:0008150		chr16	32247227	32257083	+	MGI:1916230|Vega:OTTMUSG00000025767
12228	10.9021	10.3577	10.6299	9.65696	10.0792	9.8681	10.9845	9.94459	10.4645	Btg3	protein-coding	B cell translocation gene 3	ANA|tob5	12228	ENSMUSG00000022863	GO:0005515|GO:0005737|GO:0045930	12226|12227|194735|22057|436199|56057|57259	chr16	78359860	78377181	-	MGI:109532|Vega:OTTMUSG00000026522
66988	11.7462	11.942	11.8441	11.1075	11.0593	11.0834	11.6617	11.8996	11.7807	Lap3	protein-coding	leucine aminopeptidase 3	2410015L10Rik|AA410100|LAP-3|Lap|Lapep|Pep-7|Pep-S|Pep7|Peps	66988	ENSMUSG00000039682	GO:0004177|GO:0005622|GO:0005634|GO:0005737|GO:0005739|GO:0005802|GO:0006508|GO:0008152|GO:0008233|GO:0008235|GO:0016787|GO:0019538|GO:0030145|GO:0046872	228961	chr5	45493374	45512691	+	MGI:1914238|Vega:OTTMUSG00000027770
56784	11.1747	11.6589	11.4168	11.0016	10.3123	10.657	11.3819	11.1097	11.2458	Ralgapa1	protein-coding	Ral GTPase activating protein, alpha subunit 1	2310003F20Rik|4930400K19Rik|AI563624|GRIPE|Garnl1|Tulip1|mKIAA0884	56784	ENSMUSG00000021027	GO:0005096|GO:0005098|GO:0005515|GO:0005622|GO:0005634|GO:0005737|GO:0005739|GO:0005829|GO:0006355|GO:0043547|GO:0046982|GO:0051056	22084|228850|241694	chr12	55602899	55821167	-	MGI:1931050
53611	9.8919	10.7532	10.3226	9.5028	9.62347	9.56314	9.78153	10.8726	10.3271	Vti1a	protein-coding	vesicle transport through interaction with t-SNAREs homolog 1A (yeast)	1110014F16Rik|1110018K19Rik|4921537J05Rik|MVti1|MVti1a|Vti1|Vti1-rp2	53611	ENSMUSG00000024983	GO:0005484|GO:0005622|GO:0005794|GO:0006810|GO:0006886|GO:0006888|GO:0008021|GO:0015031|GO:0016020|GO:0016021|GO:0016192|GO:0030136|GO:0031201|GO:0042147|GO:0043025|GO:0048280	53612	chr19	55316351	55626561	+	MGI:1855699
23994	12.4974	12.4663	12.4818	11.6427	11.8032	11.7229	13.0527	12.5992	12.8259	Dazap2	protein-coding	DAZ associated protein 2	AI314727|Brbp|Gcap28|Prtb|gt6-12|mKIAA0058	23994	ENSMUSG00000000346	GO:0005515|GO:0005634|GO:0005667|GO:0005737|GO:0050699		chr15	100615662	100620761	+	MGI:1344344
100043772	10.0017	9.65942	9.83054	9.32452	8.81941	9.07196	10.4805	10.7238	10.6021	Gm4636	protein-coding	predicted gene 4636	C130069I09Rik|Zfp850	100043772	ENSMUSG00000096916	GO:0003674|GO:0005575|GO:0008150	112415|22693|22717|22718|233056|233057|243905|330502|545938|72556|73430	chr7	27984471	28014115	-	MGI:3782818
18020	14.6997	14.4589	14.5793	13.9321	13.7141	13.8231	14.3044	14.4442	14.3743	Nfatc2ip	protein-coding	nuclear factor of activated T cells, cytoplasmic, calcineurin dependent 2 interacting protein	D7Ertd304e|NIP45	18020	ENSMUSG00000030722	GO:0001816|GO:0005515|GO:0005634|GO:0005737|GO:0006355		chr7	126382854	126396737	-	MGI:1329015|Vega:OTTMUSG00000025272
276919	11.0229	9.91319	10.4681	9.77601	9.65639	9.7162	10.0902	10.173	10.1316	Gemin4	protein-coding	gem (nuclear organelle) associated protein 4	4932415L08Rik|AU015359	276919	ENSMUSG00000049396	GO:0005730|GO:0015030|GO:0043021		chr11	76210571	76217572	-	MGI:2449313|Vega:OTTMUSG00000006230
14718	12.422	12.2541	12.338	11.2502	11.9242	11.5872	12.0881	11.8008	11.9444	Got1	protein-coding	glutamate oxaloacetate transaminase 1, soluble	AI789014|Got-1|cAspAT	14718	ENSMUSG00000025190	GO:0003824|GO:0004069|GO:0004609|GO:0005737|GO:0005764|GO:0005829|GO:0006107|GO:0006114|GO:0006520|GO:0006531|GO:0006532|GO:0006533|GO:0008483|GO:0009058|GO:0016740|GO:0019550|GO:0019551|GO:0030170|GO:0031406|GO:0043648|GO:0043679|GO:0055089|GO:0080130	14719|76615	chr19	43499753	43524605	-	MGI:95791|Vega:OTTMUSG00000023608
12928	11.9125	11.5622	11.7374	11.2322	10.744	10.9881	11.4905	11.5433	11.5169	Crk	protein-coding	v-crk sarcoma virus CT10 oncogene homolog (avian)	Crk-I|Crk-II|Crk-III|Crk3|CrkIII|Crko|Crkol	12928	ENSMUSG00000017776	GO:0005070|GO:0005515|GO:0005737|GO:0005886|GO:0016020|GO:0019904|GO:0030674|GO:0032319|GO:0032956|GO:0035020|GO:0042169|GO:0045309|GO:0046875|GO:0048013	12929	chr11	75679310	75706092	+	MGI:88508|Vega:OTTMUSG00000006211
52023	10.9498	11.2368	11.0933	10.6455	10.0433	10.3444	11.7228	10.713	11.2179	Pibf1	protein-coding	progesterone immunomodulatory binding factor 1	1700017E21Rik|4930513H15Rik|4933438D16Rik|4933439E17Rik|D14Ertd581e	52023	ENSMUSG00000022064	GO:0003674|GO:0005813|GO:0008150		chr14	99099433	99254493	+	MGI:1261910
50505	10.95	10.9418	10.9459	10.6517	9.74251	10.1971	10.7995	11.2687	11.0341	Ercc4	protein-coding	excision repair cross-complementing rodent repair deficiency, complementation group 4	AI606920|Xpf	50505	ENSMUSG00000022545	GO:0000014|GO:0000109|GO:0000110|GO:0000710|GO:0000712|GO:0000723|GO:0000724|GO:0000781|GO:0000784|GO:0003676|GO:0003677|GO:0003684|GO:0003697|GO:0004518|GO:0004519|GO:0004520|GO:0005634|GO:0006259|GO:0006281|GO:0006289|GO:0006295|GO:0006296|GO:0006974|GO:0008022|GO:0009411|GO:0009650|GO:0010834|GO:0016787|GO:0032205|GO:0033683|GO:0047485		chr16	13109736	13152009	+	MGI:1354163|Vega:OTTMUSG00000024311
67225	10.4075	10.7245	10.566	9.77881	9.85639	9.81761	10.7205	10.6397	10.6801	Rnpc3	protein-coding	RNA-binding region (RNP1, RRM) containing 3	2810441O16Rik|AI447568|C030014B17Rik	67225	ENSMUSG00000027981	GO:0000166|GO:0003674|GO:0003676|GO:0003723|GO:0005634|GO:0005689|GO:0008150	237073	chr3	113605067	113630149	-	MGI:1914475|Vega:OTTMUSG00000022379
66170	10.7519	10.4317	10.5918	9.82264	9.86463	9.84363	10.0486	9.67097	9.8598	Chchd5	protein-coding	coiled-coil-helix-coiled-coil-helix domain containing 5	1110027L01Rik|AW045710	66170	ENSMUSG00000037938	GO:0003674|GO:0005575|GO:0008150		chr2	129129700	129134111	+	MGI:1913420|Vega:OTTMUSG00000015423
18553	12.2562	12.3914	12.3238	11.4143	11.7393	11.5768	11.9617	11.5787	11.7702	Pcsk6	protein-coding	proprotein convertase subtilisin/kexin type 6	C86343|Pace4|SPC4	18553	ENSMUSG00000030513	GO:0004175|GO:0004252|GO:0005615|GO:0005794|GO:0006508|GO:0007354|GO:0007368|GO:0008201|GO:0008233|GO:0008236|GO:0009100|GO:0009986|GO:0016485|GO:0016486|GO:0016787|GO:0031012|GO:0032902|GO:0032940|GO:0043499|GO:0048406	18548|18549|18550|18551|18552|18554	chr7	65862136	66050386	+	MGI:102897|Vega:OTTMUSG00000042239
109115	11.6711	10.9307	11.3009	10.6937	10.4144	10.5541	12.1373	11.311	11.7242	Supt3h	protein-coding	suppressor of Ty 3 homolog (S. cerevisiae)	2310066G22Rik|AI315192|SPT3|SPT3L	109115	ENSMUSG00000038954	GO:0003713|GO:0005634|GO:0016578|GO:0030914|GO:0033276|GO:0043966		chr17	44777171	45119284	+	MGI:1923723|Vega:OTTMUSG00000030963
15361	8.05398	10.6175	9.33572	7.55993	9.61796	8.58894	10.2936	10.1753	10.2344	Hmga1	protein-coding	high mobility group AT-hook 1	AL023995|Hmga1a|Hmga1b|Hmgi|Hmgiy|Hmgy	15361	ENSMUSG00000046711	GO:0001077|GO:0003700|GO:0003906|GO:0005634|GO:0006284|GO:0007283|GO:0008134|GO:0008285|GO:0019899|GO:0030374|GO:0035985|GO:0035986|GO:0042974|GO:0042975|GO:0045892|GO:0045893|GO:0046965|GO:0051575|GO:0090402|GO:2000774	111241|15364	chr17	27556574	27563672	+	MGI:96160|Vega:OTTMUSG00000028935
13445	14.1114	14.2808	14.1961	13.5122	13.3878	13.45	13.8323	14.0895	13.9609	Cdk2ap1	protein-coding	CDK2 (cyclin-dependent kinase 2)-associated protein 1	Apc10|Cdkap1|DORC1|Doc1|ST19|doc-1|p12	13445	ENSMUSG00000029394	GO:0001701|GO:0060325	52004	chr5	124345439	124354628	-	MGI:1202069|Vega:OTTMUSG00000024438
76233	10.3082	10.4707	10.3895	9.34728	9.94025	9.64377	10.2263	10.101	10.1637	Dnttip1	protein-coding	deoxynucleotidyltransferase, terminal, interacting protein 1	6430706C13Rik	76233	ENSMUSG00000017299	GO:0003677|GO:0005634|GO:0008047|GO:0016740|GO:0042803|GO:0043085		chr2	164746015	164768219	+	MGI:1923483|Vega:OTTMUSG00000001100
54392	11.7496	11.9663	11.858	10.8897	11.3349	11.1123	11.3216	11.7468	11.5342	Ncapg	protein-coding	non-SMC condensin I complex, subunit G	5730507H05Rik|Hcapg|MFT.M05.13	54392	ENSMUSG00000015880	GO:0000793|GO:0000796|GO:0003674|GO:0005737|GO:0005813|GO:0007076|GO:0015629		chr5	45669925	45700547	+	MGI:1930197|Vega:OTTMUSG00000027810
70650	11.2741	11.4331	11.3536	10.6203	10.5971	10.6087	11.6686	11.3752	11.5219	Zcchc8	protein-coding	zinc finger, CCHC domain containing 8	5730565F05Rik	70650	ENSMUSG00000029427	GO:0003674|GO:0003676|GO:0005634|GO:0005681|GO:0006397|GO:0008150|GO:0008270|GO:0008380|GO:0046872|GO:0071013		chr5	123698302	123721044	-	MGI:1917900
17749	11.7875	11.4049	11.5962	10.5779	11.125	10.8515	11.1813	11.4165	11.2989	Polr2k	protein-coding	polymerase (RNA) II (DNA directed) polypeptide K	MafY|Mt1a|RPABC4|RPB10alpha|RPB12|RPB7.0	17749	ENSMUSG00000045996	GO:0003674|GO:0005575|GO:0006366		chr15	36174017	36177012	+	MGI:102725|Vega:OTTMUSG00000042372
235040	10.911	10.1883	10.5496	9.88329	9.72683	9.80506	10.4584	10.7939	10.6262	Atg4d	protein-coding	autophagy related 4D, cysteine peptidase	9830134P12Rik|APG4-D|Apg4d|Atg4dl|Autl4	235040	ENSMUSG00000002820	GO:0004197|GO:0005737|GO:0006508|GO:0006810|GO:0006914|GO:0008233|GO:0008234|GO:0015031|GO:0016787	242557|66615|666468.chrX.1|666468.chrX.2	chr9	21265299	21274368	+	MGI:2444308
65970	11.8994	11.5684	11.7339	10.8737	11.1056	10.9896	12.3336	11.8955	12.1145	Lima1	protein-coding	LIM domain and actin binding 1	1110021C24Rik|3526402A12Rik|D15Ertd366e|Eplin	65970	ENSMUSG00000023022	GO:0001725|GO:0003779|GO:0003785|GO:0005737|GO:0005856|GO:0005886|GO:0005925|GO:0008270|GO:0015629|GO:0030835|GO:0031529|GO:0046872|GO:0051015|GO:0051017	67803	chr15	99778468	99875456	-	MGI:1920992|Vega:OTTMUSG00000036466
19366	10.5718	10.9851	10.7784	10.5004	9.56883	10.0346	11.0193	11.1629	11.0911	Rad54l	protein-coding	RAD54 like (S. cerevisiae)	RAD54	19366	ENSMUSG00000028702	GO:0000166|GO:0000724|GO:0000733|GO:0003676|GO:0003677|GO:0004386|GO:0005524|GO:0005634|GO:0006281|GO:0006302|GO:0006974|GO:0010212|GO:0016787|GO:0016817|GO:0036310|GO:0042493|GO:0051276	22589|81000	chr4	116096734	116123690	-	MGI:894697|Vega:OTTMUSG00000008554
67278	9.64991	10.3554	10.0027	8.96923	9.55006	9.25964	10.0108	8.82689	9.41884	2900092E17Rik	protein-coding	RIKEN cDNA 2900092E17 gene	C77040|PA1	67278	ENSMUSG00000030680	GO:0003674|GO:0005634|GO:0008150|GO:0035097		chr7	127015051	127017352	-	MGI:1914528|Vega:OTTMUSG00000033691
80986	12.5726	11.732	12.1523	11.383	11.4365	11.4098	11.8883	11.7626	11.8254	Ckap2	protein-coding	cytoskeleton associated protein 2	AI461656|AW228814|LB1	80986	ENSMUSG00000037725	GO:0000281|GO:0003674|GO:0005737|GO:0005813|GO:0005856|GO:0005874|GO:0005881|GO:0006915|GO:0007026|GO:0007049|GO:0015630|GO:0045944	70466	chr8	22168152	22185819	-	MGI:1931797
59125	10.4317	9.97659	10.2042	9.35005	9.57844	9.46425	9.19309	9.80404	9.49857	Nek7	protein-coding	NIMA (never in mitosis gene a)-related expressed kinase 7	2810460C19Rik|AU020186	59125	ENSMUSG00000026393	GO:0000166|GO:0004672|GO:0004674|GO:0005524|GO:0005634|GO:0005737|GO:0005856|GO:0006468|GO:0016301|GO:0016310|GO:0016740|GO:0016772|GO:0046872	140859|18004|18005|208583|217718|23954|23955|330721|59126|674895	chr1	138484714	138619696	-	MGI:1890645
67064	12.7022	11.9379	12.3201	11.6041	11.5573	11.5807	11.5981	11.6626	11.6304	Chmp1b	protein-coding	charged multivesicular body protein 1B	2810405I11Rik|Chmp1b1	67064		GO:0005575|GO:0005737|GO:0005768|GO:0006810|GO:0007049|GO:0008150|GO:0015031|GO:0016020|GO:0019904|GO:0051301		chr18	67205359	67207887	+	MGI:1914314
98488	12.6042	12.5447	12.5744	12.0436	11.6304	11.837	12.1914	12.7828	12.4871	Gtf3c3	protein-coding	general transcription factor IIIC, polypeptide 3	AL022818|TF3C-gamma|TFIIIC102	98488	ENSMUSG00000041303	GO:0000127|GO:0003674|GO:0008150		chr1	54397581	54438971	-	MGI:2138383
54357	13.2397	13.5695	13.4046	12.4018	12.933	12.6674	12.8847	12.4234	12.6541	Epb4.1l4b	protein-coding	erythrocyte protein band 4.1-like 4b	6430543G08Rik|AA589614|AU021054|BB007528|D4Ertd346e|Ehm2|Epb41l4b|Lulu2	54357	ENSMUSG00000028434	GO:0005515|GO:0005737|GO:0005856|GO:0008092|GO:0019898|GO:0031032|GO:0045177	13821|13822|13823|13824|218203|223254|226352|227377|228564|242506|269587|385354	chr4	57061726	57143156	-	MGI:1859149|Vega:OTTMUSG00000007315
66594	9.92744	10.1896	10.0585	8.99788	9.64475	9.32131	8.9887	9.60492	9.29681	Uqcr11	protein-coding	ubiquinol-cytochrome c reductase, complex III subunit XI	0710008D09Rik|AL022707|Uqcr	66594	ENSMUSG00000020163	GO:0005739|GO:0005743|GO:0006810|GO:0008121|GO:0009055|GO:0015992|GO:0016020|GO:0016021|GO:0022900|GO:0034220|GO:0055114|GO:0070469		chr10	80402997	80406821	-	MGI:1913844|Vega:OTTMUSG00000019123
100043034	13.2972	13.0586	13.1779	12.6066	12.2761	12.4414	13.1966	13.0933	13.1449	Rex2	protein-coding	reduced expression 2	Gm13138|OTTMUSG00000010655|RP23-383I4.3	100043034	ENSMUSG00000067919	GO:0003674|GO:0005634|GO:0008150|GO:0046872	100041379|100041433|100041677|100503584|112422|195531|210503|210853|224598|22700|22709|22712|240034|240038|240041|24132|319615|381066|381067|433791|433804|626316|666532|667666|70081|73233|74149|74670|75424	chr4	147021850	147060799	+	MGI:1328322|Vega:OTTMUSG00000010655
15277	12.8955	12.5056	12.7006	11.7801	12.1488	11.9644	12.835	12.7159	12.7755	Hk2	protein-coding	hexokinase 2	AI642394|HKII	15277	ENSMUSG00000000628	GO:0000166|GO:0003824|GO:0004396|GO:0005524|GO:0005536|GO:0005739|GO:0005741|GO:0005975|GO:0006006|GO:0006096|GO:0008152|GO:0008637|GO:0016301|GO:0016310|GO:0016740|GO:0016773|GO:0046324|GO:0046835	103988|15275|212032|216019	chr6	82725027	82774454	-	MGI:1315197|Vega:OTTMUSG00000035991
677270	11.2943	10.8492	11.0718	10.7744	9.89714	10.3358	11.608	10.3617	10.9848	Gm9710	pseudo	predicted gene 9710		677270				chr5	145265870	145267553	-	MGI:3780118
18711	12.185	12.0507	12.1178	11.531	11.2374	11.3842	12.1932	11.9367	12.0649	Pikfyve	protein-coding	phosphoinositide kinase, FYVE finger containing	5230400C17Rik|Pip5k|Pip5k3|Pipk5k3|p235	18711	ENSMUSG00000025949	GO:0000166|GO:0000285|GO:0005515|GO:0005524|GO:0005768|GO:0005829|GO:0008270|GO:0010008|GO:0012506|GO:0016020|GO:0016301|GO:0016307|GO:0016308|GO:0016310|GO:0016740|GO:0031410|GO:0031901|GO:0032288|GO:0032593|GO:0034504|GO:0035556|GO:0042147|GO:0044267|GO:0045121|GO:0046488|GO:0046854|GO:0046872|GO:0048471	231125|68520	chr1	65186683	65278696	+	MGI:1335106
78757	12.1545	12.6056	12.38	11.8606	11.433	11.6468	12.607	12.2688	12.4379	Rictor	protein-coding	RPTOR independent companion of MTOR, complex 2	4921505C17Rik|6030405M08Rik|AVO3|AW492497|D530039E11Rik	78757	ENSMUSG00000050310	GO:0001938|GO:0005515|GO:0007275|GO:0009790|GO:0030838|GO:0031532|GO:0031932|GO:0032008|GO:0032314|GO:0032956|GO:0042325|GO:0043022|GO:0050731|GO:0051896|GO:0051897		chr15	6708381	6800400	+	MGI:1926007
268294	10.3497	9.865	10.1074	9.62949	9.11883	9.37416	9.92812	8.72427	9.32619	Zbtb24	protein-coding	zinc finger and BTB domain containing 24	BC055367|Bif1|Bsg1|ZNF450	268294	ENSMUSG00000019826	GO:0003676|GO:0003677|GO:0003700|GO:0005622|GO:0005634|GO:0006351|GO:0006355|GO:0008270|GO:0046872	15248|215627|22642|229055|230119|235132|30928|382639|58180|72147|73680|74533|75079|75291|80732	chr10	41450396	41465574	+	MGI:3039618
50767	11.4917	11.4933	11.4925	11.0335	10.4857	10.7596	11.4929	11.5535	11.5232	Pnpla6	protein-coding	patatin-like phospholipase domain containing 6	AI661849|MSws|Nte	50767	ENSMUSG00000004565	GO:0001525|GO:0004091|GO:0004622|GO:0005783|GO:0006629|GO:0008152|GO:0009887|GO:0016020|GO:0016021|GO:0016042|GO:0016787|GO:0046470	241274	chr8	3515384	3544267	+	MGI:1354723
238076	11.21	10.5868	10.8984	9.93246	10.4023	10.1674	10.4407	11.084	10.7624	Kcns3	protein-coding	potassium voltage-gated channel, delayed-rectifier, subfamily S, member 3	D12Ertd137e	238076	ENSMUSG00000043673	GO:0005216|GO:0005244|GO:0005249|GO:0005267|GO:0005737|GO:0005794|GO:0005886|GO:0006810|GO:0006811|GO:0006813|GO:0008076|GO:0016020|GO:0016021|GO:0034765|GO:0043231|GO:0051260|GO:0055085|GO:0071805	16500|16538|16539|225030|240444|240595|241794|382571|66733|67498|98741	chr12	11090202	11150842	-	MGI:1098804
320974	11.0124	10.3782	10.6953	9.4067	10.522	9.96433	9.91059	10.8227	10.3666	Lrrn4	protein-coding	leucine rich repeat neuronal 4	B430119L13Rik|Nlrr4	320974	ENSMUSG00000043110	GO:0003674|GO:0005575|GO:0008150|GO:0016020|GO:0016021	68852	chr2	132868516	132880862	-	MGI:2445154|Vega:OTTMUSG00000015655
72133	11.2745	10.1513	10.7129	10.0248	9.94027	9.98252	10.5895	9.51167	10.0506	Trub1	protein-coding	TruB pseudouridine (psi) synthase homolog 1 (E. coli)	2610009I02Rik|9030425C13Rik|AI448235|BB118943|C76870	72133	ENSMUSG00000025086	GO:0001522|GO:0003723|GO:0005575|GO:0006396|GO:0008033|GO:0009451|GO:0009982|GO:0016853	227682	chr19	57452906	57491005	+	MGI:1919383
68554	10.2312	10.2615	10.2463	9.43049	9.60314	9.51682	9.66235	9.65729	9.65982	1110001A16Rik	protein-coding	RIKEN cDNA 1110001A16 gene		68554	ENSMUSG00000062691	GO:0003674|GO:0005575|GO:0008150		chr17	78916499	78921048	+	MGI:1915804
100503167	9.10575	8.15376	8.62976	7.84192	7.95929	7.9006	10.0624	10.379	10.2207	Gm13752	miscRNA	predicted gene 13752	OTTMUSG00000013925	100503167				chr2	80391364	80398216	+	MGI:3650596
52202	12.1804	11.8346	12.0075	11.3289	11.2328	11.2809	11.4825	11.5844	11.5334	Rbm34	protein-coding	RNA binding motif protein 34	4930547K05Rik|6330444B11|D8Ertd233e	52202	ENSMUSG00000033931	GO:0000166|GO:0003674|GO:0003676|GO:0003723|GO:0005634|GO:0005730|GO:0008150		chr8	126947173	126971079	-	MGI:1098653
382252	11.4609	11.2931	11.377	11.2244	10.0789	10.6516	11.4348	11.0191	11.2269	A830080D01Rik	protein-coding	RIKEN cDNA A830080D01 gene	2310067E24Rik|Gm1146	382252	ENSMUSG00000044150	GO:0003674|GO:0005575|GO:0005739|GO:0008150	230753|72567	chrX	159532668	159593081	+	MGI:2685992|Vega:OTTMUSG00000019441
12946	11.3906	10.8411	11.1158	10.1566	10.6282	10.3924	10.3437	10.7558	10.5498	Cr1l	protein-coding	complement component (3b/4b) receptor 1-like	Crry|Mcp|mCRY	12946	ENSMUSG00000016481	GO:0001701|GO:0004129|GO:0005507|GO:0006958|GO:0007275|GO:0007565|GO:0009055|GO:0009897|GO:0016020|GO:0016021|GO:0022900|GO:0030449|GO:0045087|GO:0045916	12269|12902|13136|13137|17221|20339|20343|20344|20370|22789|233878|239420|56747|64817|94109	chr1	195097382	195131570	-	MGI:88513
67897	13.6992	13.6828	13.691	12.9559	12.983	12.9694	13.6084	13.649	13.6287	Rnmt	protein-coding	RNA (guanine-7-) methyltransferase	2610002P10Rik|AI848273|Rg7mt1|mKIAA0398	67897	ENSMUSG00000009535	GO:0003723|GO:0004482|GO:0005634|GO:0005730|GO:0005845|GO:0006370|GO:0006397|GO:0008168|GO:0016740|GO:0032259|GO:0036265|GO:0080009		chr18	68300355	68324852	+	MGI:1915147|Vega:OTTMUSG00000023941
545126	10.3599	9.83595	10.0979	9.8617	8.89334	9.37752	9.64469	10.5082	10.0765	CN725425	unknown	cDNA sequence CN725425	Gm5807	545126		GO:0003674|GO:0005575|GO:0008150		chr15	91199494	91260894	+	MGI:3613655
327826	13.2261	13.5018	13.364	12.5531	12.7344	12.6438	12.694	12.5462	12.6201	Frs2	protein-coding	fibroblast growth factor receptor substrate 2	4732458E18|C330018A15Rik|Frs2alpha|SNT1	327826	ENSMUSG00000020170	GO:0000187|GO:0001702|GO:0001759|GO:0003281|GO:0005068|GO:0005104|GO:0005158|GO:0005168|GO:0005515|GO:0005737|GO:0005886|GO:0007169|GO:0007405|GO:0008543|GO:0008595|GO:0016020|GO:0030900|GO:0046619|GO:0050678|GO:0060527	107971	chr10	117070127	117148474	-	MGI:1100860
242860	11.4652	10.8054	11.1353	10.3088	10.523	10.4159	10.53	11.2243	10.8772	Rsbn1l	protein-coding	round spermatid basic protein 1-like	8430412F05Rik|AI447441|C330002G24Rik	242860	ENSMUSG00000039968	GO:0003674|GO:0005575|GO:0008150	229675	chr5	20893024	20951822	-	MGI:3036237
208146	11.9389	11.6106	11.7747	11.0375	11.0734	11.0555	11.585	11.4129	11.499	Yeats2	protein-coding	YEATS domain containing 2	BC042768|mKIAA1197	208146	ENSMUSG00000041215	GO:0000122|GO:0005634|GO:0005671|GO:0006355|GO:0017025|GO:0043966|GO:0045892|GO:0072686	64050	chr16	20141063	20232573	+	MGI:2447762
23945	10.3736	10.6531	10.5133	9.36238	10.2268	9.79459	10.1439	10.1169	10.1304	Mgll	protein-coding	monoglyceride lipase	AA589436|Magl|Mgl	23945	ENSMUSG00000033174	GO:0004091|GO:0006629|GO:0006633|GO:0008289|GO:0008610|GO:0009966|GO:0016042|GO:0016787|GO:0019369|GO:0042803|GO:0045202|GO:0046464|GO:0047372|GO:0050727|GO:0051930|GO:0060292|GO:2000124		chr6	88724412	88828360	+	MGI:1346042|Vega:OTTMUSG00000023902
16593	11.3841	11.1342	11.2592	10.0691	11.0118	10.5405	11.3952	11.4975	11.4463	Klc1	protein-coding	kinesin light chain 1	AI874768|Kns2	16593	ENSMUSG00000021288	GO:0005737|GO:0005871|GO:0006886|GO:0008088|GO:0015631|GO:0016020|GO:0030424|GO:0031410|GO:0031982|GO:0035253|GO:0043005|GO:0043025|GO:0043227	16594|232943|74025|74764	chr12	111758849	111806775	+	MGI:107978|Vega:OTTMUSG00000027507
98366	13.0861	13.3394	13.2128	12.2109	12.7777	12.4943	12.969	13.2272	13.0981	Smap1	protein-coding	stromal membrane-associated protein 1	1700056O10Rik|4921514B13Rik|4921525H11Rik|AI462175	98366	ENSMUSG00000026155	GO:0005096|GO:0005737|GO:0005886|GO:0008060|GO:0008270|GO:0016020|GO:0030276|GO:0031532|GO:0032312|GO:0043547|GO:0045648|GO:0046872|GO:2000369	216991|231821|69780	chr1	23844846	23922289	-	MGI:2138261|Vega:OTTMUSG00000026521
68839	10.6389	9.66962	10.1543	9.39093	9.48285	9.43689	8.80019	8.97184	8.88602	Ankrd46	protein-coding	ankyrin repeat domain 46	1110054N06Rik|AI314978|AI987733	68839	ENSMUSG00000048307	GO:0016020|GO:0016021	109346	chr15	36477668	36496791	-	MGI:1916089
330406	12.0912	12.4064	12.2488	11.4326	11.6317	11.5321	11.927	12.7046	12.3158	B4galnt3	protein-coding	beta-1,4-N-acetyl-galactosaminyl transferase 3	AB114826|B4GalNAcT3|C330047A21	330406	ENSMUSG00000041372	GO:0005794|GO:0008152|GO:0008376|GO:0016020|GO:0016021|GO:0016740|GO:0016758|GO:0032580|GO:0033842	330671	chr6	120203810	120294559	-	MGI:3041155|Vega:OTTMUSG00000023370
67488	10.1627	10.741	10.4518	9.69639	9.77537	9.73588	10.6803	9.48772	10.084	Calcoco1	protein-coding	calcium binding and coiled coil domain 1	1810009B06Rik|Cocoa|Gcap11|mKIAA1536	67488	ENSMUSG00000023055	GO:0000790|GO:0003682|GO:0003712|GO:0003713|GO:0005515|GO:0005634|GO:0005737|GO:0006351|GO:0007165|GO:0008013|GO:0008022|GO:0016055|GO:0030374|GO:0030518|GO:0043231|GO:0043565|GO:0044212|GO:0045893|GO:0045944|GO:0070016	52440|76815	chr15	102706777	102722178	-	MGI:1914738|Vega:OTTMUSG00000035802
110074	12.4368	12.4468	12.4418	11.7088	11.7432	11.726	12.525	12.8819	12.7034	Dut	protein-coding	deoxyuridine triphosphatase	5031412I06Rik|5133400F09Rik|D2Bwg0749e|Dutp|dUTPase	110074	ENSMUSG00000027203	GO:0004170|GO:0005739		chr2	125247248	125259049	+	MGI:1346051|Vega:OTTMUSG00000015344
21750	10.3372	11.0831	10.7102	9.72381	10.265	9.9944	10.2906	10.0946	10.1926	Terf2	protein-coding	telomeric repeat binding factor 2	TRF2	21750	ENSMUSG00000031921	GO:0000723|GO:0000781|GO:0000783|GO:0000784|GO:0001673|GO:0001701|GO:0003677|GO:0003682|GO:0003691|GO:0005515|GO:0005634|GO:0005694|GO:0005737|GO:0005794|GO:0007049|GO:0008022|GO:0010834|GO:0016233|GO:0031627|GO:0031848|GO:0032205|GO:0032206|GO:0042162|GO:0042803|GO:0070198	21749	chr8	107069402	107096545	-	MGI:1195972|Vega:OTTMUSG00000032784
14007	11.7175	11.1882	11.4529	10.5679	10.909	10.7385	11.2906	11.8393	11.565	Celf2	protein-coding	CUGBP, Elav-like family member 2	B230218O03|B230345P09Rik|C88023|CELF-2|CUG-BP2|Cugbp2|D230046B21Rik|Etr-3|Napor|Napor-2|mETR-3	14007	ENSMUSG00000002107	GO:0000166|GO:0003676|GO:0003723|GO:0005634|GO:0005737|GO:0006376|GO:0006397	108013|13046|319586|76183|78784	chr2	6539699	7396198	-	MGI:1338822|Vega:OTTMUSG00000011788
237711	11.5233	11.1785	11.3509	11.2581	10.015	10.6366	11.6177	11.7784	11.698	Eml6	protein-coding	echinoderm microtubule associated protein like 6	2900083P10Rik|C230094A16Rik|EMAP-6	237711	ENSMUSG00000044072	GO:0003674|GO:0005575|GO:0005737|GO:0005856|GO:0005874|GO:0008150	106618|225898|233064|26390|319670|68519|71860|72205|78798	chr11	29743051	30026033	-	MGI:2442895|Vega:OTTMUSG00000005340
268933	10.6536	10.2254	10.4395	10.1521	9.29856	9.72535	10.0472	9.64252	9.84488	Wdr24	protein-coding	WD repeat domain 24	BC037651	268933	ENSMUSG00000025737	GO:0003674|GO:0005575|GO:0008150	319481	chr17	25823627	25828730	+	MGI:2446285|Vega:OTTMUSG00000029399
75339	12.9449	12.4405	12.6927	11.8387	12.1195	11.9791	12.5917	12.6034	12.5976	Mphosph8	protein-coding	M-phase phosphoprotein 8	1500035L22Rik|4930548G07Rik|AU040635	75339	ENSMUSG00000079184	GO:0000788|GO:0005634|GO:0005720|GO:0005730|GO:0005737|GO:0005886|GO:0006351|GO:0006355|GO:0035064|GO:0044030|GO:0045892	12412|12417|12419	chr14	56668248	56697429	+	MGI:1922589|Vega:OTTMUSG00000017272
20660	9.94876	10.1874	10.0681	9.62156	9.08804	9.3548	9.66054	9.42654	9.54354	Sorl1	protein-coding	sortilin-related receptor, LDLR class A repeats-containing	2900010L19Rik|AI596264|AW261561|LR11|SorLA|gp250|mSorLA	20660	ENSMUSG00000049313	GO:0005515|GO:0006629|GO:0006810|GO:0006869|GO:0006897|GO:0007275|GO:0008202|GO:0008203|GO:0016020|GO:0016021|GO:0030169|GO:0034362|GO:0048471	13645|14725|16835|16971|16973|16974|16975|18073|18074|22359|228357|94217	chr9	41968489	42124289	-	MGI:1202296|Vega:OTTMUSG00000031794
66991	15.2479	15.2045	15.2262	14.5634	14.4665	14.5149	14.8056	15.1564	14.981	Khdc3	protein-coding	KH domain containing 3, subcortical maternal complex member	2410004A20Rik|AI467128|FILIA|OEEP48	66991	ENSMUSG00000092622	GO:0005515|GO:0005737|GO:0005938|GO:0006468|GO:0007049|GO:0007094|GO:0007275|GO:0043234|GO:0045179|GO:0090307	67968	chr9	73102398	73104443	+	MGI:1914241|Vega:OTTMUSG00000037515
12550	14.8721	14.9921	14.9321	14.1387	14.3053	14.222	14.6555	14.4852	14.5703	Cdh1	protein-coding	cadherin 1	AA960649|E-cad|Ecad|L-CAM|UVO|Um	12550	ENSMUSG00000000303	GO:0001701|GO:0001829|GO:0005509|GO:0005515|GO:0005737|GO:0005768|GO:0005794|GO:0005802|GO:0005886|GO:0005911|GO:0005912|GO:0005913|GO:0005925|GO:0007155|GO:0007156|GO:0007416|GO:0007605|GO:0008013|GO:0009898|GO:0009986|GO:0015629|GO:0016020|GO:0016021|GO:0016235|GO:0016323|GO:0016328|GO:0016337|GO:0016342|GO:0019538|GO:0019903|GO:0019904|GO:0022408|GO:0030054|GO:0030506|GO:0032794|GO:0032880|GO:…	104010|12552|12554|12555|12558|12560|12561|12562|12563|12564|12565|13505|13506|13507|13510|13511|13512|16769|211924|215654|225256|227485|23836|239096|241201|320865|320873|381409	chr8	106603368	106670246	+	MGI:88354|Vega:OTTMUSG00000020588
211623	10.6446	10.4469	10.5458	9.50859	10.1669	9.83773	9.55824	9.77855	9.66839	Plac9	protein-coding	placenta specific 9		211623	ENSMUSG00000095304	GO:0003674|GO:0005575|GO:0008150	100039175|100039246	chr14	25888403	25902893	-	MGI:2663998
66915	11.2451	11.9084	11.5768	10.6903	11.0474	10.8689	10.4856	10.838	10.6618	Myeov2	protein-coding	myeloma overexpressed 2	1110002M09Rik	66915	ENSMUSG00000073616	GO:0003674|GO:0005575|GO:0008150		chr1	92637145	92641985	-	MGI:1914165|Vega:OTTMUSG00000022121
27878	10.2095	11.1055	10.6575	10.027	9.87237	9.94967	10.8076	10.1941	10.5008	Tada1	protein-coding	transcriptional adaptor 1	2900026B15Rik|D1Ertd251e|Staf42|Tada1l	27878	ENSMUSG00000026563	GO:0003713|GO:0005634|GO:0006351|GO:0006355|GO:0030914|GO:0043966|GO:0070461		chr1	166379167	166393620	+	MGI:1196415|Vega:OTTMUSG00000026881
22037	11.7066	11.8092	11.7579	10.7962	11.3054	11.0508	12.6985	12.9477	12.8231	Trap1a	protein-coding	tumor rejection antigen P1A	Tra-P1A	22037	ENSMUSG00000051257	GO:0005634		chrX	139333683	139338165	+	MGI:98818|Vega:OTTMUSG00000018704
11566	13.8148	13.8175	13.8162	13.0751	13.147	13.1111	13.8399	13.7797	13.8098	Adss	protein-coding	adenylosuccinate synthetase, non muscle	AI314886|AS|Adss2	11566	ENSMUSG00000015961	GO:0000166|GO:0000287|GO:0004019|GO:0005525|GO:0005737|GO:0005886|GO:0006164|GO:0006167|GO:0006184|GO:0006531|GO:0016874|GO:0046040|GO:0046872	11565	chr1	177763178	177796509	-	MGI:87948|Vega:OTTMUSG00000034836
72404	10.5356	10.7223	10.629	9.91245	9.93728	9.92486	10.7644	10.4961	10.6303	Wdr44	protein-coding	WD repeat domain 44	2610034K17Rik|9130203L06|RAB11BP|RPH11	72404	ENSMUSG00000036769	GO:0005737|GO:0005768|GO:0005794|GO:0005874|GO:0016020|GO:0017137|GO:0030334|GO:0048471	52906	chrX	23693062	23806001	+	MGI:1919654|Vega:OTTMUSG00000016985
102098	10.701	10.8029	10.752	9.90927	10.1895	10.0494	11.014	10.8645	10.9393	Arhgef18	protein-coding	rho/rac guanine nucleotide exchange factor (GEF) 18	AI467246|D030053O22Rik	102098	ENSMUSG00000004568	GO:0005085|GO:0005089|GO:0005543|GO:0005622|GO:0005737|GO:0005886|GO:0007264|GO:0008360|GO:0030036|GO:0035023|GO:0045177|GO:0050790	110596|16800|16801|213498|56349|69632|71704|75547	chr8	3393008	3456601	+	MGI:2142567|Vega:OTTMUSG00000030752
73836	11.024	11.0401	11.0321	10.2343	10.4257	10.33	10.92	10.657	10.7885	Slc35b2	protein-coding	solute carrier family 35, member B2	1110003M08Rik|AA407792|AI842275|PAPST1|Slc35b1	73836	ENSMUSG00000037089	GO:0004871|GO:0005794|GO:0006810|GO:0007165|GO:0016020|GO:0016021|GO:0043123|GO:0046963|GO:0046964|GO:0055085	108652|110172	chr17	45563960	45567704	+	MGI:1921086
83493	11.0096	11.8054	11.4075	10.6178	10.7942	10.706	11.1604	10.4257	10.793	Sacm1l	protein-coding	SAC1 (suppressor of actin mutations 1, homolog)-like (S. cerevisiae)	SAC1|Sac1p|mKIAA0851	83493	ENSMUSG00000025240	GO:0004438|GO:0005783|GO:0005789|GO:0005794|GO:0016020|GO:0016021|GO:0016787|GO:0016791|GO:0030176|GO:0034593|GO:0042578|GO:0043812|GO:0046856	101490	chr9	123529882	123592598	+	MGI:1933169
54353	10.4458	10.4369	10.4413	9.78028	9.70162	9.74095	9.80346	9.83785	9.82066	Skap2	protein-coding	src family associated phosphoprotein 2	2610021A10Rik|AA960083|BB137539|RA70|SKAP-HOM|Saps|Scap2|mSKAP55R	54353	ENSMUSG00000059182	GO:0005543|GO:0005737|GO:0005886|GO:0008285|GO:0042113	78473	chr6	51859165	52012549	-	MGI:1889206
19299	12.8693	12.625	12.7472	12.0357	12.0597	12.0477	12.8394	12.5743	12.7069	Abcd3	protein-coding	ATP-binding cassette, sub-family D (ALD), member 3	AI313901|AU018866|AW146054|PMP68|PMP70|Pxmp1	19299	ENSMUSG00000028127	GO:0000166|GO:0005515|GO:0005524|GO:0005739|GO:0005743|GO:0005777|GO:0005778|GO:0006200|GO:0006635|GO:0006810|GO:0007031|GO:0008152|GO:0016020|GO:0016021|GO:0016887|GO:0017111|GO:0042626|GO:0042760|GO:0042803|GO:0043231|GO:0043621|GO:0055085	11666|19300|26874	chr3	121758910	121815215	-	MGI:1349216|Vega:OTTMUSG00000031086
331026	11.0765	10.8925	10.9845	10.3653	10.2049	10.2851	10.7277	11.1283	10.928	Gmppb	protein-coding	GDP-mannose pyrophosphorylase B	AI317178|E430010H19	331026	ENSMUSG00000070284	GO:0000166|GO:0004475|GO:0005525|GO:0005739|GO:0009058|GO:0016740|GO:0016779	69080	chr9	108049290	108051936	+	MGI:2660880|Vega:OTTMUSG00000016525
110816	11.9372	11.4693	11.7033	11.2151	10.7938	11.0044	11.3362	11.2839	11.3101	Pwp2	protein-coding	PWP2 periodic tryptophan protein homolog (yeast)	6530411D08Rik|Pwp2h|wdp103	110816	ENSMUSG00000032834	GO:0003674|GO:0005634|GO:0005730|GO:0005737|GO:0008150		chr10	78170910	78185149	-	MGI:1341200
102162	11.0072	10.9044	10.9558	10.3796	10.1357	10.2576	11.2807	11.3367	11.3087	Taf5l	protein-coding	TAF5-like RNA polymerase II, p300/CBP-associated factor (PCAF)-associated factor	1110005N04Rik|AI849020	102162	ENSMUSG00000038697	GO:0003713|GO:0005634|GO:0006351|GO:0006355|GO:0030914|GO:0033276|GO:0043966	226182|382236|83946|93871	chr8	123996313	124021309	-	MGI:1919039
54126	11.6756	11.7105	11.693	11.3365	10.656	10.9962	12.1289	11.8955	12.0122	Arhgef7	protein-coding	Rho guanine nucleotide exchange factor (GEF7)	Cool|PIX|Pak3bp|betaPix|betaPix-b|betaPix-c|cool-1|mKIAA0142|p85Cool1|p85SPR	54126	ENSMUSG00000031511	GO:0005085|GO:0005089|GO:0005515|GO:0005543|GO:0005622|GO:0005737|GO:0005925|GO:0007264|GO:0007399|GO:0019901|GO:0030054|GO:0030426|GO:0035023|GO:0035556|GO:0042995|GO:0043005|GO:0043025|GO:0043065|GO:0043234|GO:0043547|GO:0043615	101497|109294|213783|21844|219140|22324|22325|226970|236915|24001|263406|277360|57257|73341	chr8	11728105	11835217	+	MGI:1860493|Vega:OTTMUSG00000021108
80905	10.1935	10.3623	10.2779	9.85686	9.31115	9.58401	10.2553	8.8882	9.57177	Polh	protein-coding	polymerase (DNA directed), eta (RAD 30 related)	RAD30A|XPV	80905	ENSMUSG00000023953	GO:0000731|GO:0003677|GO:0003684|GO:0003887|GO:0005634|GO:0005737|GO:0006260|GO:0006281|GO:0006290|GO:0006301|GO:0006974|GO:0010225|GO:0016740|GO:0016779|GO:0046872	26447|27015|56210	chr17	46171993	46202625	-	MGI:1891457
386612	10.5403	11.0302	10.7852	10.3611	9.82163	10.0914	9.16908	10.2863	9.72767	Thoc6	protein-coding	THO complex 6 homolog (Drosophila)	F830014G06Rik|Wdr58	386612	ENSMUSG00000041319	GO:0000346|GO:0000347|GO:0000445|GO:0003674|GO:0003723|GO:0006397|GO:0006406|GO:0006810|GO:0008380|GO:0046784|GO:0051028		chr17	23668619	23673864	-	MGI:2677480|Vega:OTTMUSG00000023716
18685	10.7305	9.87725	10.3039	10.1284	9.09255	9.61047	10.4948	9.65946	10.0771	Phtf1	protein-coding	putative homeodomain transcription factor 1	AU041898|AW049785|Phft|Phtf	18685	ENSMUSG00000058388	GO:0003677|GO:0005634|GO:0005783|GO:0005801|GO:0006351|GO:0006355|GO:0008150	68770	chr3	103968110	104007879	+	MGI:1332671|Vega:OTTMUSG00000024266
29858	14.5833	14.7173	14.6503	14.1275	13.7869	13.9572	13.9121	14.1756	14.0438	Pmm1	protein-coding	phosphomannomutase 1	C77612	29858	ENSMUSG00000022474	GO:0003824|GO:0004615|GO:0005737|GO:0008152|GO:0016853|GO:0019307|GO:0043025|GO:0046872	54128	chr15	81951106	81960867	-	MGI:1353418|Vega:OTTMUSG00000028155
15258	11.0031	10.506	10.7546	9.81569	10.3091	10.0624	11.2069	10.9334	11.0702	Hipk2	protein-coding	homeodomain interacting protein kinase 2	1110014O20Rik|B230339E18Rik|Stank	15258	ENSMUSG00000061436	GO:0000122|GO:0000166|GO:0001102|GO:0001105|GO:0003677|GO:0003714|GO:0004672|GO:0004674|GO:0005515|GO:0005524|GO:0005634|GO:0005737|GO:0005813|GO:0006351|GO:0006355|GO:0006468|GO:0006915|GO:0006974|GO:0006978|GO:0007179|GO:0007224|GO:0007628|GO:0008284|GO:0008344|GO:0009952|GO:0010842|GO:0016301|GO:0016310|GO:0016604|GO:0016605|GO:0016740|GO:0016772|GO:0018105|GO:0018107|GO:0030182|GO:0030511|GO:…	101320|13548|13549|15257|15259|226419|233020|69181	chr6	38697840	38876190	-	MGI:1314872|Vega:OTTMUSG00000034370
19356	11.4358	11.3192	11.3775	10.9496	10.4216	10.6856	10.7318	11.5535	11.1426	Rad17	protein-coding	RAD17 homolog (S. pombe)	9430035O09Rik|MmRad24	19356	ENSMUSG00000021635	GO:0000077|GO:0000166|GO:0005524|GO:0005634|GO:0006281|GO:0006974|GO:0007049|GO:0007093|GO:0007275|GO:0008156|GO:0017111|GO:0042325		chr13	100617164	100651059	-	MGI:1333807
74467	11.5819	11.0837	11.3328	10.6886	10.5962	10.6424	11.2861	10.447	10.8666	Pus10	protein-coding	pseudouridylate synthase 10	2810013G11Rik|4933435A13Rik|AU014648|C77560|Ccdc139	74467	ENSMUSG00000020280	GO:0001522|GO:0003674|GO:0003723|GO:0005575|GO:0008033|GO:0008150|GO:0009451|GO:0009982|GO:0016853		chr11	23665674	23732876	+	MGI:1921717|Vega:OTTMUSG00000005283
27059	12.6685	12.3336	12.5011	11.9337	11.6884	11.8111	12.1189	12.179	12.149	Sh3d19	protein-coding	SH3 domain protein D19	AW011754|Kryn	27059	ENSMUSG00000028082	GO:0005515|GO:0005634|GO:0005737|GO:0005794|GO:0005886|GO:0007010|GO:0022604|GO:0051044|GO:0070064	20410|20411|234214|237353|269016|59009	chr3	86084434	86130521	+	MGI:1350923
27081	8.87728	10.3831	9.63019	8.10621	9.77493	8.94057	10.2159	9.95311	10.0845	Zfp275	protein-coding	zinc finger protein 275	5430431L06Rik|AI593314|DXBay20|DXHXS52|DXPas8	27081	ENSMUSG00000031365	GO:0046872		chrX	73342620	73359080	+	MGI:1350985|Vega:OTTMUSG00000017691
16835	12.343	12.2466	12.2948	11.185	12.0265	11.6057	11.7092	11.3992	11.5542	Ldlr	protein-coding	low density lipoprotein receptor	Hlb301	16835	ENSMUSG00000032193	GO:0001948|GO:0005041|GO:0005509|GO:0005515|GO:0005764|GO:0005768|GO:0005769|GO:0005770|GO:0005794|GO:0005886|GO:0005901|GO:0005905|GO:0006629|GO:0006810|GO:0006869|GO:0006897|GO:0008202|GO:0008203|GO:0009897|GO:0009986|GO:0010867|GO:0010899|GO:0015914|GO:0016020|GO:0016021|GO:0030169|GO:0030229|GO:0030299|GO:0030301|GO:0034362|GO:0034383|GO:0042157|GO:0042159|GO:0042632|GO:0055038|GO:0070508	13645|14725|16971|16973|16974|16975|18073|18074|20660|22359|228357|94217	chr9	21723576	21749918	+	MGI:96765
20616	10.56	9.88339	10.2217	9.75238	9.31378	9.53308	10.353	9.51476	9.9339	Snap91	protein-coding	synaptosomal-associated protein 91	91kDa|AP180|F1-20|mKIAA0656	20616	ENSMUSG00000033419	GO:0005515|GO:0005543|GO:0005545|GO:0005886|GO:0005905|GO:0007163|GO:0007268|GO:0007269|GO:0007409|GO:0008021|GO:0014069|GO:0016020|GO:0030100|GO:0030118|GO:0030122|GO:0030276|GO:0032050|GO:0042734|GO:0045211|GO:0048268|GO:0051223	233489	chr9	86765936	86880654	-	MGI:109132
399101	10.4878	10.0544	10.2711	9.73725	9.42792	9.58259	10.4508	10.0808	10.2658	Snhg3	miscRNA	small nucleolar RNA host gene (non-protein coding) 3	Rnu17d|U17HG	399101				chr4	132351933	132353686	-	MGI:2684817
207740	10.8018	11.2108	11.0063	10.6659	9.97362	10.3197	10.7205	11.5853	11.1529	Fam100a	protein-coding	family with sequence similarity 100, member A	1500031H01Rik|BC013706	207740	ENSMUSG00000039568	GO:0003674|GO:0005575|GO:0008150	319370	chr16	4874779	4879851	-	MGI:1916255|Vega:OTTMUSG00000027574
67834	11.6613	11.6697	11.6655	10.7132	11.246	10.9796	11.6064	11.3173	11.4619	Idh3a	protein-coding	isocitrate dehydrogenase 3 (NAD+) alpha	1110003P10Rik|1500012E04Rik|AA407078|AI316514	67834	ENSMUSG00000032279	GO:0000287|GO:0004449|GO:0005739|GO:0006099|GO:0006102|GO:0006103|GO:0006734|GO:0016491|GO:0016616|GO:0046872|GO:0051287|GO:0055114		chr9	54586511	54604662	+	MGI:1915084
17685	14.3777	14.084	14.2309	13.697	13.3933	13.5451	14.3279	14.2181	14.273	Msh2	protein-coding	mutS homolog 2 (E. coli)	AI788990	17685	ENSMUSG00000024151	GO:0000166|GO:0000228|GO:0000400|GO:0000403|GO:0000404|GO:0000406|GO:0000710|GO:0001701|GO:0002204|GO:0003677|GO:0003684|GO:0005524|GO:0005634|GO:0006119|GO:0006200|GO:0006281|GO:0006298|GO:0006301|GO:0006302|GO:0006311|GO:0006915|GO:0006974|GO:0007049|GO:0007050|GO:0007281|GO:0008022|GO:0008094|GO:0008340|GO:0008584|GO:0010165|GO:0010224|GO:0016446|GO:0016447|GO:0016887|GO:0019237|GO:0019724|GO:…		chr17	87672557	87723713	+	MGI:101816|Vega:OTTMUSG00000038134
12632	12.6283	11.8482	12.2383	11.7609	11.3444	11.5526	12.0543	12.3559	12.2051	Cfl2	protein-coding	cofilin 2, muscle		12632	ENSMUSG00000062929	GO:0003674|GO:0003779|GO:0005575|GO:0005622|GO:0005634|GO:0005737|GO:0005856|GO:0008150	12631|56431	chr12	54858819	54862877	-	MGI:101763
66483	12.459	12.186	12.3225	11.8965	11.3787	11.6376	11.7937	11.406	11.5998	Rpl36al	protein-coding	ribosomal protein L36A-like	2410038A03Rik|RPL36A	66483	ENSMUSG00000049751	GO:0003674|GO:0005575|GO:0032526|GO:0042221	19982	chr12	69182734	69184067	-	MGI:1913733|Vega:OTTMUSG00000023813
226182	11.0765	9.70258	10.3895	9.69639	9.71417	9.70528	10.263	9.00839	9.63569	Taf5	protein-coding	TAF5 RNA polymerase II, TATA box binding protein (TBP)-associated factor	6330528C20Rik|AV117817	226182	ENSMUSG00000025049	GO:0003677|GO:0003700|GO:0005634|GO:0005669|GO:0006351|GO:0006352|GO:0006355|GO:0006367|GO:0015629|GO:0016573|GO:0033276|GO:0043231|GO:0044212|GO:0046983	102162|382236|83946|93871	chr19	47067748	47083479	+	MGI:2442144
114604	10.159	10.4255	10.2923	9.51338	9.70276	9.60807	10.6179	10.4315	10.5247	Prdm15	protein-coding	PR domain containing 15	C21orf83|E130018M06Rik|ORF62|Zfp298	114604	ENSMUSG00000014039	GO:0003674|GO:0005634|GO:0008150	382066	chr16	97791467	97851850	-	MGI:1930121|Vega:OTTMUSG00000028482
66612	10.924	11.5179	11.221	10.3814	10.6925	10.5369	11.0259	10.8181	10.922	Ormdl3	protein-coding	ORM1-like 3 (S. cerevisiae)	2810011N17Rik|AI315223	66612	ENSMUSG00000038150	GO:0003674|GO:0005783|GO:0006672|GO:0016020|GO:0016021|GO:0035339	227102|66844	chr11	98581294	98587245	-	MGI:1913862|Vega:OTTMUSG00000006371
72102	12.1262	11.6198	11.873	11.2009	11.1772	11.1891	12.0003	11.6015	11.8009	Dusp11	protein-coding	dual specificity phosphatase 11 (RNA/RNP complex 1-interacting)	2010300F21Rik|AI481497	72102	ENSMUSG00000030002	GO:0003723|GO:0004725|GO:0005575|GO:0005634|GO:0006470|GO:0008138|GO:0016311|GO:0016787|GO:0016791	24018	chr6	85942269	85961667	-	MGI:1919352|Vega:OTTMUSG00000023616
100039175	10.5734	10.4374	10.5054	9.48228	10.1609	9.82157	9.51148	9.74247	9.62697	Gm9780	protein-coding	predicted gene 9780	ENSMUSG00000043248	100039175	ENSMUSG00000094800	GO:0003674|GO:0005575|GO:0008150	100039246|211623	chr14	26028173	26042659	-	MGI:3710532
52187	14.6724	14.6403	14.6563	13.6735	14.2728	13.9731	14.4817	14.5708	14.5263	Rragd	protein-coding	Ras-related GTP binding D	5730543C08Rik|AI467523|C030003H22Rik|D4Ertd174e	52187	ENSMUSG00000028278	GO:0000166|GO:0005525|GO:0005634|GO:0005737|GO:0005764|GO:0008150|GO:0046982	54170	chr4	32982998	33023356	+	MGI:1098604|Vega:OTTMUSG00000004997
241846	11.4242	10.7217	11.0729	10.5098	10.2707	10.3902	10.4986	10.0738	10.2862	Lsm14b	protein-coding	LSM14 homolog B (SCD6, S. cerevisiae)	9430078B04|BC040823	241846	ENSMUSG00000039108	GO:0003674|GO:0005575|GO:0006417|GO:0007275|GO:0008150|GO:0030529	67070	chr2	180024987	180035461	+	MGI:3040677|Vega:OTTMUSG00000016234
18824	12.1961	12.1679	12.182	11.4581	11.5411	11.4996	11.891	11.7941	11.8426	Plp2	protein-coding	proteolipid protein 2	mIMA4	18824	ENSMUSG00000031146	GO:0005886|GO:0019956	67272|68119	chrX	7668116	7671278	-	MGI:1298382|Vega:OTTMUSG00000017753
23802	10.2385	10.8173	10.5279	10.053	9.63809	9.84553	9.60453	10.2677	9.93613	Amfr	protein-coding	autocrine motility factor receptor	gp78	23802	ENSMUSG00000031751	GO:0000166|GO:0000209|GO:0004842|GO:0004872|GO:0005515|GO:0005634|GO:0005737|GO:0005783|GO:0005887|GO:0006511|GO:0008270|GO:0009987|GO:0016020|GO:0016021|GO:0016874|GO:0030176|GO:0030425|GO:0030426|GO:0030433|GO:0030968|GO:0043025|GO:0043234|GO:0046872|GO:0051259	74126|74315|75841	chr8	93971588	94012640	-	MGI:1345634|Vega:OTTMUSG00000027363
100039246	10.5005	10.472	10.4862	9.45549	10.1548	9.80515	9.46626	9.70675	9.5865	Gm10393	protein-coding	predicted gene 10393	ENSMUSG00000072674	100039246	ENSMUSG00000072674	GO:0003674|GO:0005575|GO:0008150	100039175|211623	chr14	26167787	26182273	-	MGI:3711222
108000	13.7174	13.6888	13.7031	12.9391	13.1054	13.0223	13.7456	13.8935	13.8196	Cenpf	protein-coding	centromere protein F	6530404A22Rik|AI325968|CENF|Lek1|PRO1779|mitosin	108000	ENSMUSG00000026605	GO:0000085|GO:0000087|GO:0000278|GO:0000775|GO:0000776|GO:0000922|GO:0000940|GO:0005634|GO:0005635|GO:0005737|GO:0005819|GO:0007059|GO:0008022|GO:0008134|GO:0010389|GO:0015031|GO:0016202|GO:0016363|GO:0030496|GO:0042803|GO:0045120|GO:0045502|GO:0045892|GO:0051310	100986|101706|109181|16328|18541|216238|224139|230872|26920|54214|70297	chr1	189640614	189688086	-	MGI:1313302|Vega:OTTMUSG00000035168
238692	9.52736	9.76203	9.64469	9.14489	8.78317	8.96403	9.66895	10.3447	10.0068	Zfp874a	protein-coding	zinc finger protein 874a	C330011K17Rik|Rslcan15|Zfp874	238692	ENSMUSG00000069206	GO:0003674|GO:0005575|GO:0008150|GO:0046872	212276|218311|235907|238693|328274|380855|408065|408067|432770|629016|72807	chr13	67424549	67451624	-	MGI:3040703
227682	11.5727	11.1482	11.3605	10.7679	10.5927	10.6803	10.2925	10.825	10.5587	Trub2	protein-coding	TruB pseudouridine (psi) synthase homolog 2 (E. coli)	G430055L02Rik	227682	ENSMUSG00000039826	GO:0001522|GO:0003674|GO:0003723|GO:0005575|GO:0006396|GO:0008033|GO:0008150|GO:0009451|GO:0009982|GO:0016853	72133	chr2	29761224	29787671	-	MGI:2442186|Vega:OTTMUSG00000012690
66282	11.9952	11.714	11.8546	10.91	11.4397	11.1748	10.9821	11.5872	11.2847	Tma16	protein-coding	translation machinery associated 16 homolog (S. cerevisiae)	1810029B16Rik	66282	ENSMUSG00000025591	GO:0003674|GO:0005575|GO:0008150		chr8	66476346	66486530	-	MGI:1913532|Vega:OTTMUSG00000030740
101592	11.8622	11.5739	11.718	11.3638	10.7145	11.0391	11.4504	10.9762	11.2133	Eftud1	protein-coding	elongation factor Tu GTP binding domain containing 1	4932434J20Rik|6030468D11Rik|AI451340|AU019507|AU022896|D7Ertd791e	101592	ENSMUSG00000038563	GO:0000166|GO:0003746|GO:0003924|GO:0005525|GO:0005575|GO:0006184|GO:0006412|GO:0006414|GO:0042254|GO:0042256|GO:0043022		chr7	82648614	82777852	+	MGI:2141969|Vega:OTTMUSG00000027342
19070	12.0802	12.3772	12.2287	11.4055	11.695	11.5502	11.9845	12.342	12.1633	Mob4	protein-coding	MOB family member 4, phocein	2610109B12Rik|Mobkl3|Phocn|Prei3	19070	ENSMUSG00000025979	GO:0005737|GO:0005794|GO:0006810|GO:0016020|GO:0019900|GO:0046872		chr1	55131245	55154899	+	MGI:104899|Vega:OTTMUSG00000034749
66684	11.1232	11.3348	11.229	10.5455	10.5568	10.5512	11.4302	11.5006	11.4654	Tceal8	protein-coding	transcription elongation factor A (SII)-like 8	3930402F23Rik	66684	ENSMUSG00000051579	GO:0003674|GO:0003746|GO:0005575|GO:0005634|GO:0006351|GO:0006355|GO:0006414|GO:0008150	100040972|22381|237052	chrX	136168984	136172251	-	MGI:1913934|Vega:OTTMUSG00000018779
56417	11.2793	11.1841	11.2317	10.6986	10.4092	10.5539	11.1145	11.6698	11.3922	Adar	protein-coding	adenosine deaminase, RNA-specific	AV242451|Adar1|mZaADAR	56417	ENSMUSG00000027951	GO:0003677|GO:0003692|GO:0003723|GO:0003725|GO:0003726|GO:0004000|GO:0005622|GO:0005634|GO:0005730|GO:0005737|GO:0006351|GO:0006355|GO:0006396|GO:0006397|GO:0016553|GO:0016787|GO:0031047|GO:0043066|GO:0046872	110532|21744|30947|75773|94191	chr3	89715022	89753455	+	MGI:1889575|Vega:OTTMUSG00000020280
#VALUE!	12.1467	12.0315	12.0891	11.4269	11.3963	11.4116	12.3491	12.1168	12.233	Trnae-cuc	tRNA	transfer RNA glutamic acid (anticodon CUC)		100093679				chr3	96501447	96501518	-
72900	12.3304	12.0855	12.208	11.4627	11.5996	11.5311	11.9536	12.3157	12.1347	Ndufv2	protein-coding	NADH dehydrogenase (ubiquinone) flavoprotein 2	2900010C23Rik	72900	ENSMUSG00000024099	GO:0003954|GO:0005739|GO:0005743|GO:0005747|GO:0006120|GO:0006810|GO:0007399|GO:0008137|GO:0016020|GO:0016491|GO:0022900|GO:0046872|GO:0048738|GO:0051536|GO:0051537|GO:0055114|GO:0070469		chr17	66078795	66101491	-	MGI:1920150|Vega:OTTMUSG00000016284
93742	12.7272	12.9602	12.8437	12.1094	12.2253	12.1673	13.5453	12.9453	13.2453	Pard3	protein-coding	par-3 (partitioning defective 3) homolog (C. elegans)	AA960621|AI256638|ASIP|D8Ertd580e|PAR-3|Par3|Pard3a	93742	ENSMUSG00000025812	GO:0000226|GO:0003383|GO:0005080|GO:0005515|GO:0005546|GO:0005547|GO:0005737|GO:0005819|GO:0005856|GO:0005911|GO:0005912|GO:0005913|GO:0005923|GO:0005938|GO:0006612|GO:0007049|GO:0007163|GO:0008289|GO:0016020|GO:0016337|GO:0019903|GO:0030054|GO:0032266|GO:0032970|GO:0043025|GO:0043219|GO:0043220|GO:0043234|GO:0044295|GO:0044319|GO:0045177|GO:0051301|GO:0051642|GO:0060341|GO:0070830|GO:0090162	12695|140887|16170|16924|17475|68070|72823	chr8	127064056	127612286	+	MGI:2135608|Vega:OTTMUSG00000034639
19298	11.9496	11.4899	11.7198	10.7897	11.2991	11.0444	11.014	10.7259	10.87	Pex19	protein-coding	peroxisomal biogenesis factor 19	Pxf	19298	ENSMUSG00000003464	GO:0005515|GO:0005634|GO:0005737|GO:0005777|GO:0005778|GO:0006625|GO:0007031|GO:0016020|GO:0016021|GO:0016557|GO:0031526|GO:0036105|GO:0045046|GO:0047485|GO:0050821|GO:0061077|GO:0072321|GO:1900131		chr1	172126755	172136497	+	MGI:1334458|Vega:OTTMUSG00000029601
59007	9.85683	10.4193	10.1381	9.52344	9.40324	9.46334	8.22046	9.56421	8.89234	Ngly1	protein-coding	N-glycanase 1	1110002C09Rik|PNGase|Png1	59007	ENSMUSG00000021785	GO:0000224|GO:0005515|GO:0005634|GO:0005737|GO:0006516|GO:0008152|GO:0016787|GO:0046872		chr14	16249314	16311926	+	MGI:1913276|Vega:OTTMUSG00000023283
224694	11.051	10.6941	10.8726	10.5095	9.88636	10.1979	10.9861	10.4397	10.7129	Zfp81	protein-coding	zinc finger protein 81	AA409460|AA409461|C330034P10Rik|D330034E10Rik|Hszfp36|KRAB13|Zfp78	224694	ENSMUSG00000003929	GO:0003674|GO:0005575|GO:0008150|GO:0046872	100043468|224691|22643|240067|73451|77652	chr17	33333728	33358878	-	MGI:1890752|Vega:OTTMUSG00000033065
17475	10.6802	10.2573	10.4688	9.63894	9.9501	9.79452	9.99277	8.65443	9.3236	Mpdz	protein-coding	multiple PDZ domain protein	AI225843|B930003D11Rik|MUPP1	17475	ENSMUSG00000028402	GO:0005515|GO:0005737|GO:0005886|GO:0005923|GO:0007155|GO:0008022|GO:0016020|GO:0016324|GO:0016327|GO:0030054|GO:0031410|GO:0042552|GO:0042995|GO:0043005|GO:0043220|GO:0045202|GO:0045211	12695|140887|16170|16924|68070|72823|93742	chr4	81278500	81442805	-	MGI:1343489|Vega:OTTMUSG00000009150
65973	10.9993	10.0604	10.5298	9.98044	9.73576	9.8581	11.0314	10.4264	10.7289	Asph	protein-coding	aspartate-beta-hydroxylase	2310005F16Rik|3110001L23Rik|AI848629|AW261690|AW561901|BAH|C79816|cI-37	65973	ENSMUSG00000028207	GO:0004597|GO:0005509|GO:0005783|GO:0005886|GO:0007389|GO:0008285|GO:0010524|GO:0016020|GO:0016021|GO:0016491|GO:0016702|GO:0018193|GO:0030176|GO:0031585|GO:0032237|GO:0032541|GO:0033198|GO:0035108|GO:0042264|GO:0045893|GO:0055114|GO:0060021|GO:0060325|GO:0070588|GO:0071277|GO:0090316	233879|72898	chr4	9449085	9669344	-	MGI:1914186|Vega:OTTMUSG00000004455
76178	13.352	13.3242	13.3381	12.7301	12.6031	12.6666	13.1499	12.879	13.0144	Coa5	protein-coding	cytochrome C oxidase assembly factor 5	1700001A24Rik|6330578E17Rik	76178	ENSMUSG00000026112	GO:0003674|GO:0005739|GO:0008150		chr1	37417085	37430103	-	MGI:1923428|Vega:OTTMUSG00000022117
15982	12.9393	13.2448	13.092	12.308	12.5343	12.4211	12.8255	13.4164	13.121	Ifrd1	protein-coding	interferon-related developmental regulator 1	Ifnl|PC4|Tis7	15982	ENSMUSG00000001627	GO:0005634|GO:0007275|GO:0007527|GO:0030154|GO:0042692	15983	chr12	40203129	40223189	-	MGI:1316717|Vega:OTTMUSG00000035474
70351	12.5272	12.59	12.5586	12.046	11.7295	11.8878	12.395	12.4541	12.4245	Ppp4r1	protein-coding	protein phosphatase 4, regulatory subunit 1	3110001J10Rik|Pp4r1	70351	ENSMUSG00000061950	GO:0003674|GO:0005575|GO:0008150	51792|73699	chr17	65783355	65841926	+	MGI:1917601|Vega:OTTMUSG00000034201
14670	12.5054	12.0399	12.2726	11.6248	11.5795	11.6021	11.9819	12.3903	12.1861	Gnl1	protein-coding	guanine nucleotide binding protein-like 1	Gna-rs1|Gnal1	14670	ENSMUSG00000024429	GO:0000166|GO:0003924|GO:0005525|GO:0005829|GO:0006184|GO:0006974|GO:0042254	224092	chr17	35979955	35989462	+	MGI:95764|Vega:OTTMUSG00000037220
117600	10.2994	9.77595	10.0377	9.70292	9.0324	9.36766	11.6379	10.0015	10.8197	Srgap1	protein-coding	SLIT-ROBO Rho GTPase activating protein 1	4930572H05Rik|Arhgap13	117600	ENSMUSG00000020121	GO:0005096|GO:0005100|GO:0005515|GO:0005622|GO:0007165|GO:0007266|GO:0016477|GO:0017048	11855|14270|171207|20401|216831|231532|232201|232906|239027|259302|70497	chr10	121780991	122047315	-	MGI:2152936|Vega:OTTMUSG00000032486
232533	12.5593	12.236	12.3976	11.6661	11.7898	11.7279	12.6879	12.1199	12.4039	Stk38l	protein-coding	serine/threonine kinase 38 like	4930473A22Rik|B230328I19|Ndr2|Ndr54	232533	ENSMUSG00000001630	GO:0000166|GO:0000287|GO:0003779|GO:0004672|GO:0004674|GO:0005524|GO:0005634|GO:0005737|GO:0005856|GO:0005886|GO:0006468|GO:0007243|GO:0015629|GO:0016020|GO:0016301|GO:0016310|GO:0016740|GO:0016772|GO:0043231|GO:0046872|GO:0051128	106504|12704|13400|16798|19877|19878|217866|226751|240505|50523	chr6	146724930	146778814	+	MGI:1922250|Vega:OTTMUSG00000025646
83456	10.9811	10.0092	10.4952	9.58452	10.0671	9.82583	10.4236	10.7153	10.5695	Mov10l1	protein-coding	Moloney leukemia virus 10-like 1	CHAMP|Csm	83456	ENSMUSG00000015365	GO:0000166|GO:0004386|GO:0005524|GO:0005737|GO:0007275|GO:0007517|GO:0008283|GO:0016787|GO:0045786	17454|229003|78455	chr15	88982994	89055152	+	MGI:1891384|Vega:OTTMUSG00000024857
69010	11.286	11.2473	11.2667	10.2889	10.9067	10.5978	10.2629	10.5124	10.3876	Anapc13	protein-coding	anaphase promoting complex subunit 13	1810004D07Rik|APC13|SWM1	69010	ENSMUSG00000035048	GO:0003674|GO:0005634|GO:0005680|GO:0007049|GO:0007067|GO:0051301|GO:0070979		chr9	102626296	102634244	+	MGI:1916260
242736	10.7652	10.0367	10.4009	9.54458	9.9197	9.73214	10.4129	9.84582	10.1294	Pramef8	protein-coding	PRAME family member 8	4732496O08Rik|AU023234	242736	ENSMUSG00000046862	GO:0003674|GO:0005575|GO:0008150	100012|100039087|100039315|100040635|100040854|100040861|100040981|100041032|100041077|100041102|100041115|100041179|100041253|100041264|100041296|100041354|193322|194225|194227|195555|223664|242737|277666|277668|279185|320549|329984|329986|331195|331529|331531|332923|347710|347711|347712|381536|381569|381570|381590|381654|381724|384077|432779|433779|545662|545693|622744|624049|624421|624507|6269…	chr4	143412426	143421087	+	MGI:2140473|Vega:OTTMUSG00000010133
59030	11.6055	11.0983	11.3519	10.2157	11.1517	10.6837	10.5069	10.906	10.7064	Mkks	protein-coding	McKusick-Kaufman syndrome	1300013E18Rik|AI463362|AI957237|Bbs6	59030	ENSMUSG00000027274	GO:0000166|GO:0005524|GO:0005622|GO:0005737|GO:0005813|GO:0005856|GO:0007286|GO:0007608|GO:0009296|GO:0010629|GO:0021756|GO:0021766|GO:0021987|GO:0031514|GO:0033210|GO:0035058|GO:0035176|GO:0038108|GO:0040018|GO:0042384|GO:0044267|GO:0044321|GO:0045494|GO:0045776|GO:0048854|GO:0050910|GO:0051131|GO:0060271|GO:0060296		chr2	136873781	136891406	-	MGI:1891836|Vega:OTTMUSG00000015555
71151	11.3233	11.2015	11.2624	10.6189	10.5721	10.5955	10.9128	11.1953	11.054	Eri2	protein-coding	exoribonuclease 2	4933424N09Rik|Exod1|mKIAA1504	71151	ENSMUSG00000030929	GO:0003674|GO:0003676|GO:0004518|GO:0004527|GO:0005575|GO:0005622|GO:0008150|GO:0008270|GO:0016787|GO:0046872	140546|67276	chr7	119783826	119794058	-	MGI:1918401|Vega:OTTMUSG00000025656
56348	11.8299	11.7456	11.7877	11.2874	10.9571	11.1222	12.1297	12.1562	12.143	Hsd17b12	protein-coding	hydroxysteroid (17-beta) dehydrogenase 12	2610510O05Rik|AI172963|KIK-I|Kik1	56348	ENSMUSG00000027195	GO:0000166|GO:0001968|GO:0004303|GO:0005518|GO:0005783|GO:0006694|GO:0008152|GO:0008201|GO:0008610|GO:0010811|GO:0016020|GO:0016021|GO:0016491|GO:0030198|GO:0031012|GO:0055114	15487|72552	chr2	94032697	94157909	-	MGI:1926967|Vega:OTTMUSG00000015008
228839	11.1192	11.7338	11.4265	10.7919	10.7318	10.7618	11.3896	11.0868	11.2382	Tgif2	protein-coding	TGFB-induced factor homeobox 2	4921501K24|5730599O09Rik|C80753|C81206	228839	ENSMUSG00000062175	GO:0003677|GO:0003700|GO:0005575|GO:0005634|GO:0006351|GO:0006355|GO:0043565|GO:0045666|GO:0060041	100039551|17268|17536|17537|18771|208076|21815|245583	chr2	156840077	156855531	+	MGI:1915299|Vega:OTTMUSG00000016034
17330	10.7106	10.7241	10.7173	9.58418	10.5234	10.0538	10.1995	9.96187	10.0807	Minpp1	protein-coding	multiple inositol polyphosphate histidine phosphatase 1	AA408516	17330	ENSMUSG00000024896	GO:0003993|GO:0004446|GO:0005783|GO:0005886|GO:0016020|GO:0016787|GO:0016791|GO:0030351|GO:0030352|GO:0034417|GO:0052826		chr19	32485769	32515370	+	MGI:1336159
74330	12.328	12.1931	12.2605	11.5974	11.598	11.5977	11.4676	12.3235	11.8955	Dnajc14	protein-coding	DnaJ (Hsp40) homolog, subfamily C, member 14	5730551F12Rik|DNAJ|DRIP78|HDJ3|LIP6	74330	ENSMUSG00000025354	GO:0001664|GO:0005575|GO:0005783|GO:0006457|GO:0006810|GO:0008150|GO:0015031|GO:0016020|GO:0016021|GO:0031072|GO:0050780|GO:0051082		chr10	128805580	128819446	+	MGI:1921580
15505	15.8485	15.7556	15.802	15.1022	15.1768	15.1395	15.8241	15.8772	15.8506	Hsph1	protein-coding	heat shock 105kDa/110kDa protein 1	105kDa|AI790491|Hsp105|Hsp110|hsp-E7I	15505	ENSMUSG00000029657	GO:0000166|GO:0005515|GO:0005524|GO:0005576|GO:0005634|GO:0005737|GO:0005874|GO:0006950|GO:0006986|GO:0043014|GO:0043524|GO:0045345|GO:0051085|GO:0051135|GO:0070507	12282|15525|18415	chr5	149614287	149636315	-	MGI:105053|Vega:OTTMUSG00000021374
15463	12.2695	12.4284	12.349	11.5581	11.8161	11.6871	11.8971	11.8021	11.8496	Agfg1	protein-coding	ArfGAP with FG repeats 1	AU045498|C130049H11Rik|C85612|D730048C23Rik|Hrb|RAB|Rip	15463	ENSMUSG00000026159	GO:0001675|GO:0003677|GO:0005634|GO:0005794|GO:0006810|GO:0007275|GO:0007283|GO:0007289|GO:0008060|GO:0008270|GO:0016023|GO:0030154|GO:0031410|GO:0032312|GO:0042995|GO:0043025|GO:0043231|GO:0045109|GO:0046872	231801	chr1	82839483	82896275	+	MGI:1333754
56295	10.2017	10.288	10.2449	9.09835	10.0685	9.58342	9.26842	9.86702	9.56772	Higd1a	protein-coding	HIG1 domain family, member 1A	2210020B17Rik|7420700H20Rik|AI303276|AW049839|HIMP1|Hig1	56295	ENSMUSG00000038412	GO:0003674|GO:0005739|GO:0005743|GO:0006950|GO:0016020|GO:0016021|GO:0042149|GO:0043066|GO:0043234|GO:0071456	380975|75689	chr9	121848560	121858000	-	MGI:1930666
70231	11.4593	11.5251	11.4922	10.6162	11.0481	10.8322	11.1739	10.971	11.0724	Gorasp2	protein-coding	golgi reassembly stacking protein 2	0610011A07Rik|2410043M02Rik|5730520M13Rik|9430094F20Rik|AW552058|GOLPH2|GRASP55|GRS2|p59	70231	ENSMUSG00000014959	GO:0003674|GO:0005794|GO:0005797|GO:0006996|GO:0007030|GO:0016020	74498	chr2	70661509	70691725	+	MGI:2135962|Vega:OTTMUSG00000013118
70373	10.9508	11.2267	11.0887	10.6125	10.2467	10.4296	11.6313	10.708	11.1696	1700020O03Rik	protein-coding	RIKEN cDNA 1700020O03 gene	4732487G21Rik|A630090I05Rik|Kiaa1152	70373	ENSMUSG00000021254	GO:0003674|GO:0005575|GO:0008150	67769	chr12	86241878	86294672	+	MGI:1917623
215387	12.0561	12.0415	12.0488	11.3631	11.419	11.391	11.9169	11.836	11.8765	Ncaph	protein-coding	non-SMC condensin I complex, subunit H	A730011O11Rik|Brrn1|HCAP-H|mKIAA0074	215387	ENSMUSG00000034906	GO:0000796|GO:0005634|GO:0005694|GO:0005737|GO:0007049|GO:0007067|GO:0007076|GO:0015630|GO:0030261|GO:0051301		chr2	127103810	127133954	-	MGI:2444777|Vega:OTTMUSG00000016017
70599	9.14726	10.2479	9.69759	8.96635	9.11447	9.04041	10.0333	10.0034	10.0184	Ssfa2	protein-coding	sperm specific antigen 2	5730488C15Rik|CS-1|CS1|KRAP|SPAG13|mKIAA1927	70599	ENSMUSG00000027007	GO:0005737	232016|67596	chr2	79635425	79672964	+	MGI:1917849|Vega:OTTMUSG00000013318
13542	10.5057	9.74985	10.1278	9.65906	9.28383	9.47144	9.94714	9.52108	9.73411	Dvl1	protein-coding	dishevelled, dsh homolog 1 (Drosophila)	Dvl|mKIAA4029	13542	ENSMUSG00000029071	GO:0001505|GO:0001932|GO:0001933|GO:0004871|GO:0005109|GO:0005515|GO:0005622|GO:0005737|GO:0005874|GO:0005886|GO:0005938|GO:0006366|GO:0006469|GO:0007269|GO:0007275|GO:0007409|GO:0007411|GO:0007528|GO:0010976|GO:0015630|GO:0016020|GO:0016023|GO:0016055|GO:0019899|GO:0019901|GO:0022007|GO:0030136|GO:0030177|GO:0030424|GO:0030425|GO:0030426|GO:0031122|GO:0031410|GO:0032091|GO:0032436|GO:0034504|GO:…	13543|13544	chr4	155847412	155859303	+	MGI:94941|Vega:OTTMUSG00000010890
66884	13.2242	13.0517	13.138	12.4559	12.5074	12.4817	13.1432	13.4722	13.3077	Appbp2	protein-coding	amyloid beta precursor protein (cytoplasmic tail) binding protein 2	1300003O07Rik|AI465480|PAT1	66884	ENSMUSG00000018481	GO:0005515|GO:0005634|GO:0005737|GO:0005856|GO:0005874|GO:0006810|GO:0008017|GO:0015031|GO:0016020|GO:0030659|GO:0046907		chr11	85191310	85235120	-	MGI:1914134|Vega:OTTMUSG00000001027
110391	10.3973	10.2294	10.3133	9.35963	9.95492	9.65727	10.2119	10.3926	10.3023	Qdpr	protein-coding	quinoid dihydropteridine reductase	2610008L04Rik|D5Ertd371e|Dhpr|PKU2	110391	ENSMUSG00000015806	GO:0000166|GO:0004155|GO:0005737|GO:0005739|GO:0005829|GO:0006729|GO:0008152|GO:0016491|GO:0042803|GO:0043005|GO:0055114|GO:0070402|GO:0070404		chr5	45434032	45450229	-	MGI:97836|Vega:OTTMUSG00000027775
67988	11.7167	11.2759	11.4963	11.1395	10.5423	10.8409	11.7262	10.7174	11.2218	Tmx3	protein-coding	thioredoxin-related transmembrane protein 3	6430411B10Rik|A730024F05Rik|AV259382|Txndc10|mKIAA1830	67988	ENSMUSG00000024614	GO:0003674|GO:0003756|GO:0005783|GO:0006662|GO:0009055|GO:0009986|GO:0015035|GO:0016020|GO:0016021|GO:0016853|GO:0045454|GO:0055114	105245|12304|14827|18453|66861|69187|69191|71830|71853|72599	chr18	90510154	90543267	+	MGI:2442418
23997	12.9512	12.5117	12.7315	11.9604	12.1944	12.0774	11.9084	12.0821	11.9952	Psmd13	protein-coding	proteasome (prosome, macropain) 26S subunit, non-ATPase, 13	S11	23997	ENSMUSG00000025487	GO:0000502|GO:0004175|GO:0005838|GO:0007127|GO:0008152		chr7	140882394	140898642	+	MGI:1345192|Vega:OTTMUSG00000023443
74386	10.908	10.6262	10.7671	9.86714	10.3596	10.1134	10.8845	10.908	10.8962	Rmi1	protein-coding	RMI1, RecQ mediated genome instability 1, homolog (S. cerevisiae)	4932432N11Rik|C79893	74386	ENSMUSG00000035367	GO:0003674|GO:0005575|GO:0005634|GO:0006260|GO:0008150		chr13	58402248	58411149	+	MGI:1921636
242291	13.4327	13.1661	13.2994	12.6229	12.6687	12.6458	13.2933	13.2888	13.2911	Impad1	protein-coding	inositol monophosphatase domain containing 1	1110001C20Rik|AA408880|AI451589|AL022796|B230207P20|Jaws|gPAPP	242291	ENSMUSG00000066324	GO:0001501|GO:0001958|GO:0002063|GO:0005794|GO:0008254|GO:0008441|GO:0008934|GO:0009791|GO:0016020|GO:0016021|GO:0016311|GO:0016787|GO:0030204|GO:0042733|GO:0046854|GO:0046872|GO:0052832|GO:0052833|GO:0052834	23827	chr4	4762494	4793306	-	MGI:1915720|Vega:OTTMUSG00000004196
68705	12.1774	11.5785	11.878	11.3446	11.1073	11.226	11.9216	11.7106	11.8161	Gtf2f2	protein-coding	general transcription factor IIF, polypeptide 2	1110031C13Rik|AI326315	68705	ENSMUSG00000067995	GO:0000166|GO:0003677|GO:0003824|GO:0004386|GO:0005515|GO:0005524|GO:0005634|GO:0005674|GO:0006351|GO:0006355|GO:0006366|GO:0006367|GO:0008026|GO:0015630|GO:0016787|GO:0045944		chr14	75896937	76010865	-	MGI:1915955
12313	12.7219	12.9997	12.8608	12.1523	12.2653	12.2088	12.1528	12.2693	12.211	Calm1	protein-coding	calmodulin 1	AI256814|AI327027|AI461935|AL024000|CaM|Calm	12313	ENSMUSG00000001175	GO:0000922|GO:0005509|GO:0005813|GO:0005876|GO:0007049|GO:0019904|GO:0031432|GO:0031996|GO:0031997|GO:0032465|GO:0043274|GO:0043388|GO:0043548|GO:0048306|GO:0051592	12314|12315|140904|192650|21924|21925|29865|29866|29867|70405|73660|75600|80796	chr12	100199541	100209814	+	MGI:88251|Vega:OTTMUSG00000016979
71782	12.6879	12.7538	12.7208	12.1371	12.0037	12.0704	12.8499	12.6788	12.7643	Ankle2	protein-coding	ankyrin repeat and LEM domain containing 2	1110001J12Rik|AI661024|D5Ertd585e	71782	ENSMUSG00000029501	GO:0005635|GO:0005737|GO:0007084|GO:0016020|GO:0016021|GO:0030176|GO:0035307|GO:0042326|GO:0051721		chr5	110231004	110256651	+	MGI:1261856
627901	12.4572	12.4955	12.4764	11.6782	11.9738	11.826	13.3583	13.1483	13.2533	LOC627901	protein-coding	KRAB box and zinc finger, C2H2 type domain containing protein-like		627901				chr2	177000951	177138786	+
110279	10.9396	10.7616	10.8506	10.3588	10.0419	10.2003	8.54768	9.33974	8.94371	Bcr	protein-coding	breakpoint cluster region	5133400C09Rik|AI561783|AI853148|mKIAA3017	110279	ENSMUSG00000009681	GO:0000166|GO:0004674|GO:0005085|GO:0005089|GO:0005096|GO:0005515|GO:0005524|GO:0005543|GO:0005622|GO:0005737|GO:0005829|GO:0005886|GO:0006468|GO:0007165|GO:0007420|GO:0016301|GO:0016310|GO:0016740|GO:0019899|GO:0030036|GO:0030336|GO:0030675|GO:0032496|GO:0035023|GO:0035556|GO:0042472|GO:0043314|GO:0046777|GO:0048008|GO:0050728|GO:0050766|GO:0050885|GO:0051726	109934|214804|26934|71709	chr10	75060896	75184923	+	MGI:88141
20449	9.59636	10.4879	10.0421	9.74283	9.04428	9.39356	10.9197	10.7271	10.8234	St8sia1	protein-coding	ST8 alpha-N-acetyl-neuraminide alpha-2,8-sialyltransferase 1	9330109E03Rik|GD3S|Sia-T|Siat8|Siat8a	20449	ENSMUSG00000030283	GO:0003828|GO:0005794|GO:0006486|GO:0006629|GO:0006665|GO:0008284|GO:0008373|GO:0008610|GO:0016020|GO:0016021|GO:0016740|GO:0016757|GO:0030173|GO:0034605	20450|20451|20452|225742|241230	chr6	142821541	142964452	-	MGI:106011|Vega:OTTMUSG00000022470
271842	11.2731	11.2956	11.2844	10.2462	11.0281	10.6371	10.964	10.941	10.9525	Rpusd2	protein-coding	RNA pseudouridylate synthase domain containing 2	4921503C21Rik|9630001E10	271842	ENSMUSG00000027324	GO:0001522|GO:0003723|GO:0005575|GO:0009451|GO:0009982		chr2	119034790	119042197	+	MGI:1918066|Vega:OTTMUSG00000015765
668943	10.0701	10.2776	10.1738	9.62678	9.42693	9.52685	8.8709	10.1519	9.51139	Gm14276	pseudo	predicted gene 14276	OTTMUSG00000016165	668943				chr2	156994146	156996065	-	MGI:3701955
78781	9.53616	10.8604	10.1983	9.31485	9.78823	9.55154	9.03527	10.2663	9.65077	Zc3hav1	protein-coding	zinc finger CCCH type, antiviral 1	1200014N16Rik|2900058M19Rik|9130009D18Rik|9830115L13Rik|ARTD13|D6Bwg1452e|ZAP	78781	ENSMUSG00000029826	GO:0003676|GO:0003723|GO:0003950|GO:0005634|GO:0005737|GO:0008270|GO:0009615|GO:0017151|GO:0032481|GO:0032727|GO:0032728|GO:0032781|GO:0043123|GO:0045071|GO:0046872|GO:0050691|GO:0061014|GO:0071360|GO:1900246	101187|243771|547253|671535|80285|99929	chr6	38310497	38354603	-	MGI:1926031|Vega:OTTMUSG00000023645
67178	9.7083	10.8143	10.2613	9.16776	10.0624	9.61508	9.72319	10.5032	10.1132	Zmat5	protein-coding	zinc finger, matrin type 5	2610510L01Rik|D11Bwg0572e|D11Bwg1548e	67178	ENSMUSG00000009076	GO:0003676|GO:0005634|GO:0005681|GO:0005689|GO:0005737|GO:0006397|GO:0008150|GO:0008270|GO:0008380|GO:0046872		chr11	4704671	4737666	+	MGI:1914428|Vega:OTTMUSG00000005068
54399	10.5765	10.9632	10.7699	10.5072	9.74044	10.1238	10.8942	10.5689	10.7316	Bet1l	protein-coding	blocked early in transport 1 homolog (S. cerevisiae)-like	2610021K23Rik|Gs15	54399	ENSMUSG00000025484	GO:0000139|GO:0005484|GO:0005634|GO:0005768|GO:0005794|GO:0005795|GO:0006810|GO:0015031|GO:0016020|GO:0016021|GO:0030173|GO:0042147	12068	chr7	140853384	140856383	-	MGI:1913128
17129	9.81821	9.88939	9.8538	8.63793	9.77823	9.20808	10.2159	10.3931	10.3045	Smad5	protein-coding	SMAD family member 5	1110051M15Rik|AI451355|Dwf-C|Madh5|MusMLP	17129	ENSMUSG00000021540	GO:0000979|GO:0001525|GO:0001880|GO:0002051|GO:0003700|GO:0005515|GO:0005622|GO:0005634|GO:0005667|GO:0005737|GO:0006351|GO:0006355|GO:0006468|GO:0007179|GO:0007275|GO:0007281|GO:0030154|GO:0030218|GO:0030509|GO:0031625|GO:0045669|GO:0045944|GO:0051216|GO:0060048|GO:0060348|GO:0071407	17125|17126|17127|17128|17130|17131|55994	chr13	56703010	56742378	+	MGI:1328787|Vega:OTTMUSG00000020956
224088	16.427	16.4316	16.4293	15.9125	15.6559	15.7842	16.3993	16.3885	16.3939	Atp13a3	protein-coding	ATPase type 13A3	AU022875|Gm1745|Gm541|Gm542	224088	ENSMUSG00000022533	GO:0000166|GO:0003674|GO:0005524|GO:0005575|GO:0006812|GO:0015662|GO:0016020|GO:0016021|GO:0016787|GO:0016820|GO:0016887|GO:0046872	224079|268878|74772	chr16	30312424	30388530	-	MGI:2685387|Vega:OTTMUSG00000028859
381990	10.7384	10.1267	10.4325	9.51107	10.0638	9.78742	9.5378	9.85684	9.69732	Zbtb2	protein-coding	zinc finger and BTB domain containing 2	Gm1103	381990	ENSMUSG00000075327	GO:0003674|GO:0005575|GO:0005634|GO:0008150|GO:0046872	109929|268564	chr10	4367074	4388108	-	MGI:2685949
67270	11.3592	10.7398	11.0495	10.7265	10.0829	10.4047	8.71907	10.9071	9.81309	Mrpl42	protein-coding	mitochondrial ribosomal protein L42	2700009F22Rik|2900055D03Rik|D10Ertd322e|HSPC204|L31mt|MRP-L31|PTD007|Rpml31	67270	ENSMUSG00000062981	GO:0003674|GO:0005739|GO:0005763|GO:0005840|GO:0005886|GO:0008150|GO:0030529		chr10	95480806	95501938	-	MGI:1333774
269113	11.8214	11.2967	11.5591	10.776	11.0539	10.9149	11.8231	11.4949	11.659	Nup54	protein-coding	nucleoporin 54	3110079L04Rik|54kDa	269113	ENSMUSG00000034826	GO:0005487|GO:0005634|GO:0005643|GO:0006605|GO:0006810|GO:0006913|GO:0015031|GO:0016020|GO:0051028		chr5	92415540	92435199	-	MGI:1920460|Vega:OTTMUSG00000028742
66273	10.3158	9.93967	10.1277	9.76828	9.19923	9.48375	10.2461	10.0379	10.142	1810020D17Rik	protein-coding	RIKEN cDNA 1810020D17 gene	1810037D19Rik|LI2	66273	ENSMUSG00000035642	GO:0003674|GO:0005575|GO:0005737|GO:0043066|GO:0045600		chr7	97550331	97579497	-	MGI:1913523|Vega:OTTMUSG00000032939
30946	10.6879	10.6302	10.659	10.2445	9.78674	10.0156	10.8445	10.1462	10.4954	Abt1	protein-coding	activator of basal transcription 1		30946	ENSMUSG00000036376	GO:0000166|GO:0003677|GO:0003723|GO:0005634|GO:0005667|GO:0006351|GO:0006355|GO:0006357|GO:0006366|GO:0021522		chr13	23418361	23423866	-	MGI:1353636|Vega:OTTMUSG00000000736
110524	10.5038	9.53332	10.0185	9.57844	9.17183	9.37513	10.7226	10.1129	10.4177	Dgkq	protein-coding	diacylglycerol kinase, theta	110kDa|DAGK|DAGK7|Dagk4|Dgkd	110524	ENSMUSG00000004815	GO:0000166|GO:0004143|GO:0005524|GO:0005634|GO:0005737|GO:0005829|GO:0005856|GO:0005886|GO:0007165|GO:0007186|GO:0007205|GO:0016020|GO:0016301|GO:0016310|GO:0016607|GO:0016740|GO:0019900|GO:0019933|GO:0033198|GO:0033613|GO:0035556|GO:0043274|GO:0046872|GO:0070493|GO:0070528	104418|110197|13139|217480|227333|320127|331374.chrX.1|331374.chrX.2|380921|56077	chr5	108647044	108660769	-	MGI:102918|Vega:OTTMUSG00000026824
68038	10.8503	10.5982	10.7242	10.4725	9.69159	10.0821	9.63538	9.91907	9.77723	Chid1	protein-coding	chitinase domain containing 1	3110023E09Rik|AI841869	68038	ENSMUSG00000025512	GO:0003674|GO:0003824|GO:0004553|GO:0004568|GO:0005575|GO:0005576|GO:0005764|GO:0005975|GO:0006032|GO:0043169|GO:0045087		chr7	141493136	141539857	-	MGI:1915288|Vega:OTTMUSG00000028950
639910	10.7669	10.7376	10.7523	10.3469	9.8757	10.1113	10.925	11.4018	11.1634	LOC639910	protein-coding	2-cell-stage, variable group, member 1-like		639910				chr13	120140247	120155335	+
29864	13.0744	13.516	13.2952	12.502	12.8067	12.6544	13.2574	12.9665	13.1119	Rnf11	protein-coding	ring finger protein 11		29864	ENSMUSG00000028557	GO:0000151|GO:0005515|GO:0005634|GO:0005737|GO:0006511|GO:0008270|GO:0042787|GO:0046872	105239|19820|225743|73469|74132|93836	chr4	109451107	109476983	-	MGI:1352759|Vega:OTTMUSG00000008287
12125	10.3411	11.1866	10.7638	10.3632	9.88285	10.123	11.5832	11.0146	11.2989	Bcl2l11	protein-coding	BCL2-like 11 (apoptosis facilitator)	1500006F24Rik|Bim|Bod	12125	ENSMUSG00000027381	GO:0001701|GO:0001776|GO:0001782|GO:0001783|GO:0001822|GO:0002260|GO:0002262|GO:0005515|GO:0005737|GO:0005739|GO:0005829|GO:0006915|GO:0006917|GO:0006919|GO:0007160|GO:0007283|GO:0008017|GO:0008584|GO:0009791|GO:0016020|GO:0019898|GO:0030879|GO:0032464|GO:0035148|GO:0042475|GO:0042981|GO:0043029|GO:0043065|GO:0043231|GO:0043525|GO:0043583|GO:0045787|GO:0046620|GO:0046982|GO:0048066|GO:0048070|GO:…		chr2	128126038	128162547	+	MGI:1197519|Vega:OTTMUSG00000015356
16412	14.0099	13.7324	13.8711	13.3556	13.1055	13.2306	13.8408	13.9315	13.8861	Itgb1	protein-coding	integrin beta 1 (fibronectin receptor beta)	4633401G24Rik|AA409975|AA960159|CD29|ENSMUSG00000051907|Fnrb|Gm9863|gpIIa	16412	ENSMUSG00000025809	GO:0000082|GO:0001669|GO:0001701|GO:0001708|GO:0001894|GO:0001948|GO:0001968|GO:0002020|GO:0002042|GO:0003779|GO:0004872|GO:0005102|GO:0005178|GO:0005515|GO:0005518|GO:0005604|GO:0005886|GO:0005911|GO:0005912|GO:0005925|GO:0006874|GO:0007155|GO:0007159|GO:0007160|GO:0007161|GO:0007229|GO:0007275|GO:0008277|GO:0008284|GO:0008285|GO:0008305|GO:0008354|GO:0009897|GO:0009986|GO:0010811|GO:0010976|GO:…	16414|16415|16416|16419|16420|16421|192897|223272|320910	chr8	128685654	128733579	+	MGI:96610|Vega:OTTMUSG00000034034
69159	11.1203	10.9114	11.0158	10.4302	10.3215	10.3758	10.8878	10.7553	10.8216	Rhebl1	protein-coding	Ras homolog enriched in brain like 1	1810036J22Rik	69159	ENSMUSG00000023755	GO:0000166|GO:0003924|GO:0005525|GO:0005737|GO:0005886|GO:0006184|GO:0007165|GO:0007264|GO:0016020|GO:0031929|GO:0051092	19744	chr15	98877760	98881414	-	MGI:1916409|Vega:OTTMUSG00000024109
56700	12.535	12.8156	12.6753	12.1518	11.9191	12.0355	11.8476	12.0535	11.9506	0610031J06Rik	protein-coding	RIKEN cDNA 0610031J06 gene	AB027141|NCU-G1	56700	ENSMUSG00000001418	GO:0000988|GO:0003700|GO:0004879|GO:0005634|GO:0005764|GO:0005829|GO:0016020|GO:0016021|GO:0030522|GO:0044212|GO:0045944		chr3	88325023	88328670	+	MGI:1913318|Vega:OTTMUSG00000027147
13555	10.8729	10.8714	10.8722	10.4291	10.0372	10.2331	10.4614	10.8988	10.6801	E2f1	protein-coding	E2F transcription factor 1	E2F-1|mKIAA4009	13555	ENSMUSG00000027490	GO:0000077|GO:0000122|GO:0001047|GO:0003677|GO:0003700|GO:0005515|GO:0005634|GO:0005667|GO:0005737|GO:0005739|GO:0006351|GO:0006355|GO:0006915|GO:0007049|GO:0008134|GO:0010628|GO:0030900|GO:0035189|GO:0043565|GO:0045892|GO:0045893|GO:0045944|GO:0048146|GO:0048255|GO:0051726|GO:0071930|GO:2000045	104394|13557|13559|242705|50496	chr2	154559639	154569852	-	MGI:101941|Vega:OTTMUSG00000015917
52398	11.8988	11.8532	11.876	11.188	11.2862	11.2371	12.0692	12.0149	12.0421	Sept11	protein-coding	septin 11	6230410I01Rik|AW548875|D5Ertd606e	52398	ENSMUSG00000058013	GO:0000166|GO:0001725|GO:0003674|GO:0005525|GO:0005737|GO:0005856|GO:0007049|GO:0030054|GO:0031105|GO:0042995|GO:0045202|GO:0051291|GO:0051301	103080|18000|18951|18952|20362|235072|24050|53860|54204|56526|71089|74222	chr5	93093457	93176445	+	MGI:1277214
60315	10.4535	10.5738	10.5137	10.1157	9.63445	9.87509	9.10956	9.53823	9.3239	Myg1	protein-coding	melanocyte proliferating gene 1	0610023A07Rik|2810433J21Rik|5830429P19Rik|AI325965|Gamm1	60315	ENSMUSG00000001285	GO:0003674|GO:0005634|GO:0005739|GO:0008150		chr15	102331709	102338138	+	MGI:1929864|Vega:OTTMUSG00000035795
72170	11.7444	11.1406	11.4425	10.6754	10.9329	10.8042	11.5574	11.5151	11.5362	Chchd4	protein-coding	coiled-coil-helix-coiled-coil-helix domain containing 4	2410012P20Rik|2810014D17Rik|AI838740	72170	ENSMUSG00000034203	GO:0003674|GO:0005739|GO:0006810|GO:0015031		chr6	91464276	91473423	-	MGI:1919420
320365	11.0588	9.10798	10.0834	9.74903	9.14153	9.44528	10.2822	10.0582	10.1702	Fry	protein-coding	furry homolog (Drosophila)	13CDNA73|9330186A19Rik|AF346502|AI462658|C87180|D930046M03|cg003|mKIAA4143	320365	ENSMUSG00000056602	GO:0003674|GO:0005575|GO:0008150	72313	chr5	150118670	150497753	+	MGI:2443895
56075	10.9873	9.69661	10.342	9.38593	10.0234	9.70466	10.268	10.25	10.259	Pdss1	protein-coding	prenyl (solanesyl) diphosphate synthase, subunit 1	2610203G20Rik|2700031G06Rik|TPT|TPT 1|Tprt|mDLP1|mSPS1	56075	ENSMUSG00000026784	GO:0000010|GO:0005739|GO:0006744|GO:0008299|GO:0016740|GO:0046872|GO:0046982|GO:0050347|GO:0051290	71365	chr2	22895522	22940259	+	MGI:1889278|Vega:OTTMUSG00000016619
75826	12.7237	12.8008	12.7623	12.3977	11.8528	12.1252	13.2064	12.4201	12.8132	Senp2	protein-coding	SUMO/sentrin specific peptidase 2	2310007L05Rik|4930538C18Rik|AI646780|AW554757|Smt3ip2|SuPr-1|mKIAA1331	75826	ENSMUSG00000022855	GO:0001934|GO:0005634|GO:0005643|GO:0005737|GO:0006351|GO:0006355|GO:0006508|GO:0006810|GO:0007507|GO:0008233|GO:0008234|GO:0009950|GO:0015031|GO:0016020|GO:0016055|GO:0016604|GO:0016605|GO:0016787|GO:0016926|GO:0016929|GO:0019904|GO:0031410|GO:0032091|GO:0035562|GO:0045944|GO:0051028|GO:0051246	114671|223870|231201|320213|408191|408192|80886	chr16	22009484	22049269	+	MGI:1923076
100929	11.9286	11.8399	11.8843	11.0855	11.4106	11.2481	11.4445	11.9928	11.7186	Tyw1	protein-coding	tRNA-yW synthesizing protein 1 homolog (S. cerevisiae)	AW125391|Rsafd1	100929	ENSMUSG00000056310	GO:0000166|GO:0003824|GO:0005506|GO:0005575|GO:0008033|GO:0008150|GO:0010181|GO:0016491|GO:0046872|GO:0051536|GO:0051539|GO:0055114		chr5	130255619	130341567	+	MGI:2141161|Vega:OTTMUSG00000027917
50799	10.5294	10.9494	10.7394	10.244	9.96347	10.1037	11.0936	11.2209	11.1572	Slc25a13	protein-coding	solute carrier family 25 (mitochondrial carrier, adenine nucleotide translocator), member 13	AI785475|Ctrn	50799	ENSMUSG00000015112	GO:0003333|GO:0005313|GO:0005509|GO:0005739|GO:0005743|GO:0006754|GO:0006810|GO:0015183|GO:0015807|GO:0015810|GO:0015813|GO:0016020|GO:0016021|GO:0043490|GO:0045333|GO:0051592|GO:0055085	229517|68267|71803|78830	chr6	6041218	6217173	-	MGI:1354721|Vega:OTTMUSG00000042278
67201	11.7132	11.5431	11.6282	10.7863	11.203	10.9946	11.7982	11.5691	11.6837	Glod4	protein-coding	glyoxalase domain containing 4	1700082G03Rik|2700085E05Rik|C81254	67201	ENSMUSG00000017286	GO:0003674|GO:0005739|GO:0008150		chr11	76210571	76243699	-	MGI:1914451|Vega:OTTMUSG00000006228
214048	14.3802	14.3946	14.3874	13.7424	13.7677	13.7551	14.259	14.2227	14.2409	Larp1b	protein-coding	La ribonucleoprotein domain family, member 1B	1700108L22Rik|4933421B21Rik|AA690246|Larp2	214048	ENSMUSG00000037814	GO:0003674|GO:0003676|GO:0005575|GO:0008150|GO:0030529	73158	chr3	40950631	40977793	+	MGI:1914604
75607	10.3753	9.81404	10.0947	8.58247	10.3434	9.46292	9.51913	8.59096	9.05504	Wnk2	protein-coding	WNK lysine deficient protein kinase 2	1810073P09Rik|AW122246|ESTM15|X83337|mKIAA1760	75607	ENSMUSG00000037989	GO:0000166|GO:0003674|GO:0004672|GO:0004674|GO:0005524|GO:0005737|GO:0005886|GO:0006468|GO:0008285|GO:0016020|GO:0016301|GO:0016310|GO:0016740|GO:0016772|GO:0046777|GO:0070373|GO:2000021|GO:2000651	192292|223649|232341|69847	chr13	49036302	49148014	-	MGI:1922857|Vega:OTTMUSG00000035035
74352	11.1689	10.864	11.0164	10.7733	9.99803	10.3857	9.76309	10.4917	10.1274	Zfp84	protein-coding	zinc finger protein 84	2210410P13Rik|4633401C23Rik|AI415447|BB081605|C86188|KRAB18|Zfp69	74352	ENSMUSG00000046185	GO:0003674|GO:0005575|GO:0008150|GO:0046872	170740|213011|21408|214779|223669|224585|22690|22751|22776|230162|233058|239546|243833|27274|30944|330463|72723	chr7	29768552	29781419	+	MGI:107780|Vega:OTTMUSG00000027083
66596	11.0082	10.7476	10.8779	10.4763	10.02	10.2481	10.1671	10.3101	10.2386	Gtf3a	protein-coding	general transcription factor III A	2010015D03Rik|2610111I01Rik|5330403M05Rik	66596	ENSMUSG00000016503	GO:0003676|GO:0003677|GO:0003700|GO:0003723|GO:0005622|GO:0005634|GO:0006351|GO:0006355|GO:0008270|GO:0046872	668166|80292	chr5	146948657	146955614	+	MGI:1913846|Vega:OTTMUSG00000024608
16328	11.0436	11.4247	11.2342	10.0256	11.1841	10.6049	11.2041	11.1515	11.1778	Cep250	protein-coding	centrosomal protein 250	AW490617|B230210E21Rik|Cep2|Inmp	16328	ENSMUSG00000038241	GO:0000278|GO:0005737|GO:0005813|GO:0005814|GO:0005856|GO:0005929|GO:0007049|GO:0008022|GO:0008104|GO:0010457|GO:0019901|GO:0030997|GO:0031616|GO:0042995|GO:0043234	100986|101706|108000|109181|18541|216238|224139|230872|26920|54214|70297	chr2	155956558	155998900	+	MGI:108084|Vega:OTTMUSG00000015999
28113	11.5805	10.943	11.2617	10.4941	10.7731	10.6336	11.2096	10.6452	10.9274	Tinf2	protein-coding	Terf1 (TRF1)-interacting nuclear factor 2	AW552114|D14Wsu146e|Tin2	28113	ENSMUSG00000007589	GO:0000781|GO:0000783|GO:0005515|GO:0005634|GO:0005694|GO:0010370|GO:0010833|GO:0010836|GO:0032202|GO:0032205|GO:0032206|GO:0032211|GO:0034502|GO:0042162|GO:0050680|GO:0070198		chr14	55679080	55681817	-	MGI:107246
52206	11.8324	11.8258	11.8291	10.9249	11.4783	11.2016	11.8618	12.1085	11.9851	Anapc4	protein-coding	anaphase promoting complex subunit 4	2610306D21Rik|APC4|D5Ertd249e	52206	ENSMUSG00000029176	GO:0005634|GO:0005680|GO:0007049|GO:0007067|GO:0019903|GO:0030071|GO:0031145|GO:0051301|GO:0070979		chr5	52834135	52866734	+	MGI:1098673|Vega:OTTMUSG00000023353
68121	10.1627	10.9616	10.5621	9.68654	10.1831	9.93482	11.0938	10.9788	11.0363	Cep70	protein-coding	centrosomal protein 70	6720484E09Rik|Bite|C030018L16Rik	68121	ENSMUSG00000056267	GO:0003674|GO:0005634|GO:0005737|GO:0005813|GO:0005856|GO:0008150|GO:0031965		chr9	99243468	99300403	+	MGI:1915371
13877	12.0778	12.1871	12.1324	11.4869	11.5233	11.5051	12.1508	12.2117	12.1813	Erh	protein-coding	enhancer of rudimentary homolog (Drosophila)	Mer|Prei1	13877	ENSMUSG00000021131	GO:0003674|GO:0007049		chr12	80634023	80643861	-	MGI:108089|Vega:OTTMUSG00000035813
68465	11.3988	11.1004	11.2496	10.4478	10.8036	10.6257	11.2051	10.2198	10.7125	Adipor2	protein-coding	adiponectin receptor 2	1110001I14Rik|ADCR2|AI115388|AW554121|D6Ucla1e|Paqr2	68465	ENSMUSG00000030168	GO:0004872|GO:0005515|GO:0006629|GO:0006631|GO:0009755|GO:0016020|GO:0016021|GO:0019395|GO:0030308|GO:0042562|GO:0042802|GO:0046326|GO:0046982	101055651|231474|68957|71904|72674|74090|74229|75552|76498	chr6	119353150	119417483	-	MGI:93830
67581	12.3852	11.9347	12.1599	11.5007	11.5716	11.5362	11.8635	12.1143	11.9889	Tbc1d23	protein-coding	TBC1 domain family, member 23	4930451A13Rik|AU015720|AU043671|AU043778|D030022P07Rik|W51689	67581	ENSMUSG00000022749	GO:0003674|GO:0005097|GO:0005575|GO:0005622|GO:0008150|GO:0032313		chr16	57168864	57231466	-	MGI:1914831
14365	12.4919	12.5158	12.5039	11.8523	11.908	11.8801	12.2286	12.8023	12.5154	Fzd3	protein-coding	frizzled homolog 3 (Drosophila)	AU020229|D930050A07Rik|Fz3	14365	ENSMUSG00000007989	GO:0001736|GO:0001764|GO:0001843|GO:0001944|GO:0004871|GO:0004888|GO:0004930|GO:0005515|GO:0005737|GO:0005886|GO:0006357|GO:0007165|GO:0007166|GO:0007186|GO:0007199|GO:0007275|GO:0008406|GO:0016020|GO:0016021|GO:0016055|GO:0016324|GO:0017147|GO:0021754|GO:0030165|GO:0030424|GO:0030425|GO:0030901|GO:0032589|GO:0033278|GO:0042472|GO:0042813|GO:0043025|GO:0045177|GO:0048786|GO:0060070|GO:0071679	14362|14366|14367|14368|14369|14370|14371|20319|20377|20378|20379|319757|54612|57265|93897	chr14	65192441	65262463	-	MGI:108476|Vega:OTTMUSG00000020983
225348	13.8378	13.6776	13.7577	13.2539	13.014	13.134	13.4209	13.7144	13.5677	Wdr36	protein-coding	WD repeat domain 36	5730444A13Rik|Ta-wdrp	225348	ENSMUSG00000038299	GO:0003674|GO:0005575|GO:0008150		chr18	32837225	32866420	+	MGI:1917819
381269	12.261	12.1095	12.1853	11.8723	11.2526	11.5624	12.3933	12.3052	12.3493	Mreg	protein-coding	melanoregulin	Gm974|Wdt2|dsu	381269	ENSMUSG00000039395	GO:0005886|GO:0016020|GO:0030318|GO:0042640|GO:0043473|GO:0048066		chr1	72159233	72212307	-	MGI:2151839
14661	13.363	13.3059	13.3345	12.8572	12.5666	12.7119	13.0514	13.3065	13.179	Glud1	protein-coding	glutamate dehydrogenase 1	AI118167|Gdh-X|Glud|Gludl	14661	ENSMUSG00000021794	GO:0000166|GO:0004352|GO:0004353|GO:0005515|GO:0005524|GO:0005525|GO:0005737|GO:0005739|GO:0005743|GO:0006520|GO:0006537|GO:0006538|GO:0010044|GO:0016491|GO:0019899|GO:0032024|GO:0043531|GO:0055114|GO:0070403|GO:0070728		chr14	34310727	34345033	+	MGI:95753|Vega:OTTMUSG00000030736
66658	10.1291	9.73366	9.93137	8.32411	10.2951	9.30961	10.3149	9.96947	10.1422	Ccdc51	protein-coding	coiled-coil domain containing 51	5730568A12Rik|AI551049	66658	ENSMUSG00000025645	GO:0003674|GO:0005634|GO:0005739|GO:0008150|GO:0016020|GO:0016021		chr9	109082496	109093363	+	MGI:1913908
12339	11.2579	11.6179	11.4379	10.947	10.6854	10.8162	10.9053	10.1519	10.5286	Capn7	protein-coding	calpain 7	AU022319|PalBH	12339	ENSMUSG00000021893	GO:0004198|GO:0005622|GO:0005634|GO:0006508|GO:0008233|GO:0008234|GO:0016787	12333|12334|12335|12337|12338|170725|23830|268958|381122|50817|60594|73647	chr14	31336724	31371983	+	MGI:1338030|Vega:OTTMUSG00000027910
18844	11.915	11.8063	11.8607	10.9124	11.5663	11.2393	12.2178	11.8951	12.0565	Plxna1	protein-coding	plexin A1	2600013D04Rik|NOV|PlexA1|Plxn1|mKIAA4053	18844	ENSMUSG00000030084	GO:0004872|GO:0005515|GO:0005622|GO:0005886|GO:0007165|GO:0007275|GO:0016020|GO:0016021|GO:0017154|GO:0060666	140570|140571|18845|18846|235611|243743|54712|67784	chr6	89316314	89362613	-	MGI:107685
76071	10.5307	9.77307	10.1519	9.20971	9.85183	9.53077	9.91585	10.3318	10.1238	Jakmip1	protein-coding	janus kinase and microtubule interacting protein 1	5830437M04Rik|C330021K24Rik|Gababrbp|Marlin-1	76071	ENSMUSG00000063646	GO:0003723|GO:0005737|GO:0005856|GO:0005874|GO:0006810|GO:0008017|GO:0008150|GO:0015031|GO:0016020|GO:0019894|GO:0019898|GO:0019900|GO:0030529|GO:0050811	74004.chr7.1|74004.chr7.2|76217	chr5	37047432	37125298	+	MGI:1923321|Vega:OTTMUSG00000026769
268882	11.2512	11.6517	11.4514	10.7472	10.9138	10.8305	11.2739	11.1144	11.1942	Fbxo45	protein-coding	F-box protein 45	2610017J04Rik|AI463119|BC026799	268882	ENSMUSG00000035764	GO:0005515|GO:0005886|GO:0006974|GO:0007275|GO:0007399|GO:0014069|GO:0016020|GO:0016567|GO:0030054|GO:0042787|GO:0043161|GO:0045202|GO:0045211	14794|211949|74646	chr16	32230112	32247025	-	MGI:2447775|Vega:OTTMUSG00000025766
19290	10.8662	10.7319	10.799	9.77183	10.5853	10.1786	10.9648	11.0882	11.0265	Pura	protein-coding	purine rich element binding protein A	CAGER-1|Pur-alpha|ssCRE-BP	19290	ENSMUSG00000043991	GO:0000900|GO:0003677|GO:0003690|GO:0003691|GO:0003697|GO:0003700|GO:0005515|GO:0005634|GO:0005662|GO:0005737|GO:0006268|GO:0006351|GO:0006355|GO:0006915|GO:0007399|GO:0008134|GO:0008283|GO:0008284|GO:0017148|GO:0030154|GO:0030425|GO:0031575|GO:0032422|GO:0043025|GO:0045892|GO:0046332	19291|75029	chr18	36281162	36288244	+	MGI:103079|Vega:OTTMUSG00000033186
27407	14.7448	14.391	14.5679	13.9382	13.957	13.9476	14.335	14.3133	14.3242	Abcf2	protein-coding	ATP-binding cassette, sub-family F (GCN20), member 2	0710005O05Rik|Drr3|E430001O06	27407	ENSMUSG00000028953	GO:0000166|GO:0005524|GO:0005739|GO:0008150|GO:0016887|GO:0017111		chr5	24565341	24577467	-	MGI:1351657
13866	10.4862	10.2169	10.3516	9.88388	9.57888	9.73138	9.9807	9.83503	9.90787	Erbb2	protein-coding	v-erb-b2 erythroblastic leukemia viral oncogene homolog 2, neuro/glioblastoma derived oncogene homolog (avian)	Erbb-2|HER-2|HER2|Neu|c-erbB2|c-neu|mKIAA3023	13866	ENSMUSG00000062312	GO:0000166|GO:0001042|GO:0001934|GO:0001948|GO:0004672|GO:0004713|GO:0004714|GO:0004716|GO:0004888|GO:0005515|GO:0005524|GO:0005634|GO:0005737|GO:0005886|GO:0005902|GO:0006351|GO:0006355|GO:0006468|GO:0007165|GO:0007166|GO:0007169|GO:0007399|GO:0007422|GO:0007507|GO:0007528|GO:0008022|GO:0008045|GO:0008284|GO:0009925|GO:0010001|GO:0010008|GO:0014065|GO:0014068|GO:0016020|GO:0016021|GO:0016301|GO:…	13649|13867|13869|14083|16451|16452|16453|19229|20963|22637|51789|54721|83813	chr11	98412484	98437716	+	MGI:95410|Vega:OTTMUSG00000002711
74959	10.5147	10.4841	10.4994	9.58327	10.1761	9.87968	9.99366	10.5753	10.2845	4930500J02Rik	miscRNA	RIKEN cDNA 4930500J02 gene		74959		GO:0003674|GO:0005575|GO:0008150		chr2	104559184	104571429	+	MGI:1922209
21933	10.6403	10.3294	10.4848	9.81235	9.91848	9.86541	11.1438	10.0609	10.6023	Tnfrsf10b	protein-coding	tumor necrosis factor receptor superfamily, member 10b	DR5|KILLER|Ly98|MK|TRAILR2|TRICK2A|TRICK2B|TRICKB	21933	ENSMUSG00000022074	GO:0006915|GO:0006919|GO:0007165|GO:0008625|GO:0008656|GO:0016020|GO:0016021|GO:0042981|GO:0045569	14102|244237|79201|79202	chr14	69767472	69784411	+	MGI:1341090
68273	9.67839	10.6418	10.1601	8.89907	10.1823	9.54071	10.0774	10.3349	10.2062	Pomgnt1	protein-coding	protein O-linked mannose beta1,2-N-acetylglucosaminyltransferase	0610016I07Rik|4930467B06Rik	68273	ENSMUSG00000028700	GO:0000139|GO:0005794|GO:0006486|GO:0006493|GO:0008375|GO:0016020|GO:0016021|GO:0016740|GO:0016757|GO:0047223	17308	chr4	116150518	116159844	+	MGI:1915523|Vega:OTTMUSG00000009309
234311	8.5703	9.46559	9.01794	7.95199	8.84517	8.39858	10.803	9.27886	10.0409	Ddx60	protein-coding	DEAD (Asp-Glu-Ala-Asp) box polypeptide 60	9830118M07	234311	ENSMUSG00000037921	GO:0003690|GO:0003723|GO:0003725|GO:0003727|GO:0004386|GO:0005515|GO:0005524|GO:0005737|GO:0008152|GO:0009615|GO:0016787|GO:0051607|GO:1900245|GO:1900246	108077	chr8	61928089	62037695	+	MGI:2384570|Vega:OTTMUSG00000031511
226751	11.1542	11.1323	11.1432	10.4295	10.6189	10.5242	11.1715	11.0408	11.1061	Cdc42bpa	protein-coding	CDC42 binding protein kinase alpha	A930014J19Rik|DMPK-like	226751	ENSMUSG00000026490	GO:0000166|GO:0000226|GO:0000287|GO:0004672|GO:0004674|GO:0005083|GO:0005524|GO:0005543|GO:0005737|GO:0005911|GO:0006468|GO:0007010|GO:0007097|GO:0016301|GO:0016310|GO:0016477|GO:0016740|GO:0016772|GO:0031032|GO:0031252|GO:0031532|GO:0035556|GO:0042641|GO:0042802|GO:0046872|GO:0051056	106504|12704|13400|16798|19877|19878|217866|232533|240505|50523	chr1	179961089	180165602	+	MGI:2441841|Vega:OTTMUSG00000021765
26909	12.1014	12.4661	12.2837	11.6987	11.6329	11.6658	12.0336	12.3498	12.1917	Exo1	protein-coding	exonuclease 1	5730442G03Rik|Msa	26909	ENSMUSG00000039748	GO:0002455|GO:0003677|GO:0003824|GO:0004518|GO:0004519|GO:0004527|GO:0005634|GO:0006139|GO:0006281|GO:0006298|GO:0006310|GO:0006974|GO:0007126|GO:0008409|GO:0016446|GO:0016787|GO:0016788|GO:0035312|GO:0043566|GO:0045145|GO:0045190|GO:0046872|GO:0048256|GO:0051908		chr1	175880778	175911396	+	MGI:1349427
14635	12.047	12.2012	12.1241	11.3519	11.6605	11.5062	11.9767	11.8862	11.9314	Galk1	protein-coding	galactokinase 1	AA409894|GALK|Gk|Glk|Glk1	14635	ENSMUSG00000020766	GO:0000166|GO:0004335|GO:0005515|GO:0005524|GO:0005534|GO:0005737|GO:0006012|GO:0016301|GO:0016310|GO:0016740|GO:0019402|GO:0046835	69976	chr11	116008357	116012719	-	MGI:95730|Vega:OTTMUSG00000003691
230596	12.6497	12.6916	12.6706	11.829	12.2765	12.0528	12.4555	12.6832	12.5694	Prpf38a	protein-coding	PRP38 pre-mRNA processing factor 38 (yeast) domain containing A	2410002M20Rik	230596	ENSMUSG00000063800	GO:0003674|GO:0005575|GO:0005634|GO:0005681|GO:0006397|GO:0008150|GO:0008380	66618	chr4	108564867	108579336	-	MGI:1916962|Vega:OTTMUSG00000008232
18720	11.419	11.1949	11.307	10.7131	10.6661	10.6896	12.0492	11.6117	11.8304	Pip5k1a	protein-coding	phosphatidylinositol-4-phosphate 5-kinase, type 1 alpha	Pip5k1b|Pipk5a|Pipk5b	18720	ENSMUSG00000028126	GO:0000166|GO:0005515|GO:0005524|GO:0005634|GO:0005737|GO:0005886|GO:0008654|GO:0010761|GO:0016020|GO:0016301|GO:0016307|GO:0016308|GO:0016310|GO:0016607|GO:0016740|GO:0019900|GO:0030027|GO:0031532|GO:0032587|GO:0032863|GO:0042995|GO:0046488|GO:0046854|GO:0048041|GO:0060326|GO:0072661|GO:0097178	108083|117150|18717|18718|18719|227733	chr3	95058548	95106858	-	MGI:107929|Vega:OTTMUSG00000019671
223601	11.1325	10.8414	10.987	10.3123	10.4291	10.3707	11.3446	10.7431	11.0438	Fam49b	protein-coding	family with sequence similarity 49, member B	0910001A06Rik|AW122079	223601	ENSMUSG00000022378	GO:0003674|GO:0005929|GO:0008150	76820	chr15	63929094	64060448	-	MGI:1923520
217692	11.4876	11.3375	11.4126	10.5699	11.0239	10.7969	11.4724	11.6293	11.5509	Sipa1l1	protein-coding	signal-induced proliferation-associated 1 like 1	4931426N11Rik|AW213287|Spar|mKIAA0440	217692	ENSMUSG00000042700	GO:0005096|GO:0005622|GO:0005737|GO:0005856|GO:0005886|GO:0014069|GO:0016020|GO:0019901|GO:0030054|GO:0031532|GO:0032317|GO:0032861|GO:0043005|GO:0043025|GO:0043197|GO:0043234|GO:0045202|GO:0045211|GO:0046875|GO:0048013|GO:0048167|GO:0048814|GO:0050770|GO:0051015|GO:0051056|GO:0061001	110351|20469|244668|380711|74206|99326	chr12	82169420	82451784	+	MGI:2443679
67563	10.6426	10.1984	10.4205	9.74923	9.86061	9.80492	9.86986	10.8294	10.3496	Narfl	protein-coding	nuclear prelamin A recognition factor-like	9030612I22Rik|AI504405|PRN	67563	ENSMUSG00000002280	GO:0001666|GO:0003674|GO:0006355|GO:0016226|GO:0032364|GO:0046872|GO:0051536|GO:0051539|GO:0097361	67608	chr17	25773776	25783332	+	MGI:1914813|Vega:OTTMUSG00000033885
241694	10.8121	11.6908	11.2514	11.199	10.0728	10.6359	11.9059	11.5866	11.7462	Ralgapa2	protein-coding	Ral GTPase activating protein, alpha subunit 2 (catalytic)	A230067G21Rik|AS250|BC053994|RGC2|pp250	241694	ENSMUSG00000037110	GO:0005096|GO:0005622|GO:0005634|GO:0005737|GO:0005829|GO:0017123|GO:0032484|GO:0032859|GO:0032880|GO:0046982|GO:0051056|GO:0060178	22084|228850|56784	chr2	146241299	146512004	-	MGI:3036245|Vega:OTTMUSG00000015703
211673	13.069	13.0189	13.044	12.3715	12.4858	12.4287	12.8693	12.6633	12.7663	Arfgef1	protein-coding	ADP-ribosylation factor guanine nucleotide-exchange factor 1(brefeldin A-inhibited)	ARFGEP1|BIG1|D130059B05Rik|D730028O18Rik|P200	211673	ENSMUSG00000067851	GO:0000139|GO:0005085|GO:0005086|GO:0005634|GO:0005730|GO:0005737|GO:0005794|GO:0005802|GO:0005829|GO:0007030|GO:0010256|GO:0016192|GO:0017022|GO:0030532|GO:0030837|GO:0034237|GO:0034259|GO:0048471|GO:0090284|GO:0090303|GO:2000114	107338|19157|19158|19159|215632|232227|234353|243621|245666|50753|72318|73728|74002|99371	chr1	10137507	10232670	-	MGI:2442988|Vega:OTTMUSG00000033923
28084	11.5771	11.6514	11.6142	11.2093	10.7889	10.9991	10.9237	10.9738	10.9488	Vps25	protein-coding	vacuolar protein sorting 25 (yeast)	1110020N13Rik|AW107467|D11Wsu68e	28084	ENSMUSG00000078656	GO:0003674|GO:0005634|GO:0005737|GO:0005739|GO:0005768|GO:0006351|GO:0006355|GO:0006810|GO:0015031|GO:0016020		chr11	101246334	101259546	+	MGI:106354|Vega:OTTMUSG00000002759
98952	12.5699	12.4015	12.4857	11.6149	12.1277	11.8713	11.7497	12.128	11.9388	Fam102a	protein-coding	family with sequence similarity 102, member A	AI426465|C230093N12Rik|Eeig1	98952	ENSMUSG00000039157	GO:0003674|GO:0005575|GO:0008150	329739	chr2	32535359	32569750	+	MGI:2138935|Vega:OTTMUSG00000011990
56524	12.1658	11.6892	11.9275	11.3464	11.28	11.3132	11.1414	11.698	11.4197	Mpp6	protein-coding	membrane protein, palmitoylated 6 (MAGUK p55 subfamily member 6)	P55t|Pals2	56524	ENSMUSG00000038388	GO:0004385|GO:0005515|GO:0005886|GO:0016020|GO:0016021|GO:0030165|GO:0046939	12361|13383|13384|13385|17524|227157|23859|50997|53310|56217|75739	chr6	50110241	50198598	+	MGI:1927340|Vega:OTTMUSG00000035974
58220	12.5785	12.3437	12.4611	11.8432	11.8509	11.8471	12.5403	12.4616	12.5009	Pard6b	protein-coding	par-6 (partitioning defective 6) homolog beta (C. elegans)	AV025615|Par6b	58220	ENSMUSG00000044641	GO:0005515|GO:0005634|GO:0005737|GO:0005886|GO:0005923|GO:0005938|GO:0006461|GO:0007049|GO:0016020|GO:0030054|GO:0043234|GO:0045177|GO:0051301	56513|93737	chr2	168081004	168101203	+	MGI:2135605|Vega:OTTMUSG00000016053
626055	11.3172	10.785	11.0511	10.8556	10.0186	10.4371	10.6601	11.585	11.1226	Gm15645	miscRNA	predicted gene 15645	EG626055|OTTMUSG00000024782	626055				chr7	105762741	105863650	+	MGI:3783089
83815	9.74579	9.16712	9.45646	8.02393	9.66231	8.84312	10.5728	10.133	10.3529	Cenpq	protein-coding	centromere protein Q	2610528M18Rik	83815	ENSMUSG00000023919	GO:0000775|GO:0005634|GO:0005694		chr17	40923055	40934551	-	MGI:1933744|Vega:OTTMUSG00000033029
70799	12.3922	12.6516	12.5219	11.7529	12.0657	11.9093	12.7893	12.5873	12.6883	Cep192	protein-coding	centrosomal protein 192	4631422C13Rik|D430014P18Rik	70799	ENSMUSG00000024542	GO:0000242|GO:0005737|GO:0005813|GO:0005814|GO:0007020|GO:0007094|GO:0010923|GO:0019902|GO:0046599|GO:0046605|GO:0051225|GO:0051298|GO:0070201		chr18	67800107	67885170	+	MGI:1918049
20788	10.1968	10.3377	10.2672	9.29462	10.0152	9.65489	9.04911	9.88773	9.46842	Srebf2	protein-coding	sterol regulatory element binding factor 2	AI608257|SREBP-2|SREBP2|SREBP2gc|bHLHd2|lop13|nuc	20788	ENSMUSG00000022463	GO:0000122|GO:0000978|GO:0003677|GO:0003682|GO:0003700|GO:0005515|GO:0005634|GO:0005737|GO:0005783|GO:0005794|GO:0006351|GO:0006355|GO:0006629|GO:0008022|GO:0008202|GO:0008203|GO:0009725|GO:0010886|GO:0016020|GO:0016021|GO:0030425|GO:0031410|GO:0032937|GO:0043231|GO:0043565|GO:0045893|GO:0045944|GO:0046983|GO:0070888|GO:0072368|GO:0090370|GO:2000188	20787	chr15	82147269	82205126	+	MGI:107585
74374	10.1346	10.3353	10.2349	9.88115	9.36438	9.62276	9.52421	9.89409	9.70915	Clec16a	protein-coding	C-type lectin domain family 16, member A	4932416N17Rik|mKIAA0350	74374	ENSMUSG00000068663	GO:0003674|GO:0005575|GO:0008150		chr16	10545339	10744878	+	MGI:1921624|Vega:OTTMUSG00000023673
57896	11.7387	10.9212	11.33	10.9113	10.5264	10.7189	10.7963	11.1837	10.99	Krcc1	protein-coding	lysine-rich coiled-coil 1	AA792894	57896	ENSMUSG00000053012	GO:0003674|GO:0005575|GO:0008150	215693|22401|26919|320158	chr6	71271688	71285319	+	MGI:1889377
68877	10.2863	10.9574	10.6218	9.8003	10.2214	10.0108	10.6901	10.4389	10.5645	Maf1	protein-coding	MAF1 homolog (S. cerevisiae)	1110068E11Rik|AU042856	68877	ENSMUSG00000022553	GO:0001030|GO:0001031|GO:0001032|GO:0005622|GO:0005634|GO:0005737|GO:0005829|GO:0005886|GO:0006351|GO:0006355|GO:0016480|GO:0030424|GO:0030425|GO:0060077		chr15	76351294	76354378	+	MGI:1916127|Vega:OTTMUSG00000034711
56703	10.1652	10.6594	10.4123	9.85759	9.74555	9.80157	9.73978	10.5438	10.1418	Pigo	protein-coding	phosphatidylinositol glycan anchor biosynthesis, class O	mFLJ00350	56703	ENSMUSG00000028454	GO:0005515|GO:0005575|GO:0008152|GO:0016780		chr4	43017638	43025799	-	MGI:1861452|Vega:OTTMUSG00000006691
243983	10.9944	10.125	10.5597	9.53732	10.3606	9.94898	9.94868	10.219	10.0838	Zdhhc13	protein-coding	zinc finger, DHHC domain containing 13	2410004E01Rik|C530010M18|HIP3RP|Hip14l|kojak|skc4	243983	ENSMUSG00000030471	GO:0000139|GO:0004871|GO:0005794|GO:0006810|GO:0006811|GO:0007165|GO:0008152|GO:0008270|GO:0015095|GO:0015693|GO:0016020|GO:0016021|GO:0016409|GO:0016740|GO:0016746|GO:0030660|GO:0031410|GO:0034220|GO:0043123|GO:0043231|GO:0046872	320150	chr7	48789003	48827437	+	MGI:1919227|Vega:OTTMUSG00000030356
100169	10.198	10.4917	10.3448	10.1664	9.30201	9.73418	9.24127	10.2279	9.73458	Phactr4	protein-coding	phosphatase and actin regulator 4	3110001B12Rik|AI527228|AW495572|C330013F19Rik|N28169|mKIAA4120	100169	ENSMUSG00000066043	GO:0001755|GO:0001843|GO:0003779|GO:0004864|GO:0005622|GO:0005737|GO:0007266|GO:0007275|GO:0007399|GO:0008157|GO:0030027|GO:0030036|GO:0042995|GO:0043085|GO:0043086|GO:0048484|GO:0051726|GO:0061386|GO:0071862|GO:2001045	215789|218194|74189	chr4	132355925	132422446	-	MGI:2140327|Vega:OTTMUSG00000009635
101056115	10.2962	10.6103	10.4532	10.2377	9.44762	9.84267	10.6001	10.8845	10.7423	LOC101056115	pseudo	zinc finger protein 120-like		101056115				chr7	42693739	42714486	-
235504	10.7977	10.9678	10.8827	9.9925	10.552	10.2723	10.9158	10.6262	10.771	Slc17a5	protein-coding	solute carrier family 17 (anion/sugar transporter), member 5	4631416G20Rik|4732491M05|AST|ISSD|NSD|SD|SIALIN|SIASD|SLD	235504	ENSMUSG00000049624	GO:0005764|GO:0005765|GO:0005886|GO:0006810|GO:0015136|GO:0015293|GO:0015739|GO:0016020|GO:0016021|GO:0016023|GO:0055085	105355|140919|20504|216227|218103|228993|319848|72961	chr9	78536509	78588027	-	MGI:1924105|Vega:OTTMUSG00000030755
74360	10.8366	11.072	10.9543	10.2073	10.4809	10.3441	11.4009	10.7805	11.0907	Cep57	protein-coding	centrosomal protein 57	3110002L15Rik|4921510P06Rik|4931428M20Rik|AI467480|Tsp57|mKIAA0092	74360	ENSMUSG00000031922	GO:0000060|GO:0005515|GO:0005634|GO:0005737|GO:0005794|GO:0005813|GO:0005856|GO:0005874|GO:0008017|GO:0008543|GO:0015630|GO:0017134|GO:0034453|GO:0042802|GO:0042803|GO:0043015|GO:0051260	103268	chr9	13807788	13827107	-	MGI:1915551|Vega:OTTMUSG00000033418
17215	13.846	14.2362	14.0411	13.4889	13.3734	13.4312	13.3367	13.4202	13.3784	Mcm3	protein-coding	minichromosome maintenance deficient 3 (S. cerevisiae)	AL033361|C80350|Mcmd|P1|p1.m	17215	ENSMUSG00000041859	GO:0000166|GO:0003677|GO:0004386|GO:0005524|GO:0005634|GO:0005737|GO:0005813|GO:0006260|GO:0006270|GO:0007049|GO:0016787|GO:0017111|GO:0042555|GO:0043231|GO:0048471		chr1	20803014	20820213	-	MGI:101845
103784	10.7578	10.7769	10.7673	10.4071	9.90901	10.1581	10.3374	10.7523	10.5449	Wdr92	protein-coding	WD repeat domain 92	AI553587|HZGJ	103784	ENSMUSG00000078970	GO:0005575|GO:0006915|GO:0034968|GO:0035064	19058|19059|234421|23991|56398|56506|57816|69301|70261|73259	chr11	17211893	17235200	+	MGI:2144224|Vega:OTTMUSG00000005194
329015	12.9878	13.2812	13.1345	12.3057	12.7459	12.5258	13.0513	13.2354	13.1433	Atg2a	protein-coding	autophagy related 2A	1810013C15Rik|A830054M12|BC023754|mKIAA0404	329015	ENSMUSG00000024773	GO:0003674|GO:0005575|GO:0008150	76559	chr19	6241668	6262304	+	MGI:1916291|Vega:OTTMUSG00000018614
223642	10.6097	11.277	10.9434	10.4501	10.2194	10.3347	10.8986	10.7996	10.8491	Zc3h3	protein-coding	zinc finger CCCH type containing 3	BC049953|Kiaa0150|Smicl|Zc3hdc3	223642	ENSMUSG00000075600	GO:0003674|GO:0003676|GO:0005634|GO:0006378|GO:0008270|GO:0010793|GO:0016973|GO:0046872	52670|54188	chr15	75754447	75841908	-	MGI:2663721
101055920	8.82464	9.97556	9.4001	9.04999	8.53325	8.79162	10.9539	10.4504	10.7021	LOC101055920	pseudo	zinc finger protein 709-like		101055920				chr12	19866062	19882763	-
52076	11.4634	11.3149	11.3892	10.7446	10.8181	10.7814	11.8341	11.2215	11.5278	Tmem38b	protein-coding	transmembrane protein 38B	1600017F22Rik|AA437809|AV051057|D4Ertd89e|TRIC-B|mg33b	52076	ENSMUSG00000028420	GO:0005216|GO:0005261|GO:0005267|GO:0005783|GO:0006810|GO:0006811|GO:0006813|GO:0015672|GO:0016020|GO:0016021|GO:0071805	74166	chr4	53826045	53862018	+	MGI:1098718|Vega:OTTMUSG00000007005
319876	10.294	10.5398	10.4169	9.51984	10.1002	9.81004	10.6425	10.8915	10.767	Cobll1	protein-coding	Cobl-like 1	1810047P18Rik|Coblr1|D430044D16Rik	319876	ENSMUSG00000034903	GO:0003674|GO:0005575|GO:0008150	12808	chr2	65088339	65239403	-	MGI:2442894|Vega:OTTMUSG00000012883
18647	10.2166	8.65077	9.43368	9.04677	8.60802	8.82739	10.3912	10.2626	10.3269	Cdk14	protein-coding	cyclin-dependent kinase 14	Pftk1|mKIAA0834	18647	ENSMUSG00000028926	GO:0000086|GO:0000166|GO:0000308|GO:0004672|GO:0004674|GO:0004693|GO:0005524|GO:0005634|GO:0005737|GO:0005829|GO:0005886|GO:0006468|GO:0007049|GO:0016020|GO:0016055|GO:0016301|GO:0016310|GO:0016740|GO:0016772|GO:0030332|GO:0051301|GO:0060828	12534|12566|12567|12568|18555|18557|237459|271697	chr5	4803385	5380251	-	MGI:894318|Vega:OTTMUSG00000023486
11669	11.0581	11.0602	11.0592	10.3629	10.5442	10.4536	10.3608	10.7057	10.5333	Aldh2	protein-coding	aldehyde dehydrogenase 2, mitochondrial	Ahd-5|Ahd5	11669	ENSMUSG00000029455	GO:0004029|GO:0005739|GO:0008152|GO:0016491|GO:0016620|GO:0042802|GO:0055114	107747|110695|11668|19378|216188|237320|26358|56752|56847|69748|72535	chr5	121567677	121593824	-	MGI:99600|Vega:OTTMUSG00000023440
12807	9.87805	10.3028	10.0904	8.91605	10.054	9.48501	9.25175	11.0687	10.1602	Hps3	protein-coding	Hermansky-Pudlak syndrome 3 homolog (human)	coa	12807	ENSMUSG00000027615	GO:0005737|GO:0006996|GO:0043473		chr3	19995945	20035310	-	MGI:2153839|Vega:OTTMUSG00000023502
211945	12.3685	11.634	12.0012	11.4797	11.3122	11.3959	11.4781	11.2251	11.3516	Plekhh1	protein-coding	pleckstrin homology domain containing, family H (with MyTH4 domain) member 1	AV308913|C77772|D630024D12Rik|mKIAA1200	211945	ENSMUSG00000060716	GO:0003674|GO:0005543|GO:0005856|GO:0008150	213556|217198	chr12	79029163	79114381	+	MGI:2144989
65102	11.0228	11.1428	11.0828	10.3089	10.6471	10.478	10.1561	11.2845	10.7203	Nif3l1	protein-coding	Ngg1 interacting factor 3-like 1 (S. pombe)	1110030G24Rik	65102	ENSMUSG00000026036	GO:0005737|GO:0005739|GO:0008134|GO:0045893		chr1	58445267	58481816	+	MGI:1929485|Vega:OTTMUSG00000021967
16480	11.0152	11.4207	11.218	9.98908	11.2375	10.6133	10.4946	10.7928	10.6437	Jup	protein-coding	junction plakoglobin	D930025P04Rik|PG	16480	ENSMUSG00000001552	GO:0000902|GO:0002159|GO:0003136|GO:0003181|GO:0003308|GO:0003713|GO:0005198|GO:0005515|GO:0005634|GO:0005737|GO:0005829|GO:0005856|GO:0005882|GO:0005886|GO:0005911|GO:0005913|GO:0005915|GO:0005916|GO:0007016|GO:0007155|GO:0007369|GO:0007398|GO:0007399|GO:0009898|GO:0015629|GO:0016020|GO:0016323|GO:0016327|GO:0016328|GO:0016331|GO:0016337|GO:0016342|GO:0016477|GO:0019901|GO:0019903|GO:0030018|GO:…	12387|70882|74934	chr11	100368856	100397790	-	MGI:96650|Vega:OTTMUSG00000006276
231086	12.0808	12.0504	12.0656	11.5315	11.3913	11.4614	11.6161	11.9985	11.8073	Hadhb	protein-coding	hydroxyacyl-Coenzyme A dehydrogenase/3-ketoacyl-Coenzyme A thiolase/enoyl-Coenzyme A hydratase (trifunctional protein), beta subunit	4930479F15Rik|Mtpb	231086	ENSMUSG00000059447	GO:0000062|GO:0003824|GO:0003857|GO:0003988|GO:0004300|GO:0005739|GO:0005741|GO:0005743|GO:0005783|GO:0006629|GO:0006631|GO:0006635|GO:0008152|GO:0016507|GO:0016508|GO:0016509|GO:0016740|GO:0016746|GO:0016747|GO:0032403|GO:0042645|GO:0051287|GO:0055114	113868|235674	chr5	30155289	30184583	+	MGI:2136381|Vega:OTTMUSG00000024744
319192	10.6109	10.2482	10.4295	9.80913	9.84239	9.82576	10.3638	10.6131	10.4885	Hist2h2aa2	protein-coding	histone cluster 2, H2aa2	H2a-614	319192	ENSMUSG00000064220	GO:0003674|GO:0005575|GO:0008150	15267|15270|232440|319162|319164|319165|319166|319167|319168|319169|319170|319171|319172|319173|319176|319191|621893|665433	chr3	96239716	96240293	-	MGI:2448283|Vega:OTTMUSG00000042072
140486	13.4563	13.1651	13.3107	12.4677	12.9466	12.7072	12.8858	13.1938	13.0398	Igf2bp1	protein-coding	insulin-like growth factor 2 mRNA binding protein 1	AL024068|AW549074|CRD-BP|Crdbp|D030026A21Rik|D11Moh40e|D11Moh45|IMP-1|Neilsen|Zbp1	140486	ENSMUSG00000013415	GO:0000166|GO:0003676|GO:0003723|GO:0003729|GO:0003730|GO:0005634|GO:0005737|GO:0005886|GO:0006403|GO:0006417|GO:0010494|GO:0010610|GO:0017148|GO:0030425|GO:0030529|GO:0043231|GO:0045182|GO:0048027|GO:0070934|GO:0070937	140488|319765	chr11	95957164	96005944	-	MGI:1890357|Vega:OTTMUSG00000001937
622117	9.67876	10.4347	10.0567	9.86087	9.04653	9.4537	10.2002	10.4528	10.3265	Triml2	protein-coding	tripartite motif family-like 2	EG622117|Tu4	622117	ENSMUSG00000091490	GO:0003674|GO:0005575|GO:0032526|GO:0042221	192658|215919|54483	chr8	43180541	43193884	+	MGI:3642989
12412	11.7995	12.5344	12.167	11.3563	11.7717	11.564	12.1123	12.0871	12.0997	Cbx1	protein-coding	chromobox 1	Cbx|Cbx-rs2|E430007M08Rik|HP1B|M31|MOD1	12412	ENSMUSG00000018666	GO:0000775|GO:0000785|GO:0001939|GO:0001940|GO:0005515|GO:0005634|GO:0005721|GO:0005819|GO:0010369|GO:0019899|GO:0042802|GO:0045892	12417|12419|75339	chr11	96789136	96808640	+	MGI:105369|Vega:OTTMUSG00000001636
71409	12.9015	12.4736	12.6875	12.2318	11.939	12.0854	12.5794	12.4438	12.5116	Fmnl2	protein-coding	formin-like 2	5430425K04Rik|Man	71409	ENSMUSG00000036053	GO:0003779|GO:0005575|GO:0005737|GO:0007010|GO:0016043|GO:0017048|GO:0022604|GO:0030036|GO:0030866	13367|14260|170935|208846|22379|229474|54004|54418|56419|57778|70435|76441	chr2	52857868	53134202	+	MGI:1918659|Vega:OTTMUSG00000012431
231999	11.0718	11.3133	11.1925	10.6543	10.5277	10.591	10.8827	10.8894	10.8861	Plekha8	protein-coding	pleckstrin homology domain containing, family A (phosphoinositide binding specific) member 8	6330400G01|AA517676|BC052360|Fapp-2|Fapp2	231999	ENSMUSG00000005225	GO:0005543|GO:0005737|GO:0005802|GO:0006810|GO:0006869|GO:0015031|GO:0017089|GO:0035621|GO:0046836|GO:0051861|GO:0070273|GO:0097001	68018|83435	chr6	54595111	54645822	+	MGI:2681164|Vega:OTTMUSG00000026986
12812	11.0874	11.7998	11.4436	11.018	10.6665	10.8422	11.7036	11.2154	11.4595	Coil	protein-coding	coilin	C79982|Cln80|p80|p80-coilin	12812	ENSMUSG00000033983	GO:0001674|GO:0005515|GO:0005634|GO:0005654|GO:0005730|GO:0008022|GO:0015030|GO:0015036|GO:0042802|GO:0055114		chr11	88973864	88991613	+	MGI:104842|Vega:OTTMUSG00000001302
71817	10.2418	10.3446	10.2932	9.03722	10.3467	9.69196	9.91757	10.9324	10.425	Tmem50a	protein-coding	transmembrane protein 50A	3200001F09Rik|CAM|Smp1	71817	ENSMUSG00000028822	GO:0005737|GO:0005783|GO:0016020|GO:0016021	77975	chr4	134897849	134914916	-	MGI:1919067|Vega:OTTMUSG00000011093
97998	12.7659	12.9489	12.8574	12.3652	12.1484	12.2568	11.9299	12.1266	12.0283	Deptor	protein-coding	DEP domain containing MTOR-interacting protein	4731402B04Rik|9130412E02Rik|D15Ertd336e|D15Ertd597e|Depdc6|Depdc6-001|Depdc6-002|R75183|mKIAA4200	97998	ENSMUSG00000022419	GO:0005622|GO:0006469|GO:0032007|GO:0035556|GO:0042981|GO:0045792		chr15	55112428	55259270	+	MGI:2146322|Vega:OTTMUSG00000024429
70237	10.4245	11.0186	10.7216	10.2067	10.0358	10.1212	9.74022	10.2621	10.0012	Bhlhb9	protein-coding	basic helix-loop-helix domain containing, class B9	2700087I09Rik	70237	ENSMUSG00000072964	GO:0003674|GO:0005575|GO:0005634|GO:0005737|GO:0008150	245607|278097|494468|67211|67298|67416|71703|78248	chrX	135840393	135891081	+	MGI:1917487|Vega:OTTMUSG00000018769
83397	13.9642	13.9782	13.9712	13.1492	13.5926	13.3709	13.8381	14.0803	13.9592	Akap12	protein-coding	A kinase (PRKA) anchor protein (gravin) 12	AI317366|SSeCKS|Srcs5|Tsga12	83397	ENSMUSG00000038587	GO:0005737|GO:0005856|GO:0005886|GO:0006605|GO:0007165|GO:0008179|GO:0010739|GO:0016301|GO:0016310|GO:0030159|GO:0030819	17754|17755|270058	chr10	4266329	4359471	+	MGI:1932576
224020	11.7633	11.2654	11.5144	10.4468	11.3829	10.9149	11.7175	11.6928	11.7052	Pi4ka	protein-coding	phosphatidylinositol 4-kinase, catalytic, alpha polypeptide	Pik4ca	224020	ENSMUSG00000041720	GO:0004430|GO:0016301|GO:0016310|GO:0016740|GO:0030660		chr16	17280351	17406314	-	MGI:2448506|Vega:OTTMUSG00000032611
227644	11.1053	10.9689	11.0371	10.7824	10.0951	10.4387	10.9395	10.5404	10.7399	Snapc4	protein-coding	small nuclear RNA activating complex, polypeptide 4	5730436L13Rik	227644	ENSMUSG00000036281	GO:0003677|GO:0003682|GO:0005634|GO:0006351|GO:0006355|GO:0019185|GO:0042795|GO:0042796	17863|17864|17865	chr2	26362765	26380653	-	MGI:2443935|Vega:OTTMUSG00000012774
12850	10.9718	10.427	10.6994	10.1075	10.0978	10.1027	10.6575	9.98207	10.3198	Coq7	protein-coding	demethyl-Q 7	clk-1	12850	ENSMUSG00000030652	GO:0001306|GO:0001701|GO:0001841|GO:0005634|GO:0005739|GO:0005743|GO:0006744|GO:0006979|GO:0008340|GO:0016020|GO:0016491|GO:0022008|GO:0022904|GO:0034599|GO:0042775|GO:0046872|GO:0046914|GO:0055114|GO:0070584		chr7	118525062	118533313	-	MGI:107207|Vega:OTTMUSG00000025111
99377	15.0468	15.0717	15.0593	14.5359	14.3909	14.4634	14.8965	15.0398	14.9682	Sall4	protein-coding	sal-like 4 (Drosophila)	5730441M18Rik|AA407717|AL022809|AW536104|C330011P20Rik|C78083|C78563|Tex20	99377	ENSMUSG00000027547	GO:0000122|GO:0000792|GO:0001701|GO:0001833|GO:0001843|GO:0003281|GO:0003676|GO:0003677|GO:0005515|GO:0005622|GO:0005634|GO:0005667|GO:0006351|GO:0006355|GO:0007507|GO:0008270|GO:0009888|GO:0019827|GO:0021915|GO:0030326|GO:0043234|GO:0045944|GO:0046872	20689|329002|50524|58198	chr2	168748332	168767201	-	MGI:2139360|Vega:OTTMUSG00000016116
217588	9.68752	10.088	9.88775	9.19144	9.39311	9.29227	10.1055	10.1647	10.1351	Mbip	protein-coding	MAP3K12 binding inhibitory protein 1	4933408E06Rik	217588	ENSMUSG00000021028	GO:0005515|GO:0005634|GO:0005671|GO:0005730|GO:0005737|GO:0042802|GO:0043966		chr12	56328307	56345894	-	MGI:1918320
66646	11.6576	11.5724	11.615	11.0417	10.9977	11.0197	12.0648	12.0597	12.0622	Rpe	protein-coding	ribulose-5-phosphate-3-epimerase	2810429B02Rik|5730518J08Rik	66646	ENSMUSG00000026005	GO:0003824|GO:0004750|GO:0005975|GO:0006098|GO:0008152|GO:0009052|GO:0016853|GO:0016857|GO:0030246|GO:0042802|GO:0042803|GO:0043231|GO:0046872|GO:0048029		chr1	66700884	66719805	+	MGI:1913896|Vega:OTTMUSG00000021851
76815	16.8173	16.7451	16.7812	16.1517	16.2218	16.1867	16.4697	16.6382	16.5539	Calcoco2	protein-coding	calcium binding and coiled-coil domain 2	2410154J16Rik|C77254|Ndp52|Ndp52l1	76815	ENSMUSG00000006056	GO:0005634|GO:0005737|GO:0005794|GO:0005856|GO:0016605|GO:0034341|GO:0042803|GO:0043231|GO:0048471	52440|67488	chr11	96099326	96111962	-	MGI:1343177|Vega:OTTMUSG00000001956
72068	13.3819	13.3092	13.3456	12.8271	12.6777	12.7524	13.0521	13.0165	13.0343	Cnot2	protein-coding	CCR4-NOT transcription complex, subunit 2	2600016M12Rik|2810470K03Rik|AA537049|AA959607|AW557563|C79650	72068	ENSMUSG00000020166	GO:0003674|GO:0005575|GO:0005634|GO:0005737|GO:0006351|GO:0006355|GO:0008150		chr10	116485161	116581511	-	MGI:1919318|Vega:OTTMUSG00000035217
16784	14.2186	14.2693	14.2439	13.7374	13.5648	13.6511	14.4973	14.4533	14.4753	Lamp2	protein-coding	lysosomal-associated membrane protein 2	CD107b|Lamp-2|Lamp-2a|Lamp-2b|Lamp-2c|Mac3	16784	ENSMUSG00000016534	GO:0005764|GO:0005765|GO:0005768|GO:0005770|GO:0005886|GO:0016020|GO:0016021|GO:0030670|GO:0031088|GO:0031902	12514|16783|239739	chrX	38401361	38456455	-	MGI:96748|Vega:OTTMUSG00000017230
52443	11.2768	10.9281	11.1025	10.5436	10.4757	10.5097	10.1175	11.139	10.6282	Mrpl48	protein-coding	mitochondrial ribosomal protein L48	1810030E20Rik|2610028L11Rik|CGI-118|D4Ertd786e	52443	ENSMUSG00000030706	GO:0003674|GO:0003735|GO:0005622|GO:0005739|GO:0005761|GO:0005840|GO:0006412|GO:0008150|GO:0030529		chr7	100549117	100607996	-	MGI:1289321|Vega:OTTMUSG00000025231
105239	12.6064	12.2001	12.4032	11.6262	11.9952	11.8107	12.7247	12.3812	12.5529	Rnf44	protein-coding	ring finger protein 44	AI854545|mKIAA1100	105239	ENSMUSG00000034928	GO:0003674|GO:0005575|GO:0008150|GO:0008270|GO:0046872	19820|225743|29864|73469|74132|93836	chr13	54679399	54693960	-	MGI:2145310|Vega:OTTMUSG00000032674
67005	11.0866	10.1315	10.6091	9.9736	10.0604	10.017	10.2415	9.76089	10.0012	Polr3k	protein-coding	polymerase (RNA) III (DNA directed) polypeptide K	12.3kDa|1500004O14Rik|AI196849|AU014893|C11|RPC10|RPC11	67005	ENSMUSG00000038628	GO:0003676|GO:0003677|GO:0003899|GO:0005634|GO:0006351|GO:0008270|GO:0009615|GO:0045087|GO:0046872		chr2	181864360	181870826	+	MGI:1914255|Vega:OTTMUSG00000016835
117599	11.513	11.9975	11.7553	11.0348	11.2922	11.1635	11.0205	11.636	11.3282	Helb	protein-coding	helicase (DNA) B	AI447783|D10Ertd664e	117599	ENSMUSG00000020228	GO:0000166|GO:0004003|GO:0004386|GO:0005524|GO:0005575|GO:0006200|GO:0006260|GO:0006261|GO:0006269|GO:0016787|GO:0017116|GO:0043141		chr10	120083608	120112965	-	MGI:2152895|Vega:OTTMUSG00000033558
67155	11.7936	11.4921	11.6428	10.8811	11.2242	11.0527	11.6041	11.7697	11.6869	Smarca2	protein-coding	SWI/SNF related, matrix associated, actin dependent regulator of chromatin, subfamily a, member 2	2610209L14Rik|SNF2alpha|Snf2l2|brahma|brm	67155	ENSMUSG00000024921	GO:0000166|GO:0000790|GO:0001105|GO:0003676|GO:0003677|GO:0004386|GO:0005515|GO:0005524|GO:0005634|GO:0006325|GO:0006334|GO:0006351|GO:0006355|GO:0007399|GO:0008285|GO:0016514|GO:0016787|GO:0016817|GO:0016818|GO:0030308|GO:0035887|GO:0043231|GO:0044212|GO:0045111|GO:0045892|GO:0045893|GO:0071564|GO:0071565|GO:0071778	20586	chr19	26605160	26778321	+	MGI:99603|Vega:OTTMUSG00000040069
330173	9.99756	10.1105	10.054	9.57321	9.35492	9.46407	10.6636	9.77333	10.2185	2610524H06Rik	protein-coding	RIKEN cDNA 2610524H06 gene		330173	ENSMUSG00000092486	GO:0003674|GO:0005575|GO:0008150		chr5	114821937	114823468	-	MGI:2447819|Vega:OTTMUSG00000037629
229227	12.3259	11.735	12.0304	11.3579	11.5233	11.4406	12.004	11.6934	11.8487	4932438A13Rik	protein-coding	RIKEN cDNA 4932438A13 gene	4732443H21|B830039D19Rik|D630029K19Rik|FSA|Kiaa1109|RP23-243E17.1|Tweek	229227	ENSMUSG00000037270	GO:0001558|GO:0003674|GO:0005634|GO:0005739|GO:0006629|GO:0007283|GO:0009235|GO:0016020|GO:0016021|GO:0019915|GO:0045444|GO:0051647|GO:0060612		chr3	36863106	37053033	+	MGI:2444631|Vega:OTTMUSG00000006539
67207	10.4568	10.348	10.4024	9.83386	9.79157	9.81271	10.3707	9.34304	9.85687	Lsm1	protein-coding	LSM1 homolog, U6 small nuclear RNA associated (S. cerevisiae)	2810025O06Rik|CASM	67207	ENSMUSG00000037296	GO:0003674|GO:0003723|GO:0005634|GO:0005737|GO:0006397|GO:0008380|GO:0030529|GO:0071044	76522	chr8	25785591	25803975	+	MGI:1914457
245527	10.9399	11.5694	11.2546	10.6832	10.6471	10.6652	12.8931	12.6545	12.7738	Eda2r	protein-coding	ectodysplasin A2 receptor	9430060M22Rik|TNFRSF27|Xedar	245527	ENSMUSG00000034457	GO:0004872|GO:0005575|GO:0005887|GO:0007275|GO:0012501|GO:0016020|GO:0016021|GO:0030154|GO:0046330|GO:0051092	13608|29820	chrX	97333841	97377209	-	MGI:2442860|Vega:OTTMUSG00000018046
68979	13.8018	13.7002	13.751	13.3179	13.0056	13.1617	13.6462	13.5115	13.5788	Nol11	protein-coding	nucleolar protein 11	1500002M01Rik|AU015220|AU019874	68979	ENSMUSG00000018433	GO:0003674|GO:0005634|GO:0005730|GO:0008150		chr11	107166346	107189381	-	MGI:1916229|Vega:OTTMUSG00000003633
170755	13.4818	13.6473	13.5646	13.0083	12.9429	12.9756	12.9582	13.2549	13.1066	Sgk3	protein-coding	serum/glucocorticoid regulated kinase 3	2510015P22Rik|A330005P07Rik|Cisk|fy|fz	170755	ENSMUSG00000025915	GO:0000166|GO:0004672|GO:0004674|GO:0005524|GO:0005768|GO:0006468|GO:0007154|GO:0016023|GO:0016301|GO:0016310|GO:0016740|GO:0016772|GO:0031410|GO:0035091	110651|11651|11652|20111|20112|20393|23797|27219|56613|58988|67071|72508|73086	chr1	9798130	9902568	+	MGI:2182368
53598	10.4479	10.9056	10.6768	10.4727	9.70379	10.0882	10.2355	10.4646	10.3501	Dctn3	protein-coding	dynactin 3	p24	53598	ENSMUSG00000028447	GO:0000775|GO:0000776|GO:0000910|GO:0003674|GO:0005694|GO:0005737|GO:0005813|GO:0005856|GO:0005869|GO:0005875|GO:0007017|GO:0007049|GO:0007067|GO:0048471|GO:0051301		chr4	41714798	41723163	-	MGI:1859251|Vega:OTTMUSG00000006679
19164	12.5674	12.4398	12.5036	12.0347	11.7957	11.9152	11.6216	11.8682	11.7449	Psen1	protein-coding	presenilin 1	Ad3h|PS-1|PS1|S182	19164	ENSMUSG00000019969	GO:0000045|GO:0000122|GO:0000186|GO:0000776|GO:0001568|GO:0001708|GO:0001756|GO:0001764|GO:0001921|GO:0001933|GO:0001934|GO:0001947|GO:0002244|GO:0002286|GO:0002573|GO:0004175|GO:0004190|GO:0005262|GO:0005515|GO:0005622|GO:0005634|GO:0005640|GO:0005739|GO:0005743|GO:0005765|GO:0005783|GO:0005790|GO:0005791|GO:0005794|GO:0005813|GO:0005886|GO:0005887|GO:0005938|GO:0006469|GO:0006486|GO:0006508|GO:…	19165	chr12	83688203	83735199	+	MGI:1202717
67333	13.051	13.119	13.085	12.5762	12.4182	12.4972	13.1524	12.9105	13.0315	Stk35	protein-coding	serine/threonine kinase 35	1700054C12Rik|CLIK1|Stk35l1	67333	ENSMUSG00000037885	GO:0000166|GO:0004672|GO:0004674|GO:0005524|GO:0005575|GO:0005634|GO:0005737|GO:0006468|GO:0016301|GO:0016310|GO:0016740|GO:0016772	117229|22241|230809|269209|29869|71742	chr2	129800517	129832285	+	MGI:1914583|Vega:OTTMUSG00000015500
19730	10.3212	11.3849	10.8531	10.1357	10.3973	10.2665	11.0637	10.8869	10.9753	Ralgds	protein-coding	ral guanine nucleotide dissociation stimulator	Gnds|Rgds|mKIAA1308	19730	ENSMUSG00000026821	GO:0005083|GO:0005085|GO:0005515|GO:0005622|GO:0007165|GO:0007264|GO:0051056	107746|19417|19418.chr13.1|19418.chr13.2|19731|19732|20662|20663|241308|71746|78255	chr2	28513167	28553082	+	MGI:107485|Vega:OTTMUSG00000011643
14609	15.5998	15.328	15.4639	14.8614	14.8934	14.8774	15.2045	15.0798	15.1422	Gja1	protein-coding	gap junction protein, alpha 1	AU042049|AW546267|Cnx43|Cx43|Cx43alpha1|Gja-1|Npm1|connexin43	14609	ENSMUSG00000050953	GO:0001649|GO:0001701|GO:0001764|GO:0001947|GO:0002070|GO:0002088|GO:0003294|GO:0003347|GO:0004871|GO:0005102|GO:0005243|GO:0005515|GO:0005737|GO:0005741|GO:0005764|GO:0005768|GO:0005769|GO:0005770|GO:0005771|GO:0005794|GO:0005829|GO:0005882|GO:0005886|GO:0005911|GO:0005916|GO:0005921|GO:0005922|GO:0006915|GO:0007154|GO:0007165|GO:0007267|GO:0007507|GO:0007512|GO:0008016|GO:0008285|GO:0009268|GO:…	118454|14610|14611|14612|14613|14615|14616|14617|14618|14619|14620|14621|14622|14623|353155|414089	chr10	56377273	56390419	+	MGI:95713
216233	10.2159	10.7844	10.5002	9.65972	10.1687	9.91423	10.6465	10.3213	10.4839	Socs2	protein-coding	suppressor of cytokine signaling 2	8030460M17|AI527257|AW108012|CIS2|Cish2|D130043N08Rik|JAB|SOCS-2|SSI-2|hg	216233	ENSMUSG00000020027	GO:0005131|GO:0005159|GO:0007595|GO:0009968|GO:0032355|GO:0032870|GO:0035556|GO:0040008|GO:0040014|GO:0040015|GO:0045666|GO:0046426|GO:0060396|GO:0060749	12700|12702|12703|192157|54607|56468|67296	chr10	95385362	95416857	-	MGI:1201787|Vega:OTTMUSG00000028424
56380	10.5916	11.6155	11.1035	10.6367	10.3991	10.5179	9.95414	10.2937	10.1239	Arid3b	protein-coding	AT rich interactive domain 3B (BRIGHT-like)	Bdp|Dri2	56380	ENSMUSG00000004661	GO:0003677|GO:0005622|GO:0005634|GO:0006351|GO:0006355|GO:0007275	13496|239985|550619|93760	chr9	57790505	57836793	-	MGI:1930768|Vega:OTTMUSG00000036791
217038	10.1867	10.4711	10.3289	9.59387	9.8927	9.74329	9.76	10.5677	10.1638	Mrm1	protein-coding	mitochondrial rRNA methyltransferase 1 homolog (S. cerevisiae)	A530065E19Rik|ENSMUSG00000054212	217038	ENSMUSG00000018405	GO:0003674|GO:0003723|GO:0005739|GO:0006396|GO:0008150|GO:0008168|GO:0008173|GO:0016740|GO:0032259		chr11	84813061	84819515	-	MGI:2443470|Vega:OTTMUSG00000007585
11804	13.9372	14.0179	13.9775	13.4163	13.369	13.3927	13.3855	13.1571	13.2713	Aplp2	protein-coding	amyloid beta (A4) precursor-like protein 2	AI790698|APLP-2	11804	ENSMUSG00000031996	GO:0001967|GO:0003677|GO:0005515|GO:0005634|GO:0005886|GO:0006878|GO:0007176|GO:0007617|GO:0007626|GO:0008201|GO:0008203|GO:0009790|GO:0016020|GO:0016021|GO:0030198|GO:0030900|GO:0030901|GO:0042802|GO:0043393|GO:0046914|GO:0050885	11803|11820	chr9	31149557	31211815	-	MGI:88047
100042150	11.0444	11.3594	11.2019	11.1922	10.044	10.6181	11.8303	11.5645	11.6974	Nrg2	protein-coding	neuregulin 2	Don1|NTAK	100042150	ENSMUSG00000060275	GO:0005006|GO:0005102|GO:0005154|GO:0005576|GO:0005886|GO:0006468|GO:0007173|GO:0008083|GO:0009790|GO:0016020|GO:0016021|GO:0043125	18183|211323	chr18	36017658	36197160	-	MGI:1098246|Vega:OTTMUSG00000014928
99334	9.67704	11.2475	10.4623	9.7108	10.0473	9.87906	10.8966	10.8217	10.8591	Zscan29	protein-coding	zinc finger SCAN domains 29	AW125441|Zfp690	99334	ENSMUSG00000050619	GO:0003674|GO:0005575|GO:0005634|GO:0006351|GO:0006355|GO:0008150|GO:0046872	19018|210162|269585	chr2	121157427	121171149	-	MGI:2139317|Vega:OTTMUSG00000015972
74254	10.0195	9.89557	9.95753	9.86371	8.88584	9.37477	10.3623	9.75345	10.0579	Gpn1	protein-coding	GPN-loop GTPase 1	2410004J02Rik|AI449615|MBDIN|NTPBP|Xab1	74254	ENSMUSG00000064037	GO:0000166|GO:0005524|GO:0005525|GO:0005737|GO:0008150|GO:0017111|GO:0043231		chr5	31494761	31511627	+	MGI:1921504|Vega:OTTMUSG00000028269
108907	11.6412	10.9604	11.3008	10.4583	10.9795	10.7189	10.8335	10.7326	10.783	Nusap1	protein-coding	nucleolar and spindle associated protein 1	2610201A12Rik|AI481307|ANKT|AW547774|BB165529|BM037|LNP|NuSAP|Q0310|SAPL	108907	ENSMUSG00000027306	GO:0000070|GO:0000281|GO:0003677|GO:0005634|GO:0005694|GO:0005730|GO:0005737|GO:0005856|GO:0005874|GO:0005876|GO:0007049|GO:0007067|GO:0007076|GO:0008017|GO:0040001|GO:0045840|GO:0051301		chr2	119618298	119650160	+	MGI:2675669|Vega:OTTMUSG00000015954
67938	12.2462	11.6706	11.9584	10.7682	11.9865	11.3774	11.4434	11.1098	11.2766	Myl12b	protein-coding	myosin, light chain 12B, regulatory	1500001M02Rik|C77744|Mylc2b|RLC-B	67938	ENSMUSG00000034868	GO:0001725|GO:0005509|GO:0008360|GO:0016459|GO:0016460|GO:0030018|GO:0043234|GO:0045177	17898|17906|17907|59310|67268|98932	chr17	70973963	70990516	-	MGI:107494|Vega:OTTMUSG00000016301
83383	10.8939	10.2418	10.5678	10.1604	9.81331	9.98685	9.6104	9.69906	9.65473	Tfap4	protein-coding	transcription factor AP4	AI642933|AP-4|D930048N17Rik|Tcfap4|bHLHc41	83383	ENSMUSG00000005718	GO:0003677|GO:0003705|GO:0005515|GO:0005634|GO:0006461|GO:0006978|GO:0007090|GO:0008285|GO:0010629|GO:0017053|GO:0042803|GO:0042826|GO:0043065|GO:0043066|GO:0043392|GO:0043565|GO:0043922|GO:0043923|GO:0044212|GO:0045736|GO:0045892|GO:0045893|GO:0070888|GO:0071157|GO:0071549		chr16	4544661	4559720	-	MGI:103239
102774	10.029	10.1853	10.1071	9.54265	9.51009	9.52637	6.82946	9.52858	8.17902	Bbs4	protein-coding	Bardet-Biedl syndrome 4 (human)	AW537059|AW742241|D9Ertd464e	102774	ENSMUSG00000025235	GO:0000226|GO:0000242|GO:0001843|GO:0001895|GO:0003085|GO:0003777|GO:0005634|GO:0005737|GO:0005813|GO:0005814|GO:0005856|GO:0005886|GO:0005929|GO:0005932|GO:0007286|GO:0007608|GO:0010629|GO:0016020|GO:0016358|GO:0019216|GO:0021756|GO:0021766|GO:0021987|GO:0030534|GO:0031513|GO:0031514|GO:0032465|GO:0033205|GO:0033210|GO:0033365|GO:0034451|GO:0034452|GO:0034454|GO:0034464|GO:0035058|GO:0038108|GO:…	76260	chr9	59321966	59353508	-	MGI:2143311
208624	9.77882	10.3071	10.0429	8.87483	10.0504	9.46263	9.04709	10.0108	9.52895	Alg3	protein-coding	asparagine-linked glycosylation 3 (alpha-1,3-mannosyltransferase)	D16Ertd36e	208624	ENSMUSG00000033809	GO:0000033|GO:0005783|GO:0005789|GO:0016020|GO:0016021|GO:0016740|GO:0016757|GO:0016758|GO:0052925		chr16	20605458	20610749	-	MGI:1098592|Vega:OTTMUSG00000025946
71878	10.4546	10.6069	10.5308	10.0939	9.80711	9.95048	10.2759	10.7457	10.5108	Fam83d	protein-coding	family with sequence similarity 83, member D	2310007D09Rik|BB104611	71878	ENSMUSG00000027654	GO:0003674|GO:0005575|GO:0005737|GO:0005856|GO:0007049|GO:0007067|GO:0008150|GO:0051301	105732|208994|213956|239463|69640|71405|73813	chr2	158768099	158786637	+	MGI:1919128|Vega:OTTMUSG00000015941
68767	9.98376	10.0436	10.0137	9.57961	9.28826	9.43394	9.80842	10.1528	9.98062	Wash	protein-coding	WAS protein family homolog	1110049F14Rik|ORF19|Wash1	68767	ENSMUSG00000024101	GO:0003779|GO:0005768|GO:0005769|GO:0006810|GO:0016020|GO:0016197|GO:0034314|GO:0055037		chr17	66111546	66120503	+	MGI:1916017
74178	11.3374	11.7405	11.5389	10.8134	11.1051	10.9592	11.3819	11.458	11.42	Stk40	protein-coding	serine/threonine kinase 40	2310004N11Rik|AI428792	74178	ENSMUSG00000042608	GO:0000166|GO:0003674|GO:0004672|GO:0004674|GO:0005524|GO:0005634|GO:0005737|GO:0006468|GO:0016301|GO:0016310|GO:0016740|GO:0016772	211770|217410|228775	chr4	126103957	126141029	+	MGI:1921428|Vega:OTTMUSG00000009292
244416	12.5483	12.1408	12.3445	11.7611	11.7689	11.765	11.8573	12.1589	12.0081	Ppp1r3b	protein-coding	protein phosphatase 1, regulatory (inhibitor) subunit 3B	6430576E21|AW821953|GL|PTG	244416	ENSMUSG00000046794	GO:0000164|GO:0004721|GO:0005975|GO:0005977|GO:0005979|GO:0005981|GO:0019888|GO:0019899|GO:0042587|GO:0043231|GO:0050790	105651|140491|228966|53412|76487	chr8	35375741	35388137	+	MGI:2177268
216850	13.6796	13.2659	13.4728	12.7477	13.0388	12.8933	13.0823	13.3735	13.2279	Kdm6b	protein-coding	KDM1 lysine (K)-specific demethylase 6B	1700064E03Rik|BC038313|Jmjd3|mKIAA0346	216850	ENSMUSG00000018476	GO:0000122|GO:0005634|GO:0006954|GO:0016491|GO:0016568|GO:0016577|GO:0016702|GO:0043565|GO:0046872|GO:0055114	22289|22290	chr11	69398518	69413673	-	MGI:2448492|Vega:OTTMUSG00000005979
75957	10.3321	9.77843	10.0553	10.332	8.61963	9.47579	10.3517	10.6457	10.4987	Mir17hg	miscRNA	MIR17 host gene 1 (non-protein coding)	5033413D16Rik|Mirhg1|OTTMUSG00000033261	75957		GO:0003674|GO:0005575|GO:0008150		chr14	115044305	115046728	+	MGI:1923207
103468	12.9201	12.9463	12.9332	12.1949	12.5131	12.354	12.3024	12.7483	12.5253	Nup107	protein-coding	nucleoporin 107	AW541137|C76801	103468	ENSMUSG00000052798	GO:0000775|GO:0000776|GO:0005487|GO:0005634|GO:0005643|GO:0005694|GO:0006406|GO:0006810|GO:0015031|GO:0031080|GO:0051028		chr10	117750643	117792705	-	MGI:2143854
56426	11.7955	11.8397	11.8176	11.4484	11.0297	11.2391	11.6192	11.8405	11.7298	Pdcd10	protein-coding	programmed cell death 10	2410003B13Rik|Ccm3|Tfa15|Tfar15	56426	ENSMUSG00000027835	GO:0001525|GO:0005737|GO:0005794|GO:0005829|GO:0005886|GO:0006915|GO:0008284|GO:0016020|GO:0042803|GO:0043066|GO:0043406|GO:0047485		chr3	75516490	75556799	-	MGI:1928396|Vega:OTTMUSG00000031048
224938	11.3661	10.8159	11.091	10.1517	10.8761	10.5139	10.3958	10.8622	10.629	Pja2	protein-coding	praja 2, RING-H2 motif containing	AI447901|AL022700|Neurodap1|mKIAA0438	224938	ENSMUSG00000024083	GO:0004842|GO:0005515|GO:0005737|GO:0005783|GO:0005794|GO:0005886|GO:0007616|GO:0008270|GO:0010738|GO:0016020|GO:0016567|GO:0016874|GO:0030054|GO:0034236|GO:0034237|GO:0045202|GO:0045211|GO:0046872	18744|66510|67845|70294	chr17	64281006	64331883	-	MGI:2159342|Vega:OTTMUSG00000037125
72972	11.4027	12.109	11.7558	11.0768	11.2829	11.1799	12.0324	12.2188	12.1256	Gcap14	protein-coding	granule cell antiserum positive 14	1700012P13Rik|2900054P12Rik|AI035535|AW108503|Fam190b	72972	ENSMUSG00000058690	GO:0003674|GO:0005575|GO:0008150		chr14	36874936	36968764	-	MGI:101859
433931	10.3053	10.4883	10.3968	9.13356	10.5081	9.82084	10.3047	9.81865	10.0617	Pigg	protein-coding	phosphatidylinositol glycan anchor biosynthesis, class G	Gpi7	433931	ENSMUSG00000029263	GO:0005783|GO:0006506|GO:0051267		chr5	108312925	108348779	+	MGI:3576484|Vega:OTTMUSG00000028929
67808	10.9842	11.4944	11.2393	10.3497	10.9774	10.6635	11.5401	11.0961	11.3181	Tprgl	protein-coding	transformation related protein 63 regulated like	1200015A19Rik|RP23-254N4.13|Svap30|Tprg1l|mover	67808	ENSMUSG00000029030	GO:0005515|GO:0008021|GO:0008150|GO:0030054|GO:0031410|GO:0042802|GO:0045202	71338	chr4	154157485	154160684	-	MGI:1915058|Vega:OTTMUSG00000010503
67618	10.4129	10.37	10.3914	10.0672	9.56542	9.81633	10.6571	10.497	10.577	Aasdhppt	protein-coding	aminoadipate-semialdehyde dehydrogenase-phosphopantetheinyl transferase	2010309J24Rik|2810407B07Rik|AASD-PPT|CGI-80|LYS2|LYS5	67618	ENSMUSG00000025894	GO:0000287|GO:0005737|GO:0008897|GO:0009059|GO:0016740|GO:0046872		chr9	4294793	4309494	-	MGI:1914868
230810	10.3626	10.8902	10.6264	10.5134	9.59005	10.0517	10.3406	9.63512	9.98788	Slc30a2	protein-coding	solute carrier family 30 (zinc transporter), member 2	6030430C21|ZnT-2|Znt2	230810	ENSMUSG00000028836	GO:0005385|GO:0005770|GO:0005773|GO:0006810|GO:0006811|GO:0006812|GO:0006829|GO:0008324|GO:0016020|GO:0016021|GO:0016023|GO:0044444|GO:0055085|GO:0061090|GO:0071577	226781|22782|22784|22785|239436	chr4	134343046	134354484	+	MGI:106637|Vega:OTTMUSG00000010829
17686	10.9383	11.1615	11.0499	10.8268	10.1238	10.4753	11.1749	10.9617	11.0683	Msh3	protein-coding	mutS homolog 3 (E. coli)	D13Em1|Rep-3|Rep3	17686	ENSMUSG00000014850	GO:0000166|GO:0000228|GO:0000403|GO:0000404|GO:0000406|GO:0000710|GO:0003677|GO:0003684|GO:0005524|GO:0005634|GO:0006281|GO:0006298|GO:0006974|GO:0007131|GO:0008094|GO:0016446|GO:0016447|GO:0019237|GO:0019899|GO:0030983|GO:0032302|GO:0043570|GO:0045910|GO:0051096		chr13	92211881	92355003	-	MGI:109519
64010	10.0731	10.2016	10.1374	9.46121	9.66509	9.56315	11.113	10.4085	10.7607	Sav1	protein-coding	salvador homolog 1 (Drosophila)	1700040G09Rik|Salv|Sav|WW45|Wwp3|Wwp4	64010	ENSMUSG00000021067	GO:0001942|GO:0005634|GO:0005737|GO:0007165|GO:0030216|GO:0035329|GO:0043065|GO:0046620|GO:0050680|GO:0060044|GO:0060412|GO:0060487|GO:0060575|GO:2000036	14924|50791|54634|99470	chr12	69965013	69987002	-	MGI:1927144
101739	11.1402	11.2597	11.1999	10.2842	10.9673	10.6258	11.0479	11.4126	11.2303	Psip1	protein-coding	PC4 and SFRS1 interacting protein 1	AA408851|AU015605|Dfs70|Ledgfa|Ledgfb|Psip2	101739	ENSMUSG00000028484	GO:0000395|GO:0001105|GO:0003677|GO:0003682|GO:0005634|GO:0005654|GO:0005720|GO:0005730|GO:0006351|GO:0006355|GO:0006979|GO:0009408|GO:0033613|GO:0034399|GO:0035327|GO:0045944|GO:0097100	15191|15192|15193|29877	chr4	83455681	83486390	-	MGI:2142116|Vega:OTTMUSG00000000034
21945	11.0333	11.2197	11.1265	10.2265	10.8785	10.5525	9.40064	10.457	9.9288	Dedd	protein-coding	death effector domain-containing	CASP8IP1|DEFT|Dedpro1|FLDED1|KE05	21945	ENSMUSG00000013973	GO:0003677|GO:0005515|GO:0005634|GO:0005730|GO:0005737|GO:0006351|GO:0006355|GO:0006915|GO:0006917|GO:0042177|GO:0042981|GO:0045892|GO:0046697	67379	chr1	171329145	171342501	+	MGI:1333874|Vega:OTTMUSG00000021703
67071	11.4727	11.0974	11.2851	10.605	10.8173	10.7111	11.6503	11.6284	11.6393	Rps6ka6	protein-coding	ribosomal protein S6 kinase polypeptide 6	2610524K04Rik|RSK4	67071	ENSMUSG00000025665	GO:0000166|GO:0000287|GO:0004672|GO:0004674|GO:0005524|GO:0005634|GO:0005737|GO:0005840|GO:0006468|GO:0006978|GO:0007243|GO:0016301|GO:0016310|GO:0016740|GO:0016772|GO:0045992|GO:0046872|GO:0070373|GO:2000381	110651|11651|11652|170755|20111|20112|20393|23797|27219|56613|58988|72508|73086	chrX	111388192	111537945	-	MGI:1914321|Vega:OTTMUSG00000018383
74446	10.819	10.9774	10.8982	10.5316	10.1174	10.3245	10.4103	10.6135	10.5119	Nhedc1	protein-coding	Na+/H+ exchanger domain containing 1	1700094G20Rik|4933424B12Rik|4933425K02Rik|AV258602|Slc9b1|mtsNHE	74446	ENSMUSG00000050150	GO:0003674|GO:0005575|GO:0006810|GO:0006812|GO:0008150|GO:0015299|GO:0016020|GO:0016021|GO:0055085	97086	chr3	135348037	135397827	+	MGI:1921696|Vega:OTTMUSG00000034178
21982	11.5923	10.8599	11.2261	10.7897	10.5163	10.653	10.587	11.2546	10.9208	Tmem165	protein-coding	transmembrane protein 165	AV026557|Tpardl|Tparl|pFT27	21982	ENSMUSG00000029234	GO:0003674|GO:0016020|GO:0016021		chr5	76183880	76209244	+	MGI:894407|Vega:OTTMUSG00000026458
208211	11.0614	10.9411	11.0013	10.4772	10.3812	10.4292	10.4172	10.9671	10.6921	Alg1	protein-coding	asparagine-linked glycosylation 1 (beta-1,4-mannosyltransferase)	HMAT1|HMT1	208211	ENSMUSG00000039427	GO:0003674|GO:0004578|GO:0005575|GO:0005783|GO:0008150|GO:0016020|GO:0016021|GO:0016740|GO:0016757		chr16	5233621	5244907	+	MGI:2384774|Vega:OTTMUSG00000028464
13435	13.2725	13.4561	13.3643	12.7832	12.8018	12.7925	13.2049	13.1227	13.1638	Dnmt3a	protein-coding	DNA methyltransferase 3A	AU015806|W91664	13435	ENSMUSG00000020661	GO:0000122|GO:0000775|GO:0000791|GO:0000792|GO:0003677|GO:0003682|GO:0003886|GO:0005515|GO:0005634|GO:0005720|GO:0005737|GO:0006306|GO:0006346|GO:0006349|GO:0006351|GO:0006355|GO:0007283|GO:0008168|GO:0010216|GO:0010424|GO:0016363|GO:0016568|GO:0016740|GO:0032259|GO:0043045|GO:0043046|GO:0044027|GO:0045322|GO:0046498|GO:0046499|GO:0046872|GO:0051718|GO:0071230|GO:0090116	13436|54427	chr12	3806523	3914443	+	MGI:1261827|Vega:OTTMUSG00000037610
19062	10.149	10.4705	10.3098	10.4998	8.97649	9.73812	9.43202	10.4085	9.92026	Inpp5k	protein-coding	inositol polyphosphate 5-phosphatase K	C62|Pps|SKIP	19062	ENSMUSG00000006127	GO:0001701|GO:0001726|GO:0001933|GO:0004445|GO:0005000|GO:0005634|GO:0005737|GO:0005783|GO:0005802|GO:0005829|GO:0005886|GO:0005979|GO:0006469|GO:0007186|GO:0010801|GO:0010829|GO:0016020|GO:0016311|GO:0016312|GO:0016787|GO:0032587|GO:0032868|GO:0032869|GO:0032870|GO:0033137|GO:0034485|GO:0034594|GO:0034595|GO:0035305|GO:0035810|GO:0042593|GO:0043005|GO:0043407|GO:0043922|GO:0045719|GO:0045869|GO:…	104015|16330|16331|16332|170835|20975|320634|64436	chr11	75631020	75648865	+	MGI:1194899|Vega:OTTMUSG00000006214
11792	13.3857	13.3703	13.378	12.7755	12.8382	12.8068	12.8232	13.2947	13.059	Apex1	protein-coding	apurinic/apyrimidinic endonuclease 1	APE|Apex|HAP1|Ref-1	11792	ENSMUSG00000035960	GO:0003677|GO:0003684|GO:0003713|GO:0003723|GO:0003906|GO:0004518|GO:0004519|GO:0004521|GO:0004527|GO:0005622|GO:0005634|GO:0005654|GO:0005667|GO:0005730|GO:0005737|GO:0005739|GO:0005783|GO:0005813|GO:0006281|GO:0006310|GO:0006351|GO:0006355|GO:0006974|GO:0007568|GO:0008408|GO:0014912|GO:0016491|GO:0016607|GO:0016787|GO:0016829|GO:0016890|GO:0031490|GO:0032403|GO:0043488|GO:0045454|GO:0045739|GO:…	77622	chr14	50924949	50927188	+	MGI:88042|Vega:OTTMUSG00000019767
93681	10.3221	10.0131	10.1676	9.69649	9.49694	9.59671	9.55155	8.90252	9.22703	Zfp192	protein-coding	zinc finger protein 192	2510038J07Rik|D430019P06Rik|LD5-1	93681	ENSMUSG00000063894	GO:0003674|GO:0005634|GO:0005730|GO:0005737|GO:0006351|GO:0006355|GO:0008150|GO:0046872	22697|22758|232878|268417|269870|432731|449521|52712|544922|59057|666311|67235|69256|72739|74120|74570|78619|80902	chr13	21513221	21531114	-	MGI:1913815|Vega:OTTMUSG00000000427
21343	10.9434	11.3099	11.1266	10.8358	10.2773	10.5566	11.6166	11.2288	11.4227	Taf6	protein-coding	TAF6 RNA polymerase II, TATA box binding protein (TBP)-associated factor	80kDa|AW549759|TAF(II)80|TAFII70|Taf2e|p80	21343	ENSMUSG00000036980	GO:0003677|GO:0003700|GO:0005515|GO:0005634|GO:0005669|GO:0005737|GO:0006351|GO:0006352|GO:0006355|GO:0006367|GO:0008285|GO:0033276|GO:0045786|GO:0046982|GO:0051090|GO:0071339	225895	chr5	138178617	138187186	-	MGI:109129|Vega:OTTMUSG00000022698
70511	10.7696	10.6066	10.6881	10.1932	10.0441	10.1187	10.3892	10.6114	10.5003	Fam86	protein-coding	family with sequence similarity 86	5730409G15Rik|Fam86a	70511	ENSMUSG00000022544	GO:0003674|GO:0005575|GO:0008150		chr16	5244155	5255956	-	MGI:1917761|Vega:OTTMUSG00000028227
66863	10.1027	9.94974	10.0262	9.71195	9.20277	9.45736	10.1114	9.52264	9.81701	Lztr1	protein-coding	leucine-zipper-like transcriptional regulator, 1	1200003E21Rik|AI591627|AW550890	66863	ENSMUSG00000022761	GO:0003674|GO:0005575|GO:0008150	15161|227746|271005|67933|69554|71765|76788	chr16	17508971	17526331	+	MGI:1914113|Vega:OTTMUSG00000025194
213464	12.1027	12.26	12.1814	11.691	11.5345	11.6127	12.1715	12.0063	12.0889	Rbbp5	protein-coding	retinoblastoma binding protein 5	4933411J24Rik|C330016J05	213464	ENSMUSG00000026439	GO:0005515|GO:0005634|GO:0006351|GO:0006355|GO:0006974|GO:0016568|GO:0035064|GO:0035097|GO:0043627|GO:0044212|GO:0048188|GO:0051568|GO:0071339		chr1	132477367	132505665	+	MGI:1918367
66155	12.1284	12.1066	12.1175	11.2102	11.8889	11.5496	11.3435	11.1432	11.2433	Ufc1	protein-coding	ubiquitin-fold modifier conjugating enzyme 1	1110021H02Rik|AA062310|ESTM29	66155	ENSMUSG00000062963	GO:0005515|GO:0005575|GO:0071568|GO:0071569		chr1	171288564	171294982	-	MGI:1913405|Vega:OTTMUSG00000021650
210544	10.4138	10.2816	10.3477	9.62345	9.9365	9.77997	10.3365	9.53151	9.93402	Wdr67	protein-coding	WD repeat domain 67	4B3|D330013L20Rik|Gm85	210544	ENSMUSG00000022364	GO:0003674|GO:0005097|GO:0005622|GO:0005813|GO:0008150|GO:0032313		chr15	57912199	57970068	+	MGI:2684931|Vega:OTTMUSG00000034888
26965	13.8239	13.8047	13.8143	13.2296	13.2641	13.2469	13.8799	13.9654	13.9226	Cul1	protein-coding	cullin 1		26965	ENSMUSG00000029686	GO:0004842|GO:0005515|GO:0006511|GO:0006513|GO:0006915|GO:0008283|GO:0009887|GO:0016567|GO:0019005|GO:0019048|GO:0031146|GO:0031461|GO:0031625	26554|71745|72584|75717|99375	chr6	47453904	47526139	+	MGI:1349658|Vega:OTTMUSG00000022333
72171	10.0678	9.02677	9.54726	10.1806	7.77984	8.98021	10.2755	9.96401	10.1198	Shq1	protein-coding	SHQ1 homolog (S. cerevisiae)	2810403P18Rik|Grim-1	72171	ENSMUSG00000035378	GO:0003674|GO:0005634|GO:0005654|GO:0005737|GO:0022618|GO:0043065|GO:2000233		chr6	100573082	100671157	-	MGI:1919421|Vega:OTTMUSG00000023548
234729	10.9052	11.0269	10.966	10.3503	10.4482	10.3993	10.1618	10.5485	10.3551	Vac14	protein-coding	Vac14 homolog (S. cerevisiae)	AA959718|BC032215|D8Wsu151e|Tax1bp2|Trx|ingls	234729	ENSMUSG00000010936	GO:0005768|GO:0005774|GO:0005783|GO:0006970|GO:0008219|GO:0010008|GO:0016020|GO:0019209|GO:0042327|GO:0043085|GO:0043231		chr8	110618638	110720398	+	MGI:2157980
68837	11.1107	10.3368	10.7237	10.0624	10.253	10.1577	10.1531	9.29553	9.7243	Foxk2	protein-coding	forkhead box K2	1110054H05Rik|5730434B08Rik|6230415M23Rik|ILF|Ilf1	68837	ENSMUSG00000039275	GO:0000122|GO:0000287|GO:0003677|GO:0003690|GO:0003700|GO:0003705|GO:0005634|GO:0005667|GO:0006351|GO:0006355|GO:0007389|GO:0008134|GO:0008301|GO:0009790|GO:0009888|GO:0043231|GO:0043565|GO:0046872|GO:0051090	108655|114142|116810|14236|15218|15223|15228|17425|20371|230700|60611|71375|74123	chr11	121259683	121309896	+	MGI:1916087|Vega:OTTMUSG00000004287
20935	12.5811	12.7042	12.6427	12.0842	12.0701	12.0771	13.1275	12.8054	12.9664	Surf6	protein-coding	surfeit gene 6	D2Wsu129e|Surf-6	20935	ENSMUSG00000036160	GO:0001652|GO:0003677|GO:0003723|GO:0005634|GO:0005730|GO:0042254|GO:0042255|GO:0044451		chr2	26890772	26902813	-	MGI:98447|Vega:OTTMUSG00000011581
21849	14.797	14.7784	14.7877	14.2473	14.1979	14.2226	14.4511	14.5578	14.5044	Trim28	protein-coding	tripartite motif-containing 28	AA408787|KAP-1|KRIP-1|Tif1b|Tif1beta	21849	ENSMUSG00000005566	GO:0000122|GO:0000785|GO:0001837|GO:0003677|GO:0003700|GO:0003713|GO:0003714|GO:0004672|GO:0004842|GO:0005515|GO:0005622|GO:0005634|GO:0005654|GO:0005719|GO:0005720|GO:0005730|GO:0006281|GO:0006351|GO:0006355|GO:0006468|GO:0008270|GO:0016567|GO:0016874|GO:0016925|GO:0031625|GO:0043565|GO:0045739|GO:0045892|GO:0045893|GO:0046777|GO:0046872|GO:0051259|GO:0060028|GO:0060669|GO:0070087	21848|330627|94093	chr7	13024152	13031032	+	MGI:109274|Vega:OTTMUSG00000023882
319178	9.83498	10.4355	10.1352	10.0024	9.13857	9.57048	9.38889	10.5646	9.97674	Hist1h2bb	protein-coding	histone cluster 1, H2bb	H2b-143	319178	ENSMUSG00000075031	GO:0000786|GO:0003677|GO:0005634|GO:0005694|GO:0006334|GO:0046982	319179|319180|319181|319182|319183|319184|319185|319186|319187|319188|319189|319190|665596|665622|68024|78303	chr13	23746734	23747201	+	MGI:2448377|Vega:OTTMUSG00000000581
244745	10.2184	10.5943	10.4063	9.59574	10.0885	9.84213	10.505	10.6222	10.5636	Dpy19l1	protein-coding	dpy-19-like 1 (C. elegans)	1100001I19Rik|6030402K12|AI225861|AW558481	244745	ENSMUSG00000043067	GO:0003674|GO:0005575|GO:0008150|GO:0016020|GO:0016021	233115|320752|381510	chr9	24411779	24503140	-	MGI:1915685|Vega:OTTMUSG00000025711
76580	10.8566	10.73	10.7933	10.2311	10.2287	10.2299	10.1416	9.95999	10.0508	Mib2	protein-coding	mindbomb homolog 2 (Drosophila)	2210008I11Rik|Zzank1|skd	76580	ENSMUSG00000029060	GO:0000151|GO:0003779|GO:0004842|GO:0004871|GO:0005737|GO:0005768|GO:0005769|GO:0007219|GO:0008270|GO:0016567|GO:0016874|GO:0043123|GO:0046872	140577|225164|271144|384945	chr4	155654470	155669254	-	MGI:2679684|Vega:OTTMUSG00000010733
20912	10.6779	10.9846	10.8313	10.352	10.1856	10.2688	11.4153	10.5367	10.976	Stxbp3a	protein-coding	syntaxin binding protein 3A	Munc-18c|Stxbp3|Sxtbp3|Unc18-3	20912	ENSMUSG00000027882	GO:0005515|GO:0005634|GO:0005737|GO:0005829|GO:0005886|GO:0006810|GO:0006887|GO:0006904|GO:0007420|GO:0015031|GO:0015758|GO:0016020|GO:0016192|GO:0016323|GO:0016324|GO:0017075|GO:0019905|GO:0022615|GO:0030073|GO:0031091|GO:0032868|GO:0042581|GO:0045955|GO:0051291|GO:0070527|GO:0070820	20910|20911	chr3	108793180	108840502	-	MGI:107362|Vega:OTTMUSG00000007265
66625	11.7172	11.9685	11.8428	11.2004	11.3615	11.281	11.5933	11.9291	11.7612	Sfrs18	protein-coding	serine/arginine-rich splicing factor 18	5730406M06Rik|AA673174|Pnisr|Srsf18	66625	ENSMUSG00000028248	GO:0003674|GO:0005575|GO:0005634|GO:0008150	192196|208606|218543|66921|66978|67039|67302|67684|69207|74019	chr4	21847583	21876475	+	MGI:1913875|Vega:OTTMUSG00000004739
224023	9.13439	10.5285	9.83145	9.03455	9.50512	9.26983	9.74335	10.763	10.2532	Klhl22	protein-coding	kelch-like 22 (Drosophila)	2610318I18Rik|Kelchl	224023	ENSMUSG00000022750	GO:0003674|GO:0031463|GO:0051301	212390|225266|232539|234378|234796|236904|242521|242721|244923|245683|546611|546648|67455|74492|74901	chr16	17759621	17793382	+	MGI:1337995|Vega:OTTMUSG00000026785
15185	10.7544	10.0422	10.3983	9.90084	9.77505	9.83795	10.2903	10.4729	10.3816	Hdac6	protein-coding	histone deacetylase 6	Hd6|Hdac5|Sfc6|mHDA2	15185	ENSMUSG00000031161	GO:0000118|GO:0000209|GO:0003779|GO:0004407|GO:0005515|GO:0005634|GO:0005737|GO:0005829|GO:0005874|GO:0005875|GO:0005881|GO:0005901|GO:0006351|GO:0006355|GO:0006476|GO:0006511|GO:0006515|GO:0006886|GO:0007026|GO:0008013|GO:0008017|GO:0008270|GO:0009636|GO:0009967|GO:0010033|GO:0010469|GO:0010634|GO:0010870|GO:0016234|GO:0016235|GO:0016236|GO:0016568|GO:0016575|GO:0016787|GO:0031078|GO:0031252|GO:…	15184|170787|208727|56233|79221	chrX	7930122	7947889	-	MGI:1333752|Vega:OTTMUSG00000017170
27418	11.9434	11.4845	11.714	11.1806	11.1287	11.1546	10.9801	11.2789	11.1295	Mkln1	protein-coding	muskelin 1, intracellular mediator containing kelch motifs	A130067F06Rik|AU015903|BB154892	27418	ENSMUSG00000025609	GO:0005737		chr6	31398828	31509477	+	MGI:1351638|Vega:OTTMUSG00000014731
66680	11.6621	12.0616	11.8619	11.5417	11.0646	11.3031	12.2039	12.1831	12.1935	3230401D17Rik	protein-coding	RIKEN cDNA 3230401D17 gene	AI256769|Perit1|RP23-297J14.5	66680	ENSMUSG00000035399	GO:0003674|GO:0005575|GO:0008150		chr2	163405822	163424697	-	MGI:1913930|Vega:OTTMUSG00000001066
101056073	11.9651	11.7505	11.8578	11.2192	11.3798	11.2995	12.4894	12.1542	12.3218	LOC101056073	pseudo	zinc finger protein 420-like		101056073				chr4	145514883	145623216	+
26405	10.5654	10.6146	10.59	9.87092	10.1933	10.0321	10.5607	10.7832	10.6719	Map3k2	protein-coding	mitogen-activated protein kinase kinase kinase 2	9630061B06Rik|AI585793|Mekk2|Mekk2b	26405	ENSMUSG00000024383	GO:0000166|GO:0004672|GO:0004709|GO:0005524|GO:0005634|GO:0005829|GO:0006468|GO:0016301|GO:0016310|GO:0019901|GO:0045893	22625|26401|26406|26408|26410|270672|53608|53859	chr18	32163089	32236751	+	MGI:1346873
54723	12.0656	12.4273	12.2465	11.6829	11.6971	11.69	11.9634	11.8605	11.912	Tfip11	protein-coding	tuftelin interacting protein 11	2810002G02Rik|AF097181|AW046167|Srr1|TIP33|Tip39	54723	ENSMUSG00000029345	GO:0003676|GO:0003677|GO:0005515|GO:0005578|GO:0005622|GO:0005634|GO:0005681|GO:0005737|GO:0006355|GO:0006397|GO:0008380|GO:0016607|GO:0030154|GO:0030198|GO:0031214|GO:0071013		chr5	112326369	112338073	+	MGI:1930075|Vega:OTTMUSG00000023449
22129	10.8309	11.0114	10.9212	10.5638	10.1668	10.3653	11.1385	10.8183	10.9784	Ttc3	protein-coding	tetratricopeptide repeat domain 3	2610202A04Rik|AA409221|D16Ium21|D16Ium21e|TPRD|mKIAA4119	22129	ENSMUSG00000040785	GO:0004842|GO:0005515|GO:0005634|GO:0005739|GO:0005773|GO:0006511|GO:0008270|GO:0010771|GO:0016874|GO:0045665|GO:0046872|GO:0070936	224170|235315	chr16	94370739	94469221	+	MGI:1276539|Vega:OTTMUSG00000030295
225651	11.2869	10.9148	11.1008	10.7047	10.3875	10.5461	11.1683	11.0095	11.0889	Mppe1	protein-coding	metallophosphoesterase 1	A530095G11	225651	ENSMUSG00000062526	GO:0003674|GO:0005575|GO:0005794|GO:0006506|GO:0006810|GO:0008150|GO:0016020|GO:0016021|GO:0016192|GO:0016787|GO:0046872		chr18	67225530	67245830	-	MGI:2661311
17766	9.86761	10.3019	10.0848	9.68222	9.37796	9.53009	9.22667	9.542	9.38434	Nudt1	protein-coding	nudix (nucleoside diphosphate linked moiety X)-type motif 1	Mth1	17766	ENSMUSG00000036639	GO:0005634|GO:0005737|GO:0005759|GO:0006195|GO:0006203|GO:0006281|GO:0008413|GO:0016787|GO:0035539|GO:0042262|GO:0046872		chr5	140331922	140338135	+	MGI:109280|Vega:OTTMUSG00000025895
12443	11.0021	10.6452	10.8236	9.73239	10.806	10.2692	11.4707	10.5742	11.0225	Ccnd1	protein-coding	cyclin D1	AI327039|CycD1|Cyl-1|PRAD1|bcl-1|cD1	12443	ENSMUSG00000070348	GO:0000079|GO:0000082|GO:0000307|GO:0000320|GO:0001934|GO:0004672|GO:0005515|GO:0005622|GO:0005634|GO:0005737|GO:0005923|GO:0006468|GO:0006974|GO:0007049|GO:0007595|GO:0008284|GO:0010243|GO:0016020|GO:0016055|GO:0016301|GO:0016538|GO:0019899|GO:0019901|GO:0030178|GO:0030857|GO:0030968|GO:0031571|GO:0032403|GO:0033327|GO:0033598|GO:0033601|GO:0045444|GO:0045737|GO:0051301|GO:0051726|GO:0060070|GO:…	12427|12428|12442|12444|12445|12447|12448|209091|218630|268697	chr7	144929931	144939925	-	MGI:88313|Vega:OTTMUSG00000026018
75914	10.7005	10.7419	10.7212	10.2356	10.0983	10.1669	11.3947	11.2417	11.3182	Exoc6b	protein-coding	exocyst complex component 6B	4930569O18Rik|G430127E12Rik|Sec15b|Sec15l2|mKIAA0919	75914	ENSMUSG00000033769	GO:0000145|GO:0003674|GO:0005575|GO:0006904|GO:0008150	107371	chr6	84618486	85069513	-	MGI:1923164|Vega:OTTMUSG00000034535
108853	10.1904	10.0869	10.1387	9.25035	9.92246	9.58641	10.0319	10.1495	10.0907	Mtrf1l	protein-coding	mitochondrial translational release factor 1-like	9130004K12Rik	108853	ENSMUSG00000019774	GO:0003674|GO:0003747|GO:0005737|GO:0005739|GO:0006412|GO:0006415|GO:0016149	211253	chr10	5811887	5823943	-	MGI:1918830|Vega:OTTMUSG00000022750
67444	10.4941	10.2484	10.3713	8.86826	10.7706	9.81945	11.2263	10.5741	10.9002	Ilkap	protein-coding	integrin-linked kinase-associated serine/threonine phosphatase 2C	0710007A14Rik|1600009O09Rik|PP2C-DELTA	67444	ENSMUSG00000026309	GO:0003824|GO:0004721|GO:0004722|GO:0005575|GO:0005737|GO:0006470|GO:0007090|GO:0008152|GO:0016311|GO:0016787|GO:0045786|GO:0046872	242083|243382|320472|68606	chr1	91373861	91398783	-	MGI:1914694
233490	10.5461	11.0806	10.8134	10.5406	9.98523	10.2629	11.6956	10.8854	11.2905	Crebzf	protein-coding	CREB/ATF bZIP transcription factor	1110034C16Rik|6330417B10Rik|LAZip|LAZipII|SMILE|Zf	233490	ENSMUSG00000051451	GO:0003700|GO:0005515|GO:0005634|GO:0006351|GO:0006355|GO:0009615|GO:0043565|GO:0045892|GO:0046983|GO:0051090		chr7	90442781	90447719	+	MGI:2675296|Vega:OTTMUSG00000022882
65098	12.726	12.7524	12.7392	11.9744	12.4053	12.1899	12.0976	11.9151	12.0063	Zfand6	protein-coding	zinc finger, AN1-type domain 6	3110005P07Rik|Awp1|Za20d3	65098	ENSMUSG00000030629	GO:0003677|GO:0005515|GO:0005737|GO:0006625|GO:0006810|GO:0006915|GO:0007165|GO:0008270|GO:0015031|GO:0031593|GO:0042981|GO:0043122|GO:0046872|GO:0071356	22682|67492	chr7	84615054	84689853	-	MGI:1929510
68142	13.5687	13.3591	13.4639	13.1194	12.7101	12.9147	13.1019	13.3789	13.2404	Ino80	protein-coding	INO80 homolog (S. cerevisiae)	2310079N15Rik|4632409L19Rik|Inoc1	68142	ENSMUSG00000034154	GO:0000070|GO:0000166|GO:0000724|GO:0003676|GO:0003677|GO:0003678|GO:0003779|GO:0004386|GO:0005524|GO:0005634|GO:0005874|GO:0006200|GO:0006281|GO:0006302|GO:0006310|GO:0006338|GO:0006974|GO:0007049|GO:0007067|GO:0010571|GO:0016787|GO:0016817|GO:0016887|GO:0030307|GO:0031011|GO:0032508|GO:0034644|GO:0043014|GO:0045944|GO:0051225|GO:0051301|GO:0070914|GO:0071479|GO:2000045		chr2	119373042	119477629	-	MGI:1915392|Vega:OTTMUSG00000015947
225523	11.7696	12.0426	11.9061	11.2759	11.4382	11.357	12.1245	11.867	11.9958	Cep120	protein-coding	centrosomal protein 120	A230075C01|AU016693|Ccdc100	225523	ENSMUSG00000048799	GO:0000226|GO:0005515|GO:0005737|GO:0005813|GO:0005856|GO:0008022|GO:0008283|GO:0021987|GO:0022008|GO:0022027|GO:0030953|GO:0032880|GO:0032886		chr18	53681723	53744547	-	MGI:2147298
381142	14.4616	14.2341	14.3479	13.5724	14.0264	13.7994	13.8672	13.8913	13.8792	Arl14epl	protein-coding	ADP-ribosylation factor-like 14 effector protein-like	Gm949	381142	ENSMUSG00000073568	GO:0003674|GO:0005575|GO:0008150	212772	chr18	46921815	46934222	+	MGI:2685795
27360	11.1739	11.6553	11.4146	10.7629	10.9695	10.8662	11.4403	11.2533	11.3468	Add3	protein-coding	adducin 3 (gamma)	AI463285|R75380	27360	ENSMUSG00000025026	GO:0000794|GO:0003779|GO:0005080|GO:0005198|GO:0005516|GO:0005737|GO:0005856|GO:0005886|GO:0005911|GO:0005938|GO:0016020|GO:0042493|GO:0046872	11518|11519	chr19	53140445	53247399	+	MGI:1351615
667666	12.5717	12.6386	12.6052	12.0976	12.016	12.0568	12.5884	12.6887	12.6386	Zfp600	protein-coding	zinc finger protein 600	Gm13164|OTTMUSG00000010694	667666	ENSMUSG00000066007	GO:0003674|GO:0005575|GO:0008150|GO:0046872	100041379|100041433|100041677|100043034|100503584|112422|195531|210503|210853|224598|22700|22709|22712|240034|240038|240041|24132|319615|381066|381067|433791|433804|626316|666532|70081|73233|74149|74670|75424	chr4	146156824	146198749	+	MGI:3705222|Vega:OTTMUSG00000010694
73137	11.4678	11.5236	11.4957	10.9519	10.943	10.9475	11.0162	11.417	11.2166	Prrc1	protein-coding	proline-rich coiled-coil 1	1190002C06Rik|2310058D16Rik|3110038B19Rik|9430085A19Rik	73137	ENSMUSG00000024594	GO:0005575|GO:0005794|GO:0008150|GO:0042802		chr18	57354733	57392719	+	MGI:1916106
56309	11.442	11.1875	11.3148	10.7299	10.8036	10.7668	11.0688	10.826	10.9474	Mycbp	protein-coding	c-myc binding protein	5730488M09Rik|AW552132|AW742590|Amy-1	56309	ENSMUSG00000028647	GO:0003713|GO:0005634|GO:0005737|GO:0005813|GO:0006355		chr4	123905013	123912250	+	MGI:1891750|Vega:OTTMUSG00000008990
21915	12.5632	12.3834	12.4733	11.5645	12.2865	11.9255	12.1568	12.4418	12.2993	Dtymk	protein-coding	deoxythymidylate kinase	AU044245|CDC8|D10Ertd203e|TMPK|TYPK|Tmk|mtmk	21915	ENSMUSG00000026281	GO:0000166|GO:0004798|GO:0005524|GO:0005739|GO:0005758|GO:0005759|GO:0006233|GO:0006235|GO:0009165|GO:0016301|GO:0016310|GO:0016740|GO:0046939|GO:0071363		chr1	93792576	93801934	-	MGI:108396|Vega:OTTMUSG00000022163
11877	11.464	11.6844	11.5742	11.4032	10.65	11.0266	11.7428	11.8448	11.7938	Arvcf	protein-coding	armadillo repeat gene deleted in velo-cardio-facial syndrome		11877	ENSMUSG00000000325	GO:0005515|GO:0005634|GO:0005737|GO:0005886|GO:0007155|GO:0016339	12388|18163|18772|227937|56460|67451	chr16	18348274	18407074	+	MGI:109620|Vega:OTTMUSG00000026041
236848	10.3305	9.67798	10.0042	9.32674	9.5869	9.45682	10.1565	10.3767	10.2666	BC023829	protein-coding	cDNA sequence BC023829		236848	ENSMUSG00000073139	GO:0003674|GO:0005575|GO:0008150		chrX	70459753	70477043	-	MGI:2448555|Vega:OTTMUSG00000017810
56458	12.2158	11.9575	12.0867	11.7401	11.3397	11.5399	12.1224	11.6598	11.8911	Foxo1	protein-coding	forkhead box O1	AI876417|Afxh|FKHR|Fkhr1|Foxo1a	56458	ENSMUSG00000044167	GO:0000122|GO:0001078|GO:0001568|GO:0003677|GO:0003690|GO:0003700|GO:0003705|GO:0005515|GO:0005634|GO:0005667|GO:0005737|GO:0005829|GO:0006351|GO:0006355|GO:0006357|GO:0006974|GO:0007389|GO:0008134|GO:0008286|GO:0008301|GO:0009790|GO:0009888|GO:0019901|GO:0032873|GO:0034599|GO:0042127|GO:0043565|GO:0045722|GO:0045893|GO:0045944|GO:0048513|GO:0051090|GO:0051721	329934|54601|56484	chr3	52268337	52350109	+	MGI:1890077|Vega:OTTMUSG00000021250
218756	10.6398	10.6284	10.6341	10.639	9.53672	10.0879	11.4513	10.7789	11.1151	Slc4a7	protein-coding	solute carrier family 4, sodium bicarbonate cotransporter, member 7	C330023F04|E430014N10Rik|NBC3|NBCn1|NBCn1-G	218756	ENSMUSG00000021733	GO:0007601|GO:0016323|GO:0016324|GO:0021747|GO:0031410|GO:0046666|GO:0060117|GO:0060219|GO:0061299	20533|20535|20536|232156|240215|269356|54403|59033|94229	chr14	14703025	14799943	+	MGI:2443878
19155	11.9877	12.2732	12.1304	11.4659	11.7029	11.5844	12.2301	12.0689	12.1495	Npepps	protein-coding	aminopeptidase puromycin sensitive	AAP-S|MP100|Psa|R74825|goku	19155	ENSMUSG00000001441	GO:0004177|GO:0005634|GO:0005737|GO:0006508|GO:0008233|GO:0008237|GO:0008270|GO:0016787|GO:0046872|GO:0071456	13809|16790|237553|240028|74574|80898	chr11	97205856	97280576	-	MGI:1101358|Vega:OTTMUSG00000002302
76763	10.1455	10.3395	10.2425	9.31307	10.08	9.69651	10.6061	9.68495	10.1455	Mospd2	protein-coding	motile sperm domain containing 2	2410013I23Rik	76763	ENSMUSG00000061778	GO:0003674|GO:0005198|GO:0005575|GO:0008150|GO:0016020|GO:0016021		chrX	164936174	164980335	-	MGI:1924013|Vega:OTTMUSG00000019521
66801	12.1967	11.9057	12.0512	11.5365	11.4753	11.5059	11.567	11.9409	11.754	Prkrip1	protein-coding	Prkr interacting protein 1 (IL11 inducible)	8430424D23Rik|C114	66801	ENSMUSG00000039737	GO:0003725|GO:0004860|GO:0005515|GO:0005634|GO:0005730|GO:0006469|GO:0019901|GO:0042326		chr5	136179098	136198954	-	MGI:1914051|Vega:OTTMUSG00000025448
102122	12.3399	12.1943	12.2671	11.5075	11.9363	11.7219	11.9197	12.1619	12.0408	Fam192a	protein-coding	family with sequence similarity 192, member A	1700001O11Rik|2310065K24Rik|AI596259|Nip30	102122	ENSMUSG00000031774	GO:0003674|GO:0005634|GO:0008150		chr8	94574941	94601726	-	MGI:1919637
225028	11.9771	11.5828	11.78	11.2438	11.2288	11.2363	11.4965	11.607	11.5517	Map4k3	protein-coding	mitogen-activated protein kinase kinase kinase kinase 3	4833416M01Rik|4833416M07Rik|9530052P13Rik|Glk|MAPKKKK3|RAB8IPL1	225028	ENSMUSG00000024242	GO:0000166|GO:0004672|GO:0004674|GO:0005083|GO:0005515|GO:0005524|GO:0006468|GO:0006950|GO:0007243|GO:0016301|GO:0016310|GO:0016740|GO:0016772	20868|20874|216965|26411|26412|26921|27206|330177|381921|399510|50932|665113	chr17	80580512	80728093	-	MGI:2154405
69957	11.727	11.5821	11.6545	11.0167	11.2089	11.1128	10.6442	11.5877	11.1159	Cdc16	protein-coding	CDC16 cell division cycle 16	2700071J12Rik|2810431D22Rik|APC6	69957	ENSMUSG00000038416	GO:0005515|GO:0005634|GO:0005680|GO:0005737|GO:0005813|GO:0005876|GO:0007049|GO:0007067|GO:0051301|GO:0070979		chr8	13757690	13781882	+	MGI:1917207|Vega:OTTMUSG00000031373
227298	10.8231	11.1529	10.988	10.2672	10.6262	10.4467	11.2919	10.896	11.094	Fam134a	protein-coding	family with sequence similarity 134, member A		227298	ENSMUSG00000049339	GO:0003674|GO:0005575|GO:0005783|GO:0008150|GO:0016020|GO:0016021	66270|67998	chr1	75142786	75147909	+	MGI:2388278
103737	11.3582	11.5464	11.4523	10.9783	10.8441	10.9112	9.55738	10.4778	10.0176	Pex12	protein-coding	peroxisomal biogenesis factor 12	AI451906	103737	ENSMUSG00000018733	GO:0005777|GO:0005778|GO:0005779|GO:0006625|GO:0006810|GO:0007031|GO:0008022|GO:0008270|GO:0015031|GO:0016020|GO:0016021|GO:0016558|GO:0046872		chr11	83294645	83298977	-	MGI:2144177|Vega:OTTMUSG00000000912
18391	9.49831	10.6543	10.0763	9.23847	9.83481	9.53664	10.344	10.3929	10.3685	Sigmar1	protein-coding	sigma non-opioid intracellular receptor 1	AL024364|Oprs1|mSigmaR1	18391	ENSMUSG00000036078	GO:0000247|GO:0004872|GO:0004985|GO:0005515|GO:0005634|GO:0005635|GO:0005783|GO:0005811|GO:0005886|GO:0006696|GO:0006810|GO:0006869|GO:0007399|GO:0016020|GO:0016021|GO:0030054|GO:0038003|GO:0042995|GO:0043523		chr4	41738496	41741313	-	MGI:1195268|Vega:OTTMUSG00000006675
56462	10.6982	9.69849	10.1984	9.32265	9.99662	9.65963	10.1332	9.10829	9.62076	Mtch1	protein-coding	mitochondrial carrier homolog 1 (C. elegans)	2310034O17Rik|AI255158|AU018396|C77849|PSAP	56462	ENSMUSG00000024012	GO:0005739|GO:0005743|GO:0006810|GO:0006915|GO:0006919|GO:0016020|GO:0016021	56428	chr17	29332076	29347904	-	MGI:1929261|Vega:OTTMUSG00000028973
14465	14.5614	14.1992	14.3803	13.963	13.7203	13.8416	14.4144	14.3905	14.4024	Gata6	protein-coding	GATA binding protein 6	AA410133|GATA-6	14465	ENSMUSG00000005836	GO:0000122|GO:0000979|GO:0000981|GO:0001103|GO:0001158|GO:0001701|GO:0001889|GO:0003148|GO:0003309|GO:0003310|GO:0003677|GO:0003682|GO:0003690|GO:0003700|GO:0003705|GO:0005515|GO:0005634|GO:0005667|GO:0006351|GO:0006355|GO:0006366|GO:0006644|GO:0006915|GO:0007492|GO:0007493|GO:0008134|GO:0008270|GO:0010468|GO:0019901|GO:0030513|GO:0030855|GO:0031016|GO:0032911|GO:0032912|GO:0035239|GO:0042493|GO:…	14460|14461|14462|14463|14464	chr18	11052510	11085635	+	MGI:107516
26886	11.4367	11.3595	11.3981	10.6626	11.0566	10.8596	10.7627	11.1389	10.9508	Cenph	protein-coding	centromere protein H	1700021I11Rik|2410018A12Rik|2610042E16Rik|2810046K12Rik|AU044255|CENP-H|ENP	26886	ENSMUSG00000045273	GO:0000775|GO:0000776|GO:0000777|GO:0005634|GO:0005694|GO:0007059|GO:0007067|GO:0043515|GO:0051301|GO:0051383		chr13	100759686	100775899	-	MGI:1349448|Vega:OTTMUSG00000033835
51886	14.7112	14.6573	14.6842	14.1406	14.1509	14.1457	14.9469	14.8908	14.9189	Fubp1	protein-coding	far upstream element (FUSE) binding protein 1	9530027K12Rik|D3Ertd330e|FBP|Fubp|Fubp4	51886	ENSMUSG00000028034	GO:0003677|GO:0003723|GO:0005515|GO:0005634|GO:0006351|GO:0006355|GO:0010628	15387|16549|18521|23983|320267|384569|59092|59093|664883	chr3	152210458	152236830	+	MGI:1196294
76539	10.5294	10.7504	10.6399	10.3175	9.88629	10.1019	10.732	9.69647	10.2143	D19Ertd737e	protein-coding	DNA segment, Chr 19, ERATO Doi 737, expressed	2310065H12Rik|2610015K05Rik|Fam204a	76539	ENSMUSG00000057858	GO:0003674|GO:0005575|GO:0008150		chr19	60198586	60226701	-	MGI:1289174
17714	10.8825	10.4939	10.6882	9.53468	10.7662	10.1504	9.75519	10.6374	10.1963	Grpel2	protein-coding	GrpE-like 2, mitochondrial	mt-GrpE#2|mt-Grpel2	17714	ENSMUSG00000024580	GO:0000774|GO:0005737|GO:0005739|GO:0005743|GO:0006457|GO:0042803|GO:0051082|GO:0051087	17713	chr18	61710346	61726331	-	MGI:1334416
12974	13.0609	13.2813	13.1711	12.6215	12.6458	12.6336	12.9519	13.1458	13.0489	Cs	protein-coding	citrate synthase	2610511A05Rik|9030605P22Rik|BB234005|Cis	12974	ENSMUSG00000005683	GO:0004108|GO:0005739|GO:0005759|GO:0005975|GO:0006084|GO:0006099|GO:0006101|GO:0006107|GO:0008152|GO:0016740|GO:0044262|GO:0046912	71832	chr10	128337832	128362479	+	MGI:88529
66317	12.5201	12.2626	12.3913	11.9648	11.743	11.8539	12.5865	12.1869	12.3867	Wdr61	protein-coding	WD repeat domain 61	2700038L12Rik|2810418I05Rik|REC14	66317	ENSMUSG00000061559	GO:0003674|GO:0005634|GO:0005737|GO:0006351|GO:0006355|GO:0016055|GO:0016593|GO:0032968|GO:0035327|GO:0045638|GO:0045944|GO:0051571|GO:0055087|GO:0080182|GO:2001162	11783|74255	chr9	54717155	54734528	-	MGI:1917493|Vega:OTTMUSG00000027395
227195	13.6956	13.8763	13.786	13.2823	13.2164	13.2493	14.3258	14.1925	14.2592	Ino80d	protein-coding	INO80 complex subunit D	7330405I11|A430093A21Rik|BC010584|OTTMUSG00000002594	227195	ENSMUSG00000040865	GO:0003674|GO:0005575|GO:0005634|GO:0006281|GO:0006310|GO:0006351|GO:0006355|GO:0006974|GO:0008150	69612	chr1	62958419	63114267	-	MGI:3027003|Vega:OTTMUSG00000002593
242785	13.1495	12.7014	12.9254	12.5617	12.2167	12.3892	12.7338	12.6656	12.6997	Klhl21	protein-coding	kelch-like 21 (Drosophila)	1810045K06Rik|D330008A20|mKIAA0469	242785	ENSMUSG00000073700	GO:0000910|GO:0003674|GO:0005737|GO:0005827|GO:0005856|GO:0007049|GO:0007067|GO:0016567|GO:0031463|GO:0051301|GO:0051322	13803|207952|208439|217194|239743|268807|277396|442829|69149|70788|72184|75785	chr4	152008891	152017677	+	MGI:1919288|Vega:OTTMUSG00000010376
59041	11.0208	11.6895	11.3551	10.5653	11.0726	10.819	11.0841	10.6309	10.8575	Stk25	protein-coding	serine/threonine kinase 25 (yeast)	1500019J11Rik|AU018434|C86992|Ste20-like|Ysk1	59041	ENSMUSG00000026277	GO:0000166|GO:0004672|GO:0004674|GO:0005515|GO:0005524|GO:0005575|GO:0005737|GO:0005794|GO:0006468|GO:0007163|GO:0016301|GO:0016310|GO:0016740|GO:0016772|GO:0046872|GO:0050772|GO:0051645	223255|56274|58231|70415	chr1	93620751	93635727	-	MGI:1891699|Vega:OTTMUSG00000026452
11739	13.6943	13.4219	13.5581	12.913	13.1354	13.0242	12.9062	12.7917	12.8489	Slc25a4	protein-coding	solute carrier family 25 (mitochondrial carrier, adenine nucleotide translocator), member 4	AU019225|Ant1	11739	ENSMUSG00000031633	GO:0005215|GO:0005471|GO:0005515|GO:0005739|GO:0005741|GO:0005743|GO:0006810|GO:0008637|GO:0015866|GO:0015867|GO:0016020|GO:0016021|GO:0019899|GO:0055085|GO:0060547	11740|73333	chr8	46207341	46211009	-	MGI:1353495|Vega:OTTMUSG00000016487
217558	10.2034	10.1777	10.1906	9.34294	9.97077	9.65686	10.0922	9.69756	9.89489	G2e3	protein-coding	G2/M-phase specific E3 ubiquitin ligase	6030408C04Rik|9030416F18|AW046379|D930034K21Rik|mKIAA1333	217558	ENSMUSG00000035293	GO:0000209|GO:0001824|GO:0004842|GO:0005622|GO:0005634|GO:0005737|GO:0005794|GO:0006464|GO:0006915|GO:0007275|GO:0008270|GO:0016874|GO:0016881|GO:0043066|GO:0043231|GO:0046872	71838	chr12	51348230	51376986	+	MGI:2444298|Vega:OTTMUSG00000031423
14693	10.0266	10.5996	10.3131	9.43514	10.1236	9.77935	9.1796	8.56967	8.87463	Gnb2	protein-coding	guanine nucleotide binding protein (G protein), beta 2	Gnb-2	14693	ENSMUSG00000029713	GO:0003924|GO:0004871|GO:0005246|GO:0005515|GO:0005737|GO:0005834|GO:0006184|GO:0007165|GO:0007186|GO:0043234|GO:0044297|GO:0048471|GO:0051020	14688|14695|14696|14697|99512	chr5	137485035	137533229	-	MGI:95784|Vega:OTTMUSG00000016277
53607	10.9623	11.4669	11.2146	10.6987	10.6646	10.6816	10.6471	10.9302	10.7887	Snrpa	protein-coding	small nuclear ribonucleoprotein polypeptide A	C430021M15Rik|Rnu1a-1|Rnu1a1|U1A	53607	ENSMUSG00000061479	GO:0000166|GO:0000398|GO:0003676|GO:0003723|GO:0005634|GO:0005681|GO:0006397|GO:0008380|GO:0017069|GO:0030529	20639	chr7	27187006	27196271	-	MGI:1855690|Vega:OTTMUSG00000031830
71799	9.53625	10.4853	10.0108	9.44477	9.5109	9.47783	9.95136	9.96023	9.9558	Ptcd1	protein-coding	pentatricopeptide repeat domain 1	1110069M14Rik	71799	ENSMUSG00000029624	GO:0003674|GO:0005575|GO:0008150		chr5	145147378	145167104	-	MGI:1919049|Vega:OTTMUSG00000023010
52468	11.0133	11.2551	11.1342	10.2084	10.9952	10.6018	10.8574	10.5274	10.6924	Ctdsp2	protein-coding	CTD (carboxy-terminal domain, RNA polymerase II, polypeptide A) small phosphatase 2	AI586070|D10Ertd73e|OS-4|OS4|SCP2	52468	ENSMUSG00000078429	GO:0004721|GO:0005575|GO:0005634|GO:0006470|GO:0008420|GO:0016787|GO:0016791|GO:0046872	227292|329506|69274	chr10	126978717	126999975	+	MGI:1098748
69863	11.9791	12.1052	12.0422	11.7175	11.3021	11.5098	12.2321	11.8423	12.0372	Ttc39b	protein-coding	tetratricopeptide repeat domain 39B	1810054D07Rik|9130422G05Rik|AI450603|AV103077|AW215585	69863	ENSMUSG00000038172	GO:0003674|GO:0005575|GO:0008150	230603|67737|72747	chr4	83220301	83324189	-	MGI:1917113|Vega:OTTMUSG00000000031
17936	9.64957	10.3263	9.98794	8.87612	10.0354	9.45576	9.90212	10.1044	10.0032	Nab1	protein-coding	Ngfi-A binding protein 1		17936	ENSMUSG00000002881	GO:0001958|GO:0005634|GO:0006351|GO:0006355|GO:0008134|GO:0014037|GO:0042552|GO:0045682|GO:0045892	17937	chr1	52455849	52500448	-	MGI:107564|Vega:OTTMUSG00000035900
18972	10.477	10.7474	10.6122	9.81487	10.3469	10.0809	10.6457	10.5712	10.6084	Pold2	protein-coding	polymerase (DNA directed), delta 2, regulatory subunit	50kDa|p50|po1D2	18972	ENSMUSG00000020471	GO:0003677|GO:0003887|GO:0005634|GO:0006260|GO:0006261|GO:0016740|GO:0016779		chr11	5872180	5878256	-	MGI:1097163|Vega:OTTMUSG00000005094
66209	10.9336	9.82335	10.3785	9.92211	9.77412	9.84811	9.44338	9.77676	9.61007	1110054O05Rik	protein-coding	RIKEN cDNA 1110054O05 gene	2610312O17Rik|AA399876|Inip|Ssbip1	66209	ENSMUSG00000038544	GO:0003674|GO:0005634|GO:0006281|GO:0006974|GO:0010212|GO:0070876		chr4	59769647	59783855	-	MGI:1913459|Vega:OTTMUSG00000007409
70802	12.1397	12.3888	12.2642	12.2497	11.2189	11.7343	12.6195	12.4609	12.5402	Pwwp2a	protein-coding	PWWP domain containing 2A	4631424J17Rik|AI891583|AU024105|D930040F23Rik	70802	ENSMUSG00000044950	GO:0003674|GO:0005575|GO:0008150	101631	chr11	43681998	43722633	+	MGI:1918052|Vega:OTTMUSG00000005461
215615	11.7407	11.9418	11.8412	11.4093	11.2133	11.3113	11.4724	11.5112	11.4918	Rnpep	protein-coding	arginyl aminopeptidase (aminopeptidase B)		215615	ENSMUSG00000041926	GO:0004177|GO:0005507|GO:0005576|GO:0005615|GO:0005794|GO:0005886|GO:0006508|GO:0008233|GO:0008237|GO:0008270|GO:0009897|GO:0016787|GO:0019370|GO:0030141|GO:0042277|GO:0043005|GO:0045776|GO:0046872|GO:0050897|GO:0070006	108657|16993|72061	chr1	135262699	135284084	-	MGI:2384902|Vega:OTTMUSG00000021833
57908	10.5831	9.72975	10.1564	10.0201	9.23415	9.6271	10.8917	9.94726	10.4195	Zfp318	protein-coding	zinc finger protein 318	2610034E08Rik|D530032D06Rik|TZF|Znf318	57908	ENSMUSG00000015597	GO:0003676|GO:0005622|GO:0005634|GO:0005737|GO:0006351|GO:0006355|GO:0007126|GO:0008270|GO:0046872		chr17	46383766	46420918	+	MGI:1889348|Vega:OTTMUSG00000023200
66979	11.806	11.9099	11.8579	11.2747	11.3828	11.3288	11.0747	11.3562	11.2154	Pole4	protein-coding	polymerase (DNA-directed), epsilon 4 (p12 subunit)	2400007P05Rik|5830430F06Rik	66979	ENSMUSG00000030042	GO:0003674|GO:0003677|GO:0003887|GO:0005622|GO:0005634|GO:0005671|GO:0008622|GO:0016740|GO:0016779|GO:0043565|GO:0043966|GO:0046982	18046	chr6	82621858	82652865	-	MGI:1914229|Vega:OTTMUSG00000023086
230837	11.1417	9.83292	10.4873	10.2744	9.64193	9.95815	10.1276	9.73485	9.93123	Asap3	protein-coding	ArfGAP with SH3 domain, ankyrin repeat and PH domain 3	9430088F20Rik|Ddefl1|Gm140|UPLC1	230837	ENSMUSG00000036995	GO:0003674|GO:0005543|GO:0005575|GO:0005737|GO:0008060|GO:0008150|GO:0008270|GO:0032312|GO:0046872	106952|13196|140500|211914|212285|213990|216439|216859|216963|26431|347722|69710|78618	chr4	136206365	136246573	+	MGI:2684986|Vega:OTTMUSG00000009863
14660	13.0011	13.0652	13.0332	12.722	12.2868	12.5044	13.245	13.2948	13.2699	Gls	protein-coding	glutaminase	6330442B14|AI314027|B230365M23Rik	14660	ENSMUSG00000026103	GO:0002087|GO:0004359|GO:0005737|GO:0005739|GO:0006537|GO:0006541|GO:0006543|GO:0007268|GO:0007610|GO:0016787|GO:0051289	216456	chr1	52163450	52233232	-	MGI:95752|Vega:OTTMUSG00000021410
66674	11.6417	11.7637	11.7027	10.9613	11.3883	11.1748	11.1964	11.8383	11.5173	Spryd7	protein-coding	SPRY domain containing 7	6330409N04Rik|Clld6	66674	ENSMUSG00000021930	GO:0003674|GO:0005575|GO:0008150		chr14	61534305	61556886	-	MGI:1913924|Vega:OTTMUSG00000027842
217779	10.3515	9.84644	10.099	9.35303	9.78943	9.57123	9.07195	10.2851	9.67851	Lysmd1	protein-coding	LysM, putative peptidoglycan-binding, domain containing 1	2610022K04Rik|AI415311	217779	ENSMUSG00000053769	GO:0003674|GO:0005575|GO:0008150	70082	chr3	95134088	95139525	+	MGI:1919409|Vega:OTTMUSG00000022307
67974	10.4853	11.029	10.7572	10.3141	10.1452	10.2296	11.2564	10.9083	11.0824	Ccny	protein-coding	cyclin Y	1700025H17Rik|3110050L10Rik|4631402G10Rik|5730405I09Rik	67974	ENSMUSG00000024286	GO:0000079|GO:0000086|GO:0000308|GO:0005634|GO:0005886|GO:0007049|GO:0016020|GO:0016055|GO:0016538|GO:0019901|GO:0045737|GO:0051301|GO:0060828	227210	chr18	9314044	9450150	-	MGI:1915224
66588	11.2322	11.5717	11.402	10.426	11.3242	10.8751	11.2195	11.0673	11.1434	Cmpk1	protein-coding	cytidine monophosphate (UMP-CMP) kinase 1	0610011D08Rik|Cmpk|UMP-CMPk	66588	ENSMUSG00000028719	GO:0000166|GO:0004127|GO:0005524|GO:0005634|GO:0005737|GO:0006139|GO:0006221|GO:0006225|GO:0006227|GO:0006240|GO:0016301|GO:0016310|GO:0016740|GO:0016776|GO:0019201|GO:0019205|GO:0033862|GO:0046705|GO:0046939	11636|229949	chr4	114960613	114987228	-	MGI:1913838|Vega:OTTMUSG00000008585
382066	12.8531	12.8409	12.847	12.3435	12.2976	12.3206	12.8842	12.7875	12.8358	Prdm10	protein-coding	PR domain containing 10	Gm1112|tristanin	382066	ENSMUSG00000042496	GO:0003676|GO:0003677|GO:0005622|GO:0005634|GO:0006351|GO:0006355|GO:0008150|GO:0008270|GO:0046872	114604	chr9	31280588	31378543	+	MGI:2682952
226422	11.337	10.5352	10.9361	10.8563	9.96364	10.41	10.4966	9.9735	10.2351	Rab7l1	protein-coding	RAB7, member RAS oncogene family-like 1		226422	ENSMUSG00000026433	GO:0000166|GO:0003674|GO:0005525|GO:0005575|GO:0008150	19349|226421|319642|56382|67844|72433	chr1	131867277	131872889	+	MGI:2385107|Vega:OTTMUSG00000017320
70646	12.6662	12.3049	12.4856	12.0832	11.8364	11.9598	12.2297	12.371	12.3004	Naa30	protein-coding	N(alpha)-acetyltransferase 30, NatC catalytic subunit	4930487N19Rik|5730533P17Rik|AI447922|AW322455|Nat12	70646	ENSMUSG00000036282	GO:0003674|GO:0004596|GO:0005575|GO:0005737|GO:0008080|GO:0008150|GO:0016740|GO:0016746		chr14	49172227	49191031	+	MGI:1922259|Vega:OTTMUSG00000032783
70827	12.6204	11.6086	12.1145	11.8102	11.3674	11.5888	12.0429	12.0041	12.0235	Trak2	protein-coding	trafficking protein, kinesin binding 2	2900022D04Rik|4733401O11Rik|AI480836|AW046271|Als2cr3|CALS-C|GRIF-1|GRIF1|OIP98|mKIAA0549	70827	ENSMUSG00000026028	GO:0005102|GO:0005634|GO:0005737|GO:0005739|GO:0005886|GO:0006357|GO:0006493|GO:0006605|GO:0019899|GO:0050811	15114|67095	chr1	58900450	58973482	-	MGI:1918077|Vega:OTTMUSG00000037699
[truncated: 6,089 more rows]
