# Supplementary material for: Maintenance of Xist Imprinting Depends on Chromatin Condensation State and Rnf12 Dosage in Mice
Source: PLoS Genet. 2016 Oct 27;12(10):e1006375. doi: 10.1371/journal.pgen.1006375 (PMC5082930; doi:10.1371/journal.pgen.1006375)
Supplement: S3 Table — (XLSX) [file pgen.1006375.s013.xlsx]

## Sheet: Sheet1
Supplementary Table S3.
Gene	siRNA sequences (5'-3')
Oct4	sense:guucgaguaugguucuguatt, antisense:uacagaaccauacucgaacca
Rnf12	sense:gaagucaaauggaucgcuutt, antisense:aagcgauccauuugacuuctg
Rex1	sense:gaaguggagcaaaaccuuutt, antisense:aaagguuuugcuccacuucct
Yy1	sense:ggauaacucugcuaugagatt, antisense:ucucauagcagaguuauccct
Tet2	sense:gaccggaauuugcaagcuutt, antisense:aafcuugcaaauuccggucgg
Rnf12 CDS	forward	atggagaactcagattctaacgataaag
	reverse	tcacacaacactttctctgttcccagaa
Rnf12 (IVT template)	forward	taatacgactcactatagggatggagaactcagattctaacgataaag
	reverse	(t x 90)tcacacaacactttctctgttcccagaa
